# Supplementary material for: Synthesis and crystal structure of di­aqua­(1,4,8,11-tetra­aza­cyclo­tetra­deca­ne)zinc(II) bis­(hydrogen 4-phospho­natobiphenyl-4′-carboxyl­ato)(1,4,8,11-tetra­aza­cyclo­tetra­deca­ne)zinc(II)
Source: Acta Crystallogr E Crystallogr Commun. 2022 May 17;78(Pt 6):625–8. doi: 10.1107/S2056989022004534 (PMC9431794; doi:10.1107/S2056989022004534)
Supplement: Supplementary file 1 [file e-78-00625-sup1.cif]

##############################################################################
#                                                                            #
# This CIF contains the data in a paper accepted for publication in          #
# Acta Crystallographica Section E. It conforms to the requirements of       #
# Notes for Authors for Acta Crystallographica Section E, and has been       #
# peer reviewed under the auspices of the IUCr Commission on Journals.       #
#                                                                            #
# Full details of the Crystallographic Information File format               #
# are given in the paper "The Crystallographic Information File (CIF):       #
# a New Standard Archive File for Crystallography" by S. R. Hall, F. H.      #
# Allen and I. D. Brown [Acta Cryst. (1991), A47, 655-685].                  #
#                                                                            #
# The current version of the core CIF dictionary is obtainable from          #
# ftp://ftp.iucr.org/pub/cif_core.dic.                                       #
#                                                                            #
# Software is freely available for graphical display of the structure(s)     #
# in this CIF. For information consult the CIF software page                 #
# http://www.iucr.org/resources/cif/software.                                #
#                                                                            #
# This file may be used for bona fide research purposes within the           #
# scientific community so long as proper attribution is given to the journal # 
# article from which it was obtained.                                        #
#                                                                            #
##############################################################################
data_I
_audit_creation_method
;
Olex2 1.5
(compiled 2021.12.09 svn.r5202d8cf for OlexSys, GUI svn.r6439)
;
_chemical_name_systematic
;\
<i>trans</i>-Diaqua(1,4,8,11-tetraazacyclotetradecane-\k^4^<i>N</i>^1^,\
<i>N</i>^4^,<i>N</i>^8^,<i>N</i>^11^)zinc(II) <i>trans</i>-bis(hydrogen
4-phosphonatobiphenyl-4'-carboxylato-\k<i>O</i>)(1,4,8,11-\
tetraazacyclotetradecane-\k^4^<i>N</i>^1^,<i>N</i>^4^,<i>N</i>^8^,\
<i>N</i>^11^)zinc(II)
;
_chemical_name_common     ?
_chemical_formula_moiety     'C10 H28 N4 O2 Zn 2+, C36 H42 N4 O10 P2 Zn 2-'
_chemical_formula_sum     'C46 H70 N8 O12 P2 Zn2'
_chemical_formula_iupac
                    '[Zn (C10 H24 N4) (H2 O)2] [Zn (C13 H9 O5 P)2 (C10 H24 N4)]'
_chemical_formula_weight     1119.78
_chemical_melting_point     ?
_space_group_crystal_system     triclinic
_space_group_name_H-M_alt     'P -1'
_space_group_name_Hall     '-P 1'
loop_
    _space_group_symop_operation_xyz
    'x, y, z'
    '-x, -y, -z'
_cell_length_a     8.8781(15)
_cell_length_b     9.3224(14)
_cell_length_c     16.2627(14)
_cell_angle_alpha     102.759(10)
_cell_angle_beta     90.777(11)
_cell_angle_gamma     102.315(14)
_cell_volume     1279.9(3)
_cell_formula_units_Z     1
_cell_measurement_reflns_used     1677
_cell_measurement_theta_min     2.3070
_cell_measurement_theta_max     25.5710
_cell_measurement_temperature     296(2)
_exptl_crystal_description     block
_exptl_crystal_colour     'clear light colourless'
_exptl_crystal_size_max     0.3
_exptl_crystal_size_mid     0.1
_exptl_crystal_size_min     0.05
_exptl_crystal_density_diffrn     1.453
_exptl_crystal_density_meas     ?
_exptl_crystal_density_method     ?
_exptl_crystal_F_000     588
_exptl_absorpt_coefficient_mu     1.067
_exptl_absorpt_correction_type     multi-scan
_exptl_absorpt_process_details
;
(CrysAlis PRO; Rigaku OD, 2019)
;
_exptl_absorpt_correction_T_min     0.86622
_exptl_absorpt_correction_T_max     1.00000
_diffrn_ambient_temperature     296(2)
_diffrn_source     'fine-focus sealed X-ray tube'
_diffrn_radiation_type     'Mo K\a'
_diffrn_radiation_wavelength     0.71073
_diffrn_radiation_monochromator     graphite
_diffrn_measurement_device_type     'Rigaku Xcalibur Eos'
_diffrn_measurement_device     'four-circle diffractometer'
_diffrn_measurement_method     '\w scans'
_diffrn_detector     'CCD plate'
_diffrn_detector_area_resol_mean     8.0797
_diffrn_reflns_number     9378
_diffrn_reflns_av_R_equivalents     0.0809
_diffrn_reflns_av_unetI/netI     0.1134
_diffrn_reflns_theta_min     2.297
_diffrn_reflns_theta_max     25.027
_diffrn_reflns_theta_full     25.027
_diffrn_measured_fraction_theta_max     0.998
_diffrn_measured_fraction_theta_full     0.998
_diffrn_reflns_limit_h_min     -10
_diffrn_reflns_limit_h_max     10
_diffrn_reflns_limit_k_min     -10
_diffrn_reflns_limit_k_max     11
_diffrn_reflns_limit_l_min     -19
_diffrn_reflns_limit_l_max     19
_diffrn_radiation_probe     x-ray
_refine_special_details     ?
_reflns_number_total     4514
_reflns_number_gt     3242
_reflns_threshold_expression     'I > 2\s(I)'
_refine_ls_structure_factor_coef     Fsqd
_refine_ls_matrix_type     full
_refine_ls_R_factor_all     0.1105
_refine_ls_R_factor_gt     0.0796
_refine_ls_wR_factor_gt     0.1816
_refine_ls_wR_factor_ref     0.2030
_refine_ls_goodness_of_fit_ref     1.056
_refine_ls_restrained_S_all     1.063
_refine_ls_number_reflns     4514
_refine_ls_number_parameters     317
_refine_ls_number_restraints     41
_refine_ls_hydrogen_treatment     mixed
_refine_ls_weighting_scheme     calc
_refine_ls_weighting_details
              'w=1/[\s^2^(Fo^2^)+(0.0840P)^2^+0.5432P] where P=(Fo^2^+2Fc^2^)/3'
_atom_sites_solution_hydrogens     mixed
_atom_sites_solution_primary     dual
_atom_sites_solution_secondary     ?
_refine_ls_shift/su_max     0.000
_refine_ls_shift/su_mean     0.000
_refine_diff_density_max     0.909
_refine_diff_density_min     -0.688
_refine_ls_extinction_method     none
_refine_ls_extinction_coef     .
loop_
    _atom_type_symbol
    _atom_type_description
    _atom_type_scat_dispersion_real
    _atom_type_scat_dispersion_imag
    _atom_type_scat_source
    'C' 'C' 0.0033 0.0016
                         'International Tables Vol C Tables 4.2.6.8 and 6.1.1.4'
    'H' 'H' 0.0000 0.0000
                         'International Tables Vol C Tables 4.2.6.8 and 6.1.1.4'
    'N' 'N' 0.0061 0.0033
                         'International Tables Vol C Tables 4.2.6.8 and 6.1.1.4'
    'O' 'O' 0.0106 0.0060
                         'International Tables Vol C Tables 4.2.6.8 and 6.1.1.4'
    'P' 'P' 0.1023 0.0942
                         'International Tables Vol C Tables 4.2.6.8 and 6.1.1.4'
    'Zn' 'Zn' 0.2839 1.4301
                         'International Tables Vol C Tables 4.2.6.8 and 6.1.1.4'
_computing_data_collection
;
CrysAlis PRO (Rigaku OD, 2019)
;
_computing_cell_refinement
;
CrysAlis PRO (Rigaku OD, 2019)
;
_computing_data_reduction
;
CrysAlis PRO (Rigaku OD, 2019)
;
_computing_structure_solution
;
SHELXT2018 (Sheldrick, 2015a)
;
_computing_structure_refinement
;
SHELXL2018 (Sheldrick, 2015b)
;
_computing_molecular_graphics
;
Mercury (Macrae <i>et al.</i>,  2020)
;
_computing_publication_material
;
publCIF (Westrip, 2010)
;
loop_
    _atom_site_type_symbol
    _atom_site_label
    _atom_site_fract_x
    _atom_site_fract_y
    _atom_site_fract_z
    _atom_site_U_iso_or_equiv
    _atom_site_adp_type
    _atom_site_calc_flag
    _atom_site_occupancy
    _atom_site_disorder_assembly
    _atom_site_disorder_group
    Zn Zn1 1.000000 0.000000 1.000000 0.0289(3) Uani d 1 . .
    P P1 0.88329(17) 0.02758(16) 0.80359(8) 0.0265(4) Uani d 1 . .
    O O1 0.8559(4) -0.0163(4) 0.8866(2) 0.0323(9) Uani d 1 . .
    O O2 1.0432(4) 0.1165(4) 0.7945(2) 0.0321(9) Uani d 1 . .
    O O3 0.8352(5) -0.1164(4) 0.7280(2) 0.0342(10) Uani d 1 . .
    H H3C 0.909808 -0.161970 0.728072 0.06(2) Uiso d 1 . .
    O O4 0.0291(5) 0.7128(5) 0.7344(3) 0.0507(12) Uani d 1 . .
    O O5 0.1942(7) 0.7954(6) 0.6441(3) 0.0742(17) Uani d 1 . .
    N N1 1.1789(5) 0.1580(5) 0.9652(3) 0.0339(12) Uani d 1 . .
    H H1 1.153015 0.161569 0.907023 0.041 Uiso calc 1 . .
    N N2 1.0824(6) -0.1907(5) 0.9371(3) 0.0331(12) Uani d 1 . .
    H H2 1.051793 -0.211859 0.876801 0.040 Uiso calc 1 . .
    C C1 1.3309(7) 0.1235(8) 0.9670(4) 0.0475(17) Uani d 1 . .
    H H1A 1.364444 0.129596 1.024910 0.057 Uiso calc 1 . .
    H H1B 1.404031 0.198141 0.945943 0.057 Uiso calc 1 . .
    C C2 1.3313(7) -0.0338(7) 0.9136(4) 0.0472(17) Uani d 1 . .
    H H2A 1.282632 -0.043165 0.858312 0.057 Uiso calc 1 . .
    H H2B 1.437937 -0.040350 0.905594 0.057 Uiso calc 1 . .
    C C3 1.2535(7) -0.1652(7) 0.9470(4) 0.0453(17) Uani d 1 . .
    H H3A 1.285584 -0.254901 0.917223 0.054 Uiso calc 1 . .
    H H3B 1.285174 -0.147785 1.006389 0.054 Uiso calc 1 . .
    C C4 0.9991(8) -0.3146(7) 0.9716(4) 0.0480(18) Uani d 1 . .
    H H4A 1.046006 -0.309242 1.026683 0.058 Uiso calc 1 . .
    H H4B 1.005633 -0.410042 0.934768 0.058 Uiso calc 1 . .
    C C5 1.1696(8) 0.3063(7) 1.0205(4) 0.0474(17) Uani d 1 . .
    H H5A 1.223716 0.387661 0.996402 0.057 Uiso calc 1 . .
    H H5B 1.218427 0.317228 1.075963 0.057 Uiso calc 1 . .
    C C11 0.7481(7) 0.1412(6) 0.7863(3) 0.0273(13) Uani d 1 . .
    C C12 0.5919(7) 0.0848(6) 0.7650(3) 0.0330(14) Uani d 1 . .
    H H12 0.550559 -0.017794 0.758556 0.040 Uiso calc 1 . .
    C C13 0.4965(7) 0.1788(6) 0.7532(4) 0.0350(14) Uani d 1 . .
    H H13 0.391696 0.138655 0.739331 0.042 Uiso calc 1 . .
    C C14 0.5548(7) 0.3329(6) 0.7618(3) 0.0317(14) Uani d 1 . .
    C C15 0.7119(7) 0.3890(6) 0.7822(4) 0.0358(15) Uani d 1 . .
    H H15 0.753957 0.491104 0.787393 0.043 Uiso calc 1 . .
    C C16 0.8059(7) 0.2947(6) 0.7949(3) 0.0331(14) Uani d 1 . .
    H H16 0.910507 0.334874 0.809487 0.040 Uiso calc 1 . .
    C C17 0.4534(7) 0.4353(6) 0.7474(3) 0.0294(13) Uani d 1 . .
    C C18 0.3040(7) 0.4188(6) 0.7760(3) 0.0345(14) Uani d 1 . .
    H H18 0.266975 0.343425 0.804391 0.041 Uiso calc 1 . .
    C C19 0.2111(7) 0.5140(6) 0.7622(4) 0.0373(15) Uani d 1 . .
    H H19 0.113715 0.503674 0.783539 0.045 Uiso calc 1 . .
    C C20 0.2585(7) 0.6225(6) 0.7183(3) 0.0310(14) Uani d 1 . .
    C C21 0.4062(8) 0.6399(7) 0.6901(4) 0.0424(17) Uani d 1 . .
    H H21 0.441059 0.713837 0.660376 0.051 Uiso calc 1 . .
    C C22 0.5029(7) 0.5488(7) 0.7054(4) 0.0410(16) Uani d 1 . .
    H H22 0.602640 0.564311 0.687123 0.049 Uiso calc 1 . .
    C C23 0.1516(8) 0.7174(7) 0.6970(4) 0.0397(16) Uani d 1 . .
    Zn Zn2 1.000000 0.000000 0.500000 0.0363(3) Uani d 1 . .
    O O1W 0.8744(5) -0.0550(4) 0.3688(2) 0.0394(10) Uani d 1 . .
    H H1WA 0.950153 -0.050667 0.335769 0.059 Uiso d 1 . .
    H H1WB 0.860423 0.028953 0.359289 0.059 Uiso d 1 . .
    N N3 0.7873(9) -0.0897(10) 0.5448(6) 0.0419(15) Uani d 0.5 A 1
    H H3 0.805715 -0.081913 0.605351 0.050 Uiso calc 0.5 A 1
    N N4 1.0871(12) -0.1955(9) 0.4820(6) 0.0419(15) Uani d 0.5 A 1
    H H4 1.123687 -0.201773 0.537935 0.050 Uiso calc 0.5 A 1
    C C6 0.7127(18) -0.2479(14) 0.5069(10) 0.063(2) Uani d 0.5 A 1
    H H6A 0.664219 -0.253928 0.452095 0.075 Uiso d 0.5 A 1
    H H6B 0.632279 -0.283288 0.542095 0.075 Uiso d 0.5 A 1
    C C7 0.8282(15) -0.3491(16) 0.4932(9) 0.063(2) Uani d 0.5 A 1
    H H7A 0.862152 -0.349203 0.550088 0.075 Uiso d 0.5 A 1
    H H7B 0.766981 -0.448083 0.466108 0.075 Uiso d 0.5 A 1
    C C8 0.9767(16) -0.3350(14) 0.4479(8) 0.063(2) Uani d 0.5 A 1
    H H8A 1.023645 -0.419755 0.448358 0.075 Uiso d 0.5 A 1
    H H8B 0.949025 -0.338235 0.389488 0.075 Uiso d 0.5 A 1
    C C9 1.2244(19) -0.165(2) 0.4347(15) 0.059(3) Uani d 0.5 A 1
    H H9A 1.192948 -0.182814 0.375229 0.070 Uiso calc 0.5 A 1
    H H9B 1.289179 -0.233766 0.440579 0.070 Uiso calc 0.5 A 1
    C C10 0.6842(17) 0.0081(17) 0.5368(9) 0.059(3) Uani d 0.5 A 1
    H H10A 0.646497 -0.009429 0.478382 0.070 Uiso d 0.5 A 1
    H H10B 0.597397 -0.008959 0.571702 0.070 Uiso d 0.5 A 1
    N N3X 0.7879(9) -0.0031(11) 0.5569(6) 0.0419(15) Uani d 0.5 A 2
    H H3X 0.808176 -0.003809 0.616184 0.050 Uiso calc 0.5 A 2
    N N4X 0.9879(11) -0.2316(8) 0.4855(6) 0.0419(15) Uani d 0.5 A 2
    H H4X 1.020262 -0.249725 0.539454 0.050 Uiso calc 0.5 A 2
    C C6X 0.6707(17) -0.1419(13) 0.5207(9) 0.063(2) Uani d 0.5 A 2
    H H6XA 0.646379 -0.143247 0.462195 0.075 Uiso d 0.5 A 2
    H H6XB 0.577179 -0.137626 0.550435 0.075 Uiso d 0.5 A 2
    C C7X 0.7152(18) -0.2923(15) 0.5230(10) 0.063(2) Uani d 0.5 A 2
    H H7XA 0.758274 -0.287024 0.578983 0.075 Uiso calc 0.5 A 2
    H H7XB 0.623653 -0.373619 0.510803 0.075 Uiso calc 0.5 A 2
    C C8X 0.8334(15) -0.3249(17) 0.4581(9) 0.063(2) Uani d 0.5 A 2
    H H8XA 0.838150 -0.430111 0.449835 0.075 Uiso d 0.5 A 2
    H H8XB 0.799859 -0.308891 0.404535 0.075 Uiso d 0.5 A 2
    C C9X 1.1027(16) -0.2646(19) 0.4236(8) 0.059(3) Uani d 0.5 A 2
    H H9XA 1.060250 -0.270607 0.367405 0.070 Uiso d 0.5 A 2
    H H9XB 1.124940 -0.361687 0.424735 0.070 Uiso d 0.5 A 2
    C C10X 0.743(2) 0.1386(19) 0.5572(16) 0.059(3) Uani d 0.5 A 2
    H H10C 0.670054 0.158493 0.599963 0.070 Uiso d 0.5 A 2
    H H10D 0.695124 0.135023 0.502503 0.070 Uiso d 0.5 A 2
loop_
    _atom_site_aniso_label
    _atom_site_aniso_U_11
    _atom_site_aniso_U_22
    _atom_site_aniso_U_33
    _atom_site_aniso_U_12
    _atom_site_aniso_U_13
    _atom_site_aniso_U_23
    Zn1 0.0359(6) 0.0307(5) 0.0213(5) 0.0112(4) -0.0001(4) 0.0050(4)
    P1 0.0354(9) 0.0329(8) 0.0130(7) 0.0148(7) -0.0034(6) 0.0024(6)
    O1 0.038(2) 0.042(2) 0.019(2) 0.0099(19) -0.0004(17) 0.0121(17)
    O2 0.036(2) 0.041(2) 0.021(2) 0.0126(19) -0.0033(17) 0.0062(17)
    O3 0.042(3) 0.039(2) 0.021(2) 0.017(2) -0.0097(18) -0.0023(17)
    O4 0.059(3) 0.051(3) 0.050(3) 0.033(2) -0.003(2) 0.007(2)
    O5 0.111(5) 0.099(4) 0.052(3) 0.078(4) 0.023(3) 0.046(3)
    N1 0.037(3) 0.045(3) 0.017(2) 0.007(2) -0.005(2) 0.007(2)
    N2 0.048(3) 0.039(3) 0.015(2) 0.020(2) -0.001(2) 0.003(2)
    C1 0.033(4) 0.071(5) 0.035(4) 0.001(3) -0.007(3) 0.016(3)
    C2 0.041(4) 0.073(5) 0.032(4) 0.027(4) 0.000(3) 0.007(3)
    C3 0.051(4) 0.060(4) 0.025(3) 0.026(4) -0.011(3) -0.002(3)
    C4 0.073(5) 0.039(4) 0.030(3) 0.018(4) -0.006(3) 0.000(3)
    C5 0.061(5) 0.041(4) 0.034(4) 0.000(3) -0.010(3) 0.006(3)
    C11 0.040(4) 0.032(3) 0.012(3) 0.019(3) -0.003(2) -0.001(2)
    C12 0.040(4) 0.030(3) 0.029(3) 0.011(3) -0.003(3) 0.004(3)
    C13 0.030(3) 0.033(3) 0.038(3) 0.003(3) -0.002(3) 0.006(3)
    C14 0.038(4) 0.038(3) 0.023(3) 0.015(3) 0.003(3) 0.009(3)
    C15 0.045(4) 0.025(3) 0.039(4) 0.013(3) -0.005(3) 0.006(3)
    C16 0.033(3) 0.037(3) 0.026(3) 0.008(3) -0.008(3) 0.000(3)
    C17 0.038(3) 0.030(3) 0.021(3) 0.010(3) -0.004(2) 0.004(2)
    C18 0.039(4) 0.037(3) 0.030(3) 0.013(3) 0.002(3) 0.009(3)
    C19 0.037(4) 0.043(4) 0.036(3) 0.016(3) 0.002(3) 0.009(3)
    C20 0.040(4) 0.033(3) 0.022(3) 0.022(3) -0.001(3) -0.002(2)
    C21 0.069(5) 0.041(4) 0.026(3) 0.025(3) 0.003(3) 0.012(3)
    C22 0.043(4) 0.046(4) 0.041(4) 0.020(3) 0.009(3) 0.013(3)
    C23 0.057(4) 0.038(4) 0.026(3) 0.027(3) -0.010(3) -0.003(3)
    Zn2 0.0392(6) 0.0365(6) 0.0346(6) 0.0141(5) 0.0030(5) 0.0053(4)
    O1W 0.044(3) 0.053(3) 0.024(2) 0.012(2) -0.0033(19) 0.0136(19)
    N3 0.064(4) 0.046(4) 0.022(2) 0.023(4) -0.001(3) 0.011(3)
    N4 0.064(4) 0.046(4) 0.022(2) 0.023(4) -0.001(3) 0.011(3)
    C6 0.081(5) 0.051(4) 0.040(4) -0.018(4) -0.018(3) 0.011(3)
    C7 0.081(5) 0.051(4) 0.040(4) -0.018(4) -0.018(3) 0.011(3)
    C8 0.081(5) 0.051(4) 0.040(4) -0.018(4) -0.018(3) 0.011(3)
    C9 0.068(6) 0.096(7) 0.030(4) 0.054(5) 0.017(5) 0.019(5)
    C10 0.068(6) 0.096(7) 0.030(4) 0.054(5) 0.017(5) 0.019(5)
    N3X 0.064(4) 0.046(4) 0.022(2) 0.023(4) -0.001(3) 0.011(3)
    N4X 0.064(4) 0.046(4) 0.022(2) 0.023(4) -0.001(3) 0.011(3)
    C6X 0.081(5) 0.051(4) 0.040(4) -0.018(4) -0.018(3) 0.011(3)
    C7X 0.081(5) 0.051(4) 0.040(4) -0.018(4) -0.018(3) 0.011(3)
    C8X 0.081(5) 0.051(4) 0.040(4) -0.018(4) -0.018(3) 0.011(3)
    C9X 0.068(6) 0.096(7) 0.030(4) 0.054(5) 0.017(5) 0.019(5)
    C10X 0.068(6) 0.096(7) 0.030(4) 0.054(5) 0.017(5) 0.019(5)
_geom_special_details
;
 All esds (except the esd in the dihedral angle between two l.s. planes)
 are estimated using the full covariance matrix.  The cell esds are taken
 into account individually in the estimation of esds in distances, angles
 and torsion angles; correlations between esds in cell parameters are only
 used when they are defined by crystal symmetry.  An approximate (isotropic)
 treatment of cell esds is used for estimating esds involving l.s. planes.
;
loop_
    _geom_bond_atom_site_label_1
    _geom_bond_atom_site_label_2
    _geom_bond_site_symmetry_2
    _geom_bond_distance
    _geom_bond_publ_flag
    Zn1 O1 2_757 2.189(4) ?
    Zn1 O1 . 2.189(4) y
    Zn1 N1 2_757 2.099(5) ?
    Zn1 N1 . 2.099(5) y
    Zn1 N2 2_757 2.125(4) ?
    Zn1 N2 . 2.125(4) y
    P1 O1 . 1.503(4) ?
    P1 O2 . 1.511(4) ?
    P1 O3 . 1.583(4) ?
    P1 C11 . 1.818(5) ?
    O3 H3C . 0.8597 ?
    O4 C23 . 1.251(8) ?
    O5 C23 . 1.258(8) ?
    N1 H1 . 0.9800 ?
    N1 C1 . 1.454(8) ?
    N1 C5 . 1.493(8) ?
    N2 H2 . 0.9800 ?
    N2 C3 . 1.487(8) ?
    N2 C4 . 1.459(8) ?
    C1 H1A . 0.9700 ?
    C1 H1B . 0.9700 ?
    C1 C2 . 1.531(9) ?
    C2 H2A . 0.9700 ?
    C2 H2B . 0.9700 ?
    C2 C3 . 1.490(9) ?
    C3 H3A . 0.9700 ?
    C3 H3B . 0.9700 ?
    C4 H4A . 0.9700 ?
    C4 H4B . 0.9700 ?
    C4 C5 2_757 1.522(9) ?
    C5 H5A . 0.9700 ?
    C5 H5B . 0.9700 ?
    C11 C12 . 1.384(8) ?
    C11 C16 . 1.389(7) ?
    C12 H12 . 0.9300 ?
    C12 C13 . 1.382(8) ?
    C13 H13 . 0.9300 ?
    C13 C14 . 1.394(8) ?
    C14 C15 . 1.388(8) ?
    C14 C17 . 1.496(7) ?
    C15 H15 . 0.9300 ?
    C15 C16 . 1.379(8) ?
    C16 H16 . 0.9300 ?
    C17 C18 . 1.401(8) ?
    C17 C22 . 1.381(8) ?
    C18 H18 . 0.9300 ?
    C18 C19 . 1.382(8) ?
    C19 H19 . 0.9300 ?
    C19 C20 . 1.363(8) ?
    C20 C21 . 1.383(8) ?
    C20 C23 . 1.513(8) ?
    C21 H21 . 0.9300 ?
    C21 C22 . 1.385(8) ?
    C22 H22 . 0.9300 ?
    Zn2 O1W 2_756 2.295(4) ?
    Zn2 O1W . 2.295(4) y
    Zn2 N3 . 2.104(7) y
    Zn2 N3 2_756 2.104(7) ?
    Zn2 N4 2_756 2.092(7) ?
    Zn2 N4 . 2.092(7) y
    Zn2 N3X 2_756 2.107(7) ?
    Zn2 N3X . 2.107(7) ?
    Zn2 N4X 2_756 2.099(7) ?
    Zn2 N4X . 2.099(7) ?
    O1W H1WA . 0.8666 ?
    O1W H1WB . 0.8636 ?
    N3 H3 . 0.9800 ?
    N3 C6 . 1.471(9) ?
    N3 C10 . 1.447(8) ?
    N4 H4 . 0.9800 ?
    N4 C8 . 1.443(8) ?
    N4 C9 . 1.461(9) ?
    C6 H6A . 0.9696 ?
    C6 H6B . 0.9700 ?
    C6 C7 . 1.522(11) ?
    C7 H7A . 0.9697 ?
    C7 H7B . 0.9701 ?
    C7 C8 . 1.514(11) ?
    C8 H8A . 0.9699 ?
    C8 H8B . 0.9701 ?
    C9 H9A . 0.9700 ?
    C9 H9B . 0.9700 ?
    C9 C10 2_756 1.48(2) ?
    C10 H10A . 0.9697 ?
    C10 H10B . 0.9702 ?
    N3X H3X . 0.9800 ?
    N3X C6X . 1.475(8) ?
    N3X C10X . 1.460(10) ?
    N4X H4X . 0.9800 ?
    N4X C8X . 1.462(9) ?
    N4X C9X . 1.473(8) ?
    C6X H6XA . 0.9702 ?
    C6X H6XB . 0.9699 ?
    C6X C7X . 1.544(11) ?
    C7X H7XA . 0.9700 ?
    C7X H7XB . 0.9700 ?
    C7X C8X . 1.527(11) ?
    C8X H8XA . 0.9700 ?
    C8X H8XB . 0.9694 ?
    C9X H9XA . 0.9700 ?
    C9X H9XB . 0.9700 ?
    C9X C10X 2_756 1.58(3) ?
    C10X H10C . 0.9699 ?
    C10X H10D . 0.9699 ?
loop_
    _geom_angle_atom_site_label_1
    _geom_angle_atom_site_label_2
    _geom_angle_atom_site_label_3
    _geom_angle_site_symmetry_1
    _geom_angle_site_symmetry_3
    _geom_angle
    _geom_angle_publ_flag
    O1 Zn1 O1 2_757 . 180.0 ?
    N1 Zn1 O1 2_757 . 88.15(16) ?
    N1 Zn1 O1 . . 91.85(16) ?
    N1 Zn1 O1 2_757 2_757 91.85(16) ?
    N1 Zn1 O1 . 2_757 88.15(16) ?
    N1 Zn1 N1 2_757 . 180.0 ?
    N1 Zn1 N2 2_757 . 85.27(19) ?
    N1 Zn1 N2 . 2_757 85.27(19) y
    N1 Zn1 N2 2_757 2_757 94.73(18) ?
    N1 Zn1 N2 . . 94.73(18) y
    N2 Zn1 O1 . 2_757 90.00(15) ?
    N2 Zn1 O1 . . 90.00(15) ?
    N2 Zn1 O1 2_757 . 90.00(15) ?
    N2 Zn1 O1 2_757 2_757 90.00(15) ?
    N2 Zn1 N2 2_757 . 180.0(2) ?
    O1 P1 O2 . . 116.2(2) ?
    O1 P1 O3 . . 110.1(2) ?
    O1 P1 C11 . . 109.0(2) ?
    O2 P1 O3 . . 110.9(2) ?
    O2 P1 C11 . . 107.0(2) ?
    O3 P1 C11 . . 102.6(2) ?
    P1 O1 Zn1 . . 135.3(2) ?
    P1 O3 H3C . . 104.2 ?
    Zn1 N1 H1 . . 107.3 ?
    C1 N1 Zn1 . . 115.2(4) ?
    C1 N1 H1 . . 107.3 ?
    C1 N1 C5 . . 114.3(5) ?
    C5 N1 Zn1 . . 105.1(4) ?
    C5 N1 H1 . . 107.3 ?
    Zn1 N2 H2 . . 108.4 ?
    C3 N2 Zn1 . . 112.3(4) ?
    C3 N2 H2 . . 108.4 ?
    C4 N2 Zn1 . . 104.6(4) ?
    C4 N2 H2 . . 108.4 ?
    C4 N2 C3 . . 114.4(5) ?
    N1 C1 H1A . . 109.2 ?
    N1 C1 H1B . . 109.2 ?
    N1 C1 C2 . . 112.1(5) ?
    H1A C1 H1B . . 107.9 ?
    C2 C1 H1A . . 109.2 ?
    C2 C1 H1B . . 109.2 ?
    C1 C2 H2A . . 108.0 ?
    C1 C2 H2B . . 108.0 ?
    H2A C2 H2B . . 107.3 ?
    C3 C2 C1 . . 117.1(5) ?
    C3 C2 H2A . . 108.0 ?
    C3 C2 H2B . . 108.0 ?
    N2 C3 C2 . . 111.6(5) ?
    N2 C3 H3A . . 109.3 ?
    N2 C3 H3B . . 109.3 ?
    C2 C3 H3A . . 109.3 ?
    C2 C3 H3B . . 109.3 ?
    H3A C3 H3B . . 108.0 ?
    N2 C4 H4A . . 109.6 ?
    N2 C4 H4B . . 109.6 ?
    N2 C4 C5 . 2_757 110.3(5) ?
    H4A C4 H4B . . 108.1 ?
    C5 C4 H4A 2_757 . 109.6 ?
    C5 C4 H4B 2_757 . 109.6 ?
    N1 C5 C4 . 2_757 109.3(5) ?
    N1 C5 H5A . . 109.8 ?
    N1 C5 H5B . . 109.8 ?
    C4 C5 H5A 2_757 . 109.8 ?
    C4 C5 H5B 2_757 . 109.8 ?
    H5A C5 H5B . . 108.3 ?
    C12 C11 P1 . . 124.4(4) ?
    C12 C11 C16 . . 118.0(5) ?
    C16 C11 P1 . . 117.6(4) ?
    C11 C12 H12 . . 119.6 ?
    C13 C12 C11 . . 120.9(5) ?
    C13 C12 H12 . . 119.6 ?
    C12 C13 H13 . . 119.5 ?
    C12 C13 C14 . . 121.0(6) ?
    C14 C13 H13 . . 119.5 ?
    C13 C14 C17 . . 121.6(5) ?
    C15 C14 C13 . . 118.0(5) ?
    C15 C14 C17 . . 120.4(5) ?
    C14 C15 H15 . . 119.7 ?
    C16 C15 C14 . . 120.6(5) ?
    C16 C15 H15 . . 119.7 ?
    C11 C16 H16 . . 119.3 ?
    C15 C16 C11 . . 121.5(6) ?
    C15 C16 H16 . . 119.3 ?
    C18 C17 C14 . . 120.9(5) ?
    C22 C17 C14 . . 121.5(6) ?
    C22 C17 C18 . . 117.6(5) ?
    C17 C18 H18 . . 119.8 ?
    C19 C18 C17 . . 120.4(5) ?
    C19 C18 H18 . . 119.8 ?
    C18 C19 H19 . . 119.1 ?
    C20 C19 C18 . . 121.8(6) ?
    C20 C19 H19 . . 119.1 ?
    C19 C20 C21 . . 118.1(5) ?
    C19 C20 C23 . . 121.5(6) ?
    C21 C20 C23 . . 120.3(6) ?
    C20 C21 H21 . . 119.5 ?
    C20 C21 C22 . . 121.1(6) ?
    C22 C21 H21 . . 119.5 ?
    C17 C22 C21 . . 121.0(6) ?
    C17 C22 H22 . . 119.5 ?
    C21 C22 H22 . . 119.5 ?
    O4 C23 O5 . . 125.7(6) ?
    O4 C23 C20 . . 117.1(6) ?
    O5 C23 C20 . . 117.3(6) ?
    O1W Zn2 O1W 2_756 . 180.0 ?
    N3 Zn2 O1W . 2_756 92.6(3) ?
    N3 Zn2 O1W 2_756 2_756 87.4(3) ?
    N3 Zn2 O1W 2_756 . 92.6(3) ?
    N3 Zn2 O1W . . 87.4(3) ?
    N3 Zn2 N3 2_756 . 180.0 ?
    N3 Zn2 N3X 2_756 2_756 21.5(3) ?
    N3 Zn2 N3X . 2_756 158.5(3) ?
    N4 Zn2 O1W 2_756 . 83.7(3) ?
    N4 Zn2 O1W . 2_756 83.7(3) ?
    N4 Zn2 O1W . . 96.3(3) ?
    N4 Zn2 O1W 2_756 2_756 96.3(3) ?
    N4 Zn2 N3 . . 96.8(4) y
    N4 Zn2 N3 2_756 2_756 96.8(4) ?
    N4 Zn2 N3 . 2_756 83.2(4) y
    N4 Zn2 N3 2_756 . 83.2(4) ?
    N4 Zn2 N4 2_756 . 180.0 ?
    N4 Zn2 N3X . 2_756 62.3(4) ?
    N4 Zn2 N3X 2_756 2_756 117.7(4) ?
    N4 Zn2 N4X . 2_756 155.7(3) ?
    N4 Zn2 N4X 2_756 2_756 24.3(3) ?
    N3X Zn2 O1W . . 90.3(3) ?
    N3X Zn2 O1W 2_756 . 89.7(3) ?
    N3X Zn2 N3X 2_756 . 180.00(19) ?
    N4X Zn2 O1W . . 88.2(3) ?
    N4X Zn2 O1W 2_756 . 91.8(3) ?
    N4X Zn2 N3X 2_756 . 85.0(4) ?
    N4X Zn2 N3X . . 95.0(4) ?
    Zn2 O1W H1WA . . 102.4 ?
    Zn2 O1W H1WB . . 107.2 ?
    H1WA O1W H1WB . . 88.9 ?
    Zn2 N3 H3 . . 106.9 ?
    C6 N3 Zn2 . . 117.6(8) ?
    C6 N3 H3 . . 106.9 ?
    C10 N3 Zn2 . . 107.4(8) ?
    C10 N3 H3 . . 106.9 ?
    C10 N3 C6 . . 110.5(11) ?
    Zn2 N4 H4 . . 106.5 ?
    C8 N4 Zn2 . . 115.6(9) ?
    C8 N4 H4 . . 106.5 ?
    C8 N4 C9 . . 116.2(12) ?
    C9 N4 Zn2 . . 105.0(9) ?
    C9 N4 H4 . . 106.5 ?
    N3 C6 H6A . . 109.0 ?
    N3 C6 H6B . . 109.5 ?
    N3 C6 C7 . . 112.2(12) ?
    H6A C6 H6B . . 107.7 ?
    C7 C6 H6A . . 107.4 ?
    C7 C6 H6B . . 110.9 ?
    C6 C7 H7A . . 103.5 ?
    C6 C7 H7B . . 104.6 ?
    H7A C7 H7B . . 109.5 ?
    C8 C7 C6 . . 130.5(14) ?
    C8 C7 H7A . . 103.1 ?
    C8 C7 H7B . . 104.7 ?
    N4 C8 C7 . . 113.1(12) ?
    N4 C8 H8A . . 109.8 ?
    N4 C8 H8B . . 108.4 ?
    C7 C8 H8A . . 111.0 ?
    C7 C8 H8B . . 106.8 ?
    H8A C8 H8B . . 107.6 ?
    N4 C9 H9A . . 109.0 ?
    N4 C9 H9B . . 109.0 ?
    N4 C9 C10 . 2_756 113.0(14) ?
    H9A C9 H9B . . 107.8 ?
    C10 C9 H9A 2_756 . 109.0 ?
    C10 C9 H9B 2_756 . 109.0 ?
    N3 C10 C9 . 2_756 106.5(14) ?
    N3 C10 H10A . . 110.4 ?
    N3 C10 H10B . . 110.5 ?
    C9 C10 H10A 2_756 . 109.7 ?
    C9 C10 H10B 2_756 . 110.2 ?
    H10A C10 H10B . . 109.5 ?
    Zn2 N3X H3X . . 106.4 ?
    C6X N3X Zn2 . . 112.4(8) ?
    C6X N3X H3X . . 106.4 ?
    C10X N3X Zn2 . . 108.7(9) ?
    C10X N3X H3X . . 106.4 ?
    C10X N3X C6X . . 115.9(12) ?
    Zn2 N4X H4X . . 108.9 ?
    C8X N4X Zn2 . . 113.3(8) ?
    C8X N4X H4X . . 108.9 ?
    C8X N4X C9X . . 112.4(10) ?
    C9X N4X Zn2 . . 104.2(8) ?
    C9X N4X H4X . . 108.9 ?
    N3X C6X H6XA . . 108.3 ?
    N3X C6X H6XB . . 108.4 ?
    N3X C6X C7X . . 116.4(13) ?
    H6XA C6X H6XB . . 107.4 ?
    C7X C6X H6XA . . 107.7 ?
    C7X C6X H6XB . . 108.3 ?
    C6X C7X H7XA . . 109.6 ?
    C6X C7X H7XB . . 109.6 ?
    H7XA C7X H7XB . . 108.1 ?
    C8X C7X C6X . . 110.4(13) ?
    C8X C7X H7XA . . 109.6 ?
    C8X C7X H7XB . . 109.6 ?
    N4X C8X C7X . . 112.2(12) ?
    N4X C8X H8XA . . 108.6 ?
    N4X C8X H8XB . . 110.0 ?
    C7X C8X H8XA . . 108.6 ?
    C7X C8X H8XB . . 109.4 ?
    H8XA C8X H8XB . . 107.9 ?
    N4X C9X H9XA . . 109.3 ?
    N4X C9X H9XB . . 109.4 ?
    N4X C9X C10X . 2_756 111.5(14) ?
    H9XA C9X H9XB . . 108.0 ?
    C10X C9X H9XA 2_756 . 108.9 ?
    C10X C9X H9XB 2_756 . 109.6 ?
    N3X C10X H10C . . 110.9 ?
    N3X C10X H10D . . 110.4 ?
    C9X C10X H10C 2_756 . 110.9 ?
    C9X C10X H10D 2_756 . 110.2 ?
    H10C C10X H10D . . 108.8 ?
loop_
    _geom_torsion_atom_site_label_1
    _geom_torsion_atom_site_label_2
    _geom_torsion_atom_site_label_3
    _geom_torsion_atom_site_label_4
    _geom_torsion_site_symmetry_1
    _geom_torsion_site_symmetry_2
    _geom_torsion_site_symmetry_3
    _geom_torsion_site_symmetry_4
    _geom_torsion
    _geom_torsion_publ_flag
    Zn1 N1 C1 C2 . . . . 54.5(6) ?
    Zn1 N1 C5 C4 . . . 2_757 -40.5(5) ?
    Zn1 N2 C3 C2 . . . . -58.8(5) ?
    Zn1 N2 C4 C5 . . . 2_757 41.9(5) ?
    P1 C11 C12 C13 . . . . 179.7(4) ?
    P1 C11 C16 C15 . . . . 179.5(4) ?
    O1 P1 C11 C12 . . . . -73.1(5) ?
    O1 P1 C11 C16 . . . . 107.0(4) ?
    O2 P1 O1 Zn1 . . . . -6.4(4) ?
    O2 P1 C11 C12 . . . . 160.4(4) ?
    O2 P1 C11 C16 . . . . -19.5(5) ?
    O3 P1 O1 Zn1 . . . . 120.7(3) ?
    O3 P1 C11 C12 . . . . 43.6(5) ?
    O3 P1 C11 C16 . . . . -136.3(4) ?
    N1 C1 C2 C3 . . . . -72.0(7) ?
    C1 N1 C5 C4 . . . 2_757 -167.7(5) ?
    C1 C2 C3 N2 . . . . 74.9(7) ?
    C3 N2 C4 C5 . . . 2_757 165.2(5) ?
    C4 N2 C3 C2 . . . . -177.8(5) ?
    C5 N1 C1 C2 . . . . 176.4(5) ?
    C11 P1 O1 Zn1 . . . . -127.4(3) ?
    C11 C12 C13 C14 . . . . 0.5(9) ?
    C12 C11 C16 C15 . . . . -0.4(8) ?
    C12 C13 C14 C15 . . . . 0.2(8) ?
    C12 C13 C14 C17 . . . . 178.7(5) ?
    C13 C14 C15 C16 . . . . -1.0(8) ?
    C13 C14 C17 C18 . . . . 40.4(8) ?
    C13 C14 C17 C22 . . . . -139.4(6) ?
    C14 C15 C16 C11 . . . . 1.1(9) ?
    C14 C17 C18 C19 . . . . -179.9(5) ?
    C14 C17 C22 C21 . . . . 177.9(5) ?
    C15 C14 C17 C18 . . . . -141.2(6) ?
    C15 C14 C17 C22 . . . . 39.0(8) ?
    C16 C11 C12 C13 . . . . -0.4(8) ?
    C17 C14 C15 C16 . . . . -179.5(5) ?
    C17 C18 C19 C20 . . . . 2.4(9) ?
    C18 C17 C22 C21 . . . . -1.9(9) ?
    C18 C19 C20 C21 . . . . -2.6(9) ?
    C18 C19 C20 C23 . . . . 174.7(5) ?
    C19 C20 C21 C22 . . . . 0.5(9) ?
    C19 C20 C23 O4 . . . . 13.2(8) ?
    C19 C20 C23 O5 . . . . -167.7(6) ?
    C20 C21 C22 C17 . . . . 1.7(9) ?
    C21 C20 C23 O4 . . . . -169.6(6) ?
    C21 C20 C23 O5 . . . . 9.5(8) ?
    C22 C17 C18 C19 . . . . -0.1(8) ?
    C23 C20 C21 C22 . . . . -176.8(5) ?
    Zn2 N3 C6 C7 . . . . 41.4(15) ?
    Zn2 N3 C10 C9 . . . 2_756 -42.7(14) ?
    Zn2 N4 C8 C7 . . . . -48.3(14) ?
    Zn2 N4 C9 C10 . . . 2_756 39.5(19) ?
    Zn2 N3X C6X C7X . . . . 56.2(14) ?
    Zn2 N3X C10X C9X . . . 2_756 -38.2(17) ?
    Zn2 N4X C8X C7X . . . . -63.1(13) ?
    Zn2 N4X C9X C10X . . . 2_756 43.1(13) ?
    N3 C6 C7 C8 . . . . -53(2) ?
    C6 N3 C10 C9 . . . 2_756 -172.2(12) ?
    C6 C7 C8 N4 . . . . 58(2) ?
    C8 N4 C9 C10 . . . 2_756 168.5(14) ?
    C9 N4 C8 C7 . . . . -172.0(13) ?
    C10 N3 C6 C7 . . . . 165.1(12) ?
    N3X C6X C7X C8X . . . . -73.0(16) ?
    C6X N3X C10X C9X . . . 2_756 -166.0(12) ?
    C6X C7X C8X N4X . . . . 75.3(16) ?
    C8X N4X C9X C10X . . . 2_756 166.2(12) ?
    C9X N4X C8X C7X . . . . 179.0(11) ?
    C10X N3X C6X C7X . . . . -177.9(14) ?
loop_
    _geom_hbond_atom_site_label_D
    _geom_hbond_atom_site_label_H
    _geom_hbond_atom_site_label_A
    _geom_hbond_site_symmetry_A
    _geom_hbond_distance_DH
    _geom_hbond_distance_HA
    _geom_hbond_distance_DA
    _geom_hbond_angle_DHA
    _geom_hbond_publ_flag
    N1 H1 O2 . 0.98 1.98 2.923(6) 161 yes
    N2 H2 O4 1_645 0.98 2.26 3.220(6) 166 yes
    N3 H3 O3 . 0.98 2.11 3.076(10) 168 yes
    N4 H4 O5 1_645 0.98 1.84 2.815(11) 178 yes
    N3X H3X O3 . 0.98 2.33 3.239(11) 155 yes
    N4X H4X O5 1_645 0.98 2.19 3.075(11) 150 yes
    O3 H3C O4 1_645 0.86 1.75 2.597(6) 167 yes
    O1W H1WA O2 2_756 0.87 2.08 2.735(5) 132 yes
    O1W H1WB O5 2_666 0.86 1.82 2.668(6) 169 yes
_shelx_space_group_comment
;
The symmetry employed for this shelxl refinement is uniquely defined
by the following loop, which should always be used as a source of
symmetry information in preference to the above space-group names.
They are only intended as comments.
;
_shelx_estimated_absorpt_T_min     0.740
_shelx_estimated_absorpt_T_max     0.949
_shelx_hkl_file
;
   0   0  -2   16.85    3.05
   0   0   2   16.35    2.88
   0   0   2   15.93    2.40
   0   0  -2   13.19    2.32
   0   0  -3   51.52    6.71
   0   0   3   39.69    5.89
   0   0  -3   51.38    5.44
   0   0  -4 9195.67  475.40
   0   0   4 9581.87  478.19
   0   0  -4 9999.00  478.96
   0   0  -5   92.54    9.74
   0   0  -5   95.43   11.32
   0   0   5   89.18   10.96
   0   0   6   34.25    7.35
   0   0  -6   34.06    6.14
   0   0  -6   43.11    9.36
   0   0   7  624.54   43.89
   0   0  -7  726.37   45.54
   0   0  -7  549.38   39.04
   0   0  -8  294.41   25.16
   0   0  -8  392.51   31.49
   0   0   8  336.47   29.53
   0   0  -9   80.65   13.21
   0   0   9   60.55   11.36
   0   0  -9   53.68    9.36
   0   0 -10  324.05   28.06
   0   0  10  366.18   33.30
   0   0  11   13.96    6.47
   0   0 -11    8.71    4.26
   0   0  12    6.47    4.59
   0   0 -12   11.90    4.19
   0   0  13   47.01   12.07
   0   0 -13   42.83   10.34
   0   0  14  148.79   23.91
   0   0 -14  124.59   18.31
   0   0  15    6.81    4.64
   0   0 -15   -1.84    1.56
   0   0 -16   96.98   16.57
   0   0  16   89.85   19.66
   0   0  16   98.09   22.39
   0   0  17   16.39   10.94
   0   0  17   10.22    9.27
   0   0 -17   10.99    5.77
   0   0  18    7.46    7.01
   0   0  18    5.93    6.78
   0   0  19   18.71   13.12
   0   0  19    5.88    5.51
   0  -1  20  120.81   29.34
   0  -1  19   43.25   17.96
   0  -1  18   43.58   18.78
   0  -1  18   60.97   16.79
   0   1 -17    9.31    6.53
   0  -1  17   18.59    8.27
   0  -1  17   24.86   13.67
   0  -1  16  136.14   23.60
   0  -1  16  169.31   30.06
   0   1 -16  111.27   18.08
   0  -1  15   62.39   14.91
   0  -1  15   81.72   19.39
   0   1 -15   31.52   10.52
   0   1 -14   62.45   12.61
   0  -1  14   94.76   20.53
   0  -1  14   80.37   16.06
   0  -1  13  112.22   18.25
   0  -1  13  135.51   23.54
   0   1 -13   85.63   14.95
   0  -1  12   19.07    7.78
   0  -1  12   23.38    9.77
   0   1 -12   16.38    6.56
   0   1 -11   84.29   13.56
   0  -1  11   92.67   14.88
   0   1 -11  116.79   16.42
   0  -1  10   29.60    8.38
   0   1 -10   18.23    5.83
   0   1 -10   19.83    6.50
   0   1  -9   18.47    5.65
   0   1  -9   24.06    6.77
   0  -1   9   23.01    6.93
   0   1  -8 1069.36   63.24
   0   1  -8  909.91   60.53
   0  -1   8 1046.75   62.82
   0   1  -7  134.11   14.13
   0  -1   7  123.10   14.23
   0   1  -6    6.90    3.21
   0  -1   6    3.06    2.47
   0  -1   5    1.65    1.34
   0   1  -5    1.39    1.11
   0  -1   5    0.46    0.85
   0  -1   4 4115.93  208.40
   0  -1   4 4351.31  213.35
   0   1  -4 3976.15  208.59
   0   1  -3    9.00    2.93
   0  -1   3    8.02    2.30
   0  -1   3    6.97    2.70
   0  -1   3    2.51    0.72
   0   1  -2 1252.96   70.08
   0   1  -2 1342.30   70.74
   0  -1   2 1332.19   69.71
   0  -1   2 1398.25   70.55
   0  -1   1   23.58    3.43
   0   1  -1   22.25    2.55
   0  -1   1   25.65    2.74
   0   1  -1   24.96    3.53
   0   1   0 4188.69  196.12
   0   1   0 3970.91  195.73
   0  -1   0 4136.03  195.87
   0   1   0 3599.79  196.83
   0  -1   0 4164.35  196.17
   0  -1   0 4050.09  194.71
   0   1   1  313.29   19.35
   0   1   1  254.94   15.40
   0   1   1  279.36   17.48
   0   1   1  248.27   16.26
   0  -1  -1  266.03   17.22
   0  -1  -1  267.93   15.55
   0  -1  -1  310.16   19.21
   0  -1  -1  244.59   16.19
   0  -1  -2 3864.41  193.38
   0   1   2 3263.08  188.30
   0   1   2 3578.40  190.29
   0  -1  -2 3419.15  189.91
   0   1   2 3770.12  193.38
   0   1   3  652.28   39.70
   0   1   3  715.78   43.30
   0  -1  -3  789.50   44.07
   0  -1  -3  630.74   39.46
   0   1   4 2301.49  120.61
   0  -1  -4 2423.38  120.97
   0  -1  -4 2067.78  115.68
   0   1   4 2114.18  115.77
   0  -1  -5  339.14   25.19
   0   1   5  342.26   25.14
   0   1   5  344.08   28.58
   0  -1  -5  395.96   29.79
   0  -1  -6 2250.17  116.59
   0  -1  -6 1835.71  108.86
   0   1   6 2009.14  110.00
   0   1   6 2077.37  115.54
   0   1   7  292.05   24.38
   0  -1  -7  349.60   30.19
   0  -1  -7  256.42   23.23
   0   1   7  296.22   28.32
   0   1   8   26.47    8.23
   0  -1  -8   23.63    6.43
   0   1   8   18.70    5.75
   0  -1  -8   30.16    8.75
   0   1   9    5.15    4.38
   0  -1  -9    7.50    3.80
   0   1   9    3.97    3.19
   0   1  10 1001.60   70.17
   0  -1 -10  881.98   59.91
   0  -1 -11  174.00   20.78
   0   1  11  242.47   28.56
   0   1  12    5.21    5.90
   0  -1 -12    1.48    3.78
   0  -1 -13   86.97   14.71
   0   1  13   92.23   19.09
   0   1  14  115.77   21.91
   0  -1 -14  117.10   17.91
   0   1  15   56.78   15.57
   0  -1 -15   37.99    9.81
   0   1  16  113.59   23.00
   0  -1 -16  112.08   18.49
   0   1  17    9.46    9.55
   0  -1 -17   12.66    7.14
   0   1  18    2.62    2.12
   0   1  19   -1.89    2.90
   0   1  19   12.19   10.32
   0   1  20   18.82    9.86
   0  -2  20  112.96   26.87
   0  -2  19   11.25    8.41
   0  -2  18  134.64   28.25
   0   2 -17   17.77    7.50
   0  -2  17   25.56   12.56
   0  -2  17   32.87   11.03
   0  -2  16  145.25   22.09
   0   2 -16  106.41   18.16
   0  -2  16  160.04   28.44
   0  -2  15   -2.85    3.73
   0   2 -15    1.72    2.38
   0  -2  14   41.76   13.14
   0  -2  14   26.38    8.54
   0   2 -14   22.23    7.97
   0  -2  13    3.73    3.66
   0  -2  13    0.00    0.37
   0  -2  13    3.56    7.75
   0   2 -13    0.24    3.49
   0   2 -12    6.42    4.07
   0   2 -12    7.91    4.26
   0  -2  12    9.35    5.52
   0  -2  12    3.43    3.46
   0  -2  12    9.52    6.70
   0  -2  11   29.85    9.51
   0  -2  11   18.97    5.85
   0  -2  11   23.51    7.21
   0   2 -11   34.57    8.27
   0  -2  10  293.27   26.06
   0  -2  10  296.15   26.38
   0   2 -10  316.72   27.53
   0  -2  10  373.78   35.26
   0  -2   9  277.70   24.20
   0  -2   9  284.35   25.08
   0   2  -9  289.54   24.70
   0  -2   9  328.56   31.04
   0  -2   8   74.79   10.28
   0  -2   8   61.19   10.51
   0  -2   8   81.06   13.91
   0   2  -8   59.74    9.13
   0  -2   7  324.41   27.15
   0  -2   7  262.55   20.59
   0  -2   7  249.29   22.89
   0  -2   6   17.07    5.02
   0  -2   6   13.04    3.42
   0  -2   6    7.39    4.13
   0  -2   5   65.02    7.46
   0  -2   5   78.09    9.97
   0   2  -5   66.44   10.75
   0  -2   5   76.89    9.77
   0   2  -4    3.46    1.88
   0   2  -4    2.18    2.28
   0  -2   4    2.56    2.37
   0  -2   4    1.93    2.07
   0   2  -3  108.48   10.24
   0  -2   3  106.00    9.91
   0  -2   3  105.70   11.43
   0   2  -3  106.09   11.37
   0   2  -2    2.57    1.61
   0   2  -2    5.78    3.41
   0  -2   2    1.92    1.59
   0  -2   2    1.99    1.35
   0   2  -1    9.70    2.83
   0   2  -1   13.61    2.74
   0   2  -1   15.67    4.70
   0  -2   1   10.49    3.14
   0  -2   1   14.31    3.94
   0   2  -1   12.64    4.00
   0  -2   0  271.50   19.83
   0  -2   0  280.92   20.40
   0  -2   0  251.80   20.81
   0   2   0  289.12   20.30
   0  -2   0  243.52   18.23
   0   2   0  257.69   17.55
   0   2   0  285.31   20.00
   0   2   1  370.85   26.88
   0  -2  -1  416.25   26.55
   0   2   1  417.94   24.37
   0  -2  -1  385.46   27.36
   0   2   1  467.61   30.18
   0   2   1  407.59   26.62
   0  -2  -1  428.25   29.86
   0  -2  -1  377.26   24.22
   0   2   2   52.56    6.80
   0  -2  -2   52.60    8.97
   0  -2  -2   37.98    5.08
   0  -2  -2   37.13    7.55
   0   2   2   41.54    5.46
   0   2   2   55.13    9.08
   0   2   2   48.64    7.16
   0  -2  -2   48.82    6.29
   0   2   3  643.65   43.07
   0  -2  -3  611.20   35.46
   0   2   3  527.94   35.91
   0   2   3  610.87   38.81
   0  -2  -3  599.42   38.70
   0  -2  -3  676.19   43.29
   0  -2  -4  190.30   19.84
   0   2   4  166.69   16.37
   0   2   4  178.98   20.72
   0   2   4  159.48   14.54
   0  -2  -4  184.67   17.03
   0  -2  -5   54.91    8.96
   0   2   5   62.85    7.94
   0  -2  -5   66.29   11.65
   0   2   5   63.09    9.47
   0   2   5   55.68   12.10
   0   2   6  516.26   40.16
   0  -2  -6  458.13   38.03
   0   2   6  419.18   32.85
   0  -2  -6  421.42   32.95
   0  -2  -7   75.29   11.66
   0   2   7   75.30   11.65
   0   2   7   96.32   15.52
   0  -2  -8  528.09   40.13
   0   2   8  564.31   47.56
   0   2   8  536.70   40.44
   0  -2  -9   53.91   10.38
   0   2   9   64.78   14.46
   0  -2 -10  658.14   49.70
   0   2  10  740.77   59.19
   0  -2 -11  334.18   32.11
   0   2  11  402.02   41.40
   0   2  12  114.26   21.98
   0  -2 -12  142.53   19.33
   0   2  13    0.83    3.23
   0  -2 -13   -1.45    2.16
   0   2  14   85.93   20.31
   0  -2 -14   88.84   16.06
   0  -2 -15   17.28    7.94
   0   2  15   20.99   10.71
   0   2  16  130.28   26.77
   0  -2 -16   78.23   16.89
   0   2  17   12.02   10.28
   0   2  18    6.11    7.86
   0   2  19   -5.90    4.60
   0   2  20   23.33   12.25
   0  -3  20    9.99   10.41
   0  -3  19   19.44   10.56
   0  -3  18   30.92   14.02
   0  -3  17   17.96   10.00
   0   3 -17   23.21    9.08
   0   3 -16   64.50   13.46
   0  -3  16   83.66   15.67
   0  -3  16  120.14   23.57
   0  -3  15    9.28    4.87
   0   3 -15   20.03    7.31
   0  -3  15   14.78    9.55
   0  -3  14   64.68   15.72
   0  -3  14   35.26    8.88
   0  -3  13   18.69    7.62
   0  -3  13   17.73    6.28
   0  -3  12   41.46    8.70
   0  -3  12   54.94   13.37
   0  -3  11   83.57   15.46
   0  -3  11   43.12    8.27
   0  -3  10  668.94   46.86
   0  -3  10  575.15   41.72
   0  -3   9   12.23    4.88
   0  -3   9   20.73    6.81
   0  -3   9   15.09    5.00
   0  -3   8  655.41   44.16
   0  -3   8  527.16   36.74
   0  -3   8  695.69   45.25
   0   3  -7   55.25   10.90
   0  -3   7   33.88    8.37
   0  -3   7   35.02    5.74
   0  -3   7   40.30    8.01
   0  -3   6   23.90    7.02
   0   3  -6   20.36    6.73
   0  -3   6   18.62    5.69
   0  -3   5    7.98    3.33
   0   3  -5    2.95    2.84
   0   3  -5    5.60    3.63
   0  -3   5   11.43    4.75
   0   3  -4  424.88   32.18
   0  -3   4  440.60   31.93
   0   3  -4  412.14   28.59
   0  -3   4  407.64   28.14
   0  -3   3    4.29    2.82
   0   3  -3    0.07    0.70
   0  -3   3    1.09    1.39
   0   3  -3    0.17    3.14
   0   3  -2  195.39   17.51
   0  -3   2  178.37   16.80
   0   3  -2  158.48   13.10
   0   3  -2  160.89   16.78
   0   3  -2   93.71   13.32
   0   3  -1  532.34   35.99
   0   3  -1  646.99   39.81
   0  -3   1  569.42   38.34
   0  -3   1  569.22   38.39
   0   3  -1  587.68   39.08
   0  -3   0 1216.47   70.22
   0   3   0 1076.36   66.76
   0  -3   0 1154.57   64.78
   0   3   0 1187.59   68.10
   0   3   0 1138.38   63.84
   0  -3   0 1114.66   66.78
   0  -3   0 1153.74   68.03
   0  -3  -1  260.41   21.61
   0  -3  -1  244.50   19.18
   0  -3  -1  312.56   25.83
   0   3   1  288.85   23.24
   0   3   1  236.51   21.44
   0   3   1  266.27   19.18
   0  -3  -1  282.14   23.24
   0   3   1  262.70   25.11
   0   3   2  454.64   33.11
   0  -3  -2  488.12   30.36
   0  -3  -2  495.74   35.15
   0   3   2  471.69   34.92
   0   3   2  472.20   30.15
   0  -3  -2  561.62   39.08
   0   3   2  496.05   38.40
   0  -3  -2  461.68   32.92
   0  -3  -3  323.26   22.90
   0   3   3  356.49   31.41
   0  -3  -3  330.13   27.60
   0   3   3  309.85   25.46
   0   3   3  334.08   27.01
   0  -3  -3  372.15   31.61
   0  -3  -4   34.21    8.83
   0  -3  -4   19.17    5.76
   0   3   4   23.69    5.84
   0   3   4   26.24    8.26
   0  -3  -4   19.72    4.24
   0   3   4   23.13    6.33
   0   3   5   21.01    5.06
   0  -3  -5   30.18    5.56
   0   3   5   23.27    9.02
   0   3   5   18.01    6.18
   0  -3  -5   33.11    7.46
   0  -3  -6 2196.92  116.70
   0  -3  -6 2174.44  122.67
   0   3   6 2020.99  116.99
   0   3   6 2263.18  131.30
   0  -3  -7   49.52   10.39
   0  -3  -7   45.72    7.84
   0   3   7   34.68    7.38
   0   3   7   62.95   13.53
   0  -3  -8   19.02    6.60
   0   3   8   27.64    6.82
   0   3   8   38.46   11.74
   0   3   9  102.69   20.15
   0   3   9   84.41   12.26
   0  -3  -9  113.09   16.45
   0   3  10  691.34   48.73
   0   3  10  841.63   66.95
   0  -3 -10  811.25   57.91
   0   3  11  108.37   21.56
   0   3  11   91.95   13.45
   0  -3 -11  135.44   19.41
   0   3  12   48.22   14.85
   0   3  12   33.40    8.04
   0  -3 -12   53.76   12.04
   0   3  13   26.25   11.21
   0  -3 -13    8.32    5.79
   0  -3 -14   49.43   13.22
   0   3  14   37.65   14.09
   0   3  15   15.21   11.00
   0  -3 -15    7.95    7.15
   0   3  16  114.36   26.10
   0  -3 -16   80.52   17.17
   0   3  17    4.29    8.60
   0   3  18    7.05    8.70
   0  -4  21   20.12   11.83
   0  -4  20   85.74   21.12
   0  -4  19    3.10    7.01
   0  -4  18   14.13   11.00
   0  -4  17   20.74   10.17
   0   4 -17    0.52    3.26
   0  -4  16  249.19   33.14
   0  -4  15   26.50   11.13
   0  -4  14  111.82   15.06
   0  -4  14  153.57   22.97
   0  -4  13   43.21    8.85
   0  -4  13   71.60   14.80
   0  -4  12  189.60   19.14
   0  -4  12  264.54   28.09
   0  -4  11   49.74    7.76
   0  -4  11   65.74   13.14
   0  -4  10  537.46   37.53
   0  -4  10  696.69   47.68
   0  -4   9  102.28   11.05
   0  -4   9  120.59   15.91
   0   4  -8  627.10   49.45
   0  -4   8  549.94   37.51
   0  -4   8  744.08   46.50
   0   4  -7   35.58    9.56
   0  -4   7   39.76    8.42
   0   4  -6   31.82    8.23
   0   4  -6   36.36    7.65
   0  -4   6   34.30    7.10
   0  -4   5   94.59   11.22
   0  -4   5   84.90   13.58
   0   4  -5   77.05   10.60
   0   4  -5   72.11   12.97
   0  -4   4   50.12    7.67
   0   4  -4   55.01   10.91
   0  -4   4   59.03   10.18
   0   4  -4   42.90   10.15
   0   4  -4   57.16    8.44
   0   4  -3   90.53   13.02
   0  -4   3  105.89   14.03
   0   4  -3   99.29   10.92
   0   4  -3  104.53   14.28
   0  -4   3   79.40   11.39
   0   4  -3   88.70   13.90
   0   4  -2  715.30   46.16
   0   4  -2  755.91   51.94
   0   4  -2  733.73   51.70
   0  -4   2  774.03   51.62
   0  -4   2  794.48   51.43
   0   4  -2  863.88   51.07
   0  -4   1   47.29    9.98
   0   4  -1   75.41   10.01
   0  -4   1   37.46    9.01
   0   4  -1   50.52   10.67
   0   4  -1   62.71   10.44
   0   4   0  221.69   18.18
   0  -4   0  191.77   18.28
   0  -4   0  196.39   22.10
   0  -4   0  220.64   22.27
   0  -4   0  229.40   21.90
   0   4   0  165.00   20.62
   0   4   0  206.35   21.47
   0   4   1    2.75    2.75
   0  -4  -1    2.00    3.38
   0   4   1    0.09    1.66
   0  -4  -1    2.09    2.49
   0  -4  -1    4.17    3.62
   0  -4  -1    4.19    3.11
   0   4   1    6.12    4.22
   0  -4  -2  454.04   38.61
   0   4   2  395.45   34.01
   0  -4  -2  451.48   34.20
   0   4   2  467.36   30.78
   0   4   2  457.71   39.28
   0  -4  -2  463.13   31.16
   0  -4  -2  468.45   36.66
   0  -4  -3   24.68    7.01
   0  -4  -3   24.02    5.09
   0  -4  -3   15.39    7.35
   0   4   3   24.00    7.22
   0   4   3   28.53    5.83
   0   4   3   21.36    8.95
   0   4   4   24.23    9.74
   0  -4  -4   31.01    8.76
   0   4   4   15.71    5.45
   0  -4  -4   20.60    4.87
   0  -4  -5  144.65   14.58
   0   4   5  149.26   23.78
   0  -4  -5  148.21   19.82
   0   4   5  122.32   16.07
   0  -4  -6  884.43   53.44
   0   4   6  912.38   68.47
   0   4   6  770.08   55.56
   0  -4  -6  867.83   60.41
   0   4   7    5.40    1.95
   0  -4  -7    9.04    5.55
   0   4   7   -1.23    1.51
   0  -4  -7    0.93    1.54
   0   4   8   38.99    8.74
   0  -4  -8   43.03   10.75
   0   4   8   37.49   13.73
   0  -4  -8   43.05    8.32
   0   4   9   16.02    9.11
   0  -4  -9   28.88    7.11
   0   4   9   32.62    8.49
   0  -4  -9   29.13    9.20
   0  -4 -10   98.56   17.33
   0   4  10   94.16   14.02
   0   4  10  119.04   23.52
   0  -4 -11   18.00    7.85
   0   4  11   16.04    5.94
   0   4  11   18.41   11.40
   0  -4 -12   73.28   16.58
   0   4  12  107.82   15.48
   0   4  12  130.49   26.16
   0  -4 -13   90.52   18.37
   0   4  13  109.86   25.06
   0   4  14   26.94   13.56
   0  -4 -14    3.34    5.74
   0  -4 -15    5.83    7.42
   0   4  15    0.30    6.84
   0   4  16  148.76   31.28
   0  -4 -16  107.78   22.01
   0  -5  21    1.15    4.46
   0  -5  20   51.76   16.37
   0  -5  19    3.18   10.31
   0  -5  18   80.70   19.33
   0  -5  17   11.01    7.44
   0  -5  16  129.03   22.32
   0  -5  15   23.79    9.48
   0  -5  14  305.10   34.51
   0  -5  13    6.48    6.01
   0  -5  13    4.60    2.69
   0  -5  12   95.22   16.35
   0  -5  12   69.57    9.90
   0  -5  11    0.91    1.58
   0  -5  11    5.55    3.61
   0  -5  10  324.62   25.88
   0  -5  10  476.25   36.67
   0  -5   9   18.57    6.57
   0  -5   9    3.04    2.38
   0  -5   8   92.39   13.32
   0   5  -7  110.50   17.76
   0   5  -7   92.59   14.18
   0  -5   7   96.56   13.63
   0   5  -6  116.38   17.09
   0  -5   6  113.08   14.62
   0   5  -6   88.74   13.04
   0  -5   5    0.65    1.14
   0   5  -5    3.23    4.61
   0   5  -5    4.06    5.74
   0   5  -5   -0.77    0.62
   0   5  -4   21.61    5.91
   0   5  -4   11.99    6.16
   0  -5   4   12.72    4.94
   0   5  -4   21.02    7.77
   0  -5   3    0.92    2.47
   0   5  -3    2.79    1.41
   0   5  -3    2.57    4.52
   0   5  -3    4.52    2.95
   0   5  -2  502.52   35.69
   0  -5   2  598.97   42.67
   0   5  -2  574.57   44.52
   0   5  -2  462.84   38.29
   0   5  -1    1.98    3.48
   0  -5   1    0.90    3.75
   0   5  -1    0.93    2.84
   0  -5   0  257.69   27.68
   0   5   0  256.51   22.28
   0   5   0  237.49   25.24
   0   5   1    7.85    4.12
   0  -5  -1    8.10    4.99
   0   5   1    4.07    1.03
   0  -5  -1    6.65    3.91
   0   5   2  250.00   26.55
   0  -5  -2  320.05   30.24
   0  -5  -2  256.87   23.50
   0   5   2  244.18   21.84
   0   5   3   45.03   10.21
   0  -5  -3   60.36   12.42
   0  -5  -3   35.53    7.48
   0   5   3   38.60    7.46
   0  -5  -4   15.32    4.73
   0  -5  -4   11.51    7.21
   0   5   4   17.78    9.10
   0   5   4   19.45    7.23
   0  -5  -5   55.92   12.44
   0   5   5   58.14   15.47
   0   5   5   30.49    8.91
   0  -5  -5   36.68    7.73
   0  -5  -6  242.37   22.66
   0  -5  -6  309.25   31.80
   0   5   6  308.48   36.04
   0   5   6  247.00   26.79
   0   5   7   14.92    9.43
   0  -5  -7   10.75    4.28
   0  -5  -7    9.01    5.97
   0   5   7    9.88    3.83
   0   5   8   96.67   19.61
   0  -5  -8   88.75   17.77
   0   5   8   72.41   13.02
   0  -5  -8   67.72   11.17
   0  -5  -9    9.13    5.95
   0   5   9    5.51    5.64
   0   5   9    7.05    4.94
   0  -5 -10   33.01   10.53
   0   5  10   32.20   15.50
   0   5  10   17.14    7.23
   0  -5 -11    8.78    6.26
   0   5  11    6.54    4.69
   0   5  11   12.31    6.99
   0  -5 -12   69.66   17.19
   0   5  12   90.10   22.70
   0  -5 -13   16.78    7.79
   0   5  13    0.98    4.42
   0   5  14    3.20    2.56
   0  -5 -14    2.46    2.60
   0  -5 -15   11.06    7.88
   0  -5 -16   81.81   19.20
   0  -6  21    9.41    8.95
   0  -6  20   72.72   20.23
   0  -6  19   13.31    9.00
   0  -6  18   23.25   10.33
   0  -6  17   13.27    9.79
   0  -6  16   64.70   16.07
   0  -6  15    6.38    5.48
   0  -6  14   36.69   10.30
   0  -6  13   24.66    8.28
   0  -6  12   32.34    9.47
   0  -6  11   13.91    6.88
   0  -6  11   13.82    4.43
   0  -6  10  197.88   19.46
   0  -6  10  258.82   26.22
   0  -6   9    3.68    2.19
   0  -6   8   23.18    6.41
   0   6  -8    9.28    4.90
   0   6  -7   16.65    8.99
   0  -6   7    9.98    3.88
   0  -6   7    8.75    4.21
   0   6  -7   -0.32    4.81
   0   6  -6  152.68   18.27
   0   6  -6  236.92   27.39
   0   6  -6  219.00   26.47
   0  -6   6  162.92   19.12
   0   6  -5    0.99    1.57
   0   6  -5    3.98    4.28
   0   6  -5    5.50    3.67
   0  -6   5    5.04    3.92
   0  -6   4  247.81   26.89
   0   6  -4  333.25   33.22
   0   6  -4  338.27   31.39
   0   6  -4  267.24   24.69
   0   6  -3   44.96    9.97
   0   6  -3   42.58   11.98
   0   6  -3   28.73    6.87
   0  -6   3   23.06    7.62
   0   6  -2  465.44   37.03
   0   6  -2  559.57   46.57
   0   6  -2  630.34   43.10
   0   6  -1   20.97    9.15
   0   6  -1   17.21    6.09
   0   6  -1   15.51    5.13
   0   6   0  646.27   52.26
   0   6   0  672.69   46.59
   0  -6  -1  146.44   21.98
   0   6   1  116.02   18.58
   0   6   1  129.54   15.43
   0   6   2  233.67   26.56
   0   6   2  210.63   20.68
   0  -6  -2  209.53   28.43
   0  -6  -2  174.05   20.82
   0   6   3   36.98    8.10
   0  -6  -3   46.02   13.09
   0  -6  -3   50.94    9.53
   0   6   3   46.18   11.93
   0  -6  -4  158.15   23.18
   0  -6  -4  103.19   14.28
   0   6   4  143.58   20.21
   0  -6  -5   29.61   10.56
   0  -6  -5   12.48    4.35
   0   6   5   19.10    8.15
   0   6   6  102.42   17.07
   0  -6  -6  113.08   20.39
   0  -6  -6  110.70   14.23
   0   6   7   11.69    7.98
   0  -6  -7    2.83    5.06
   0   6   8   64.03   13.70
   0  -6  -8   43.85   13.69
   0  -6  -9   21.92   10.62
   0   6   9   14.75    6.76
   0   6  10   13.74    7.32
   0  -6 -10   14.45    8.49
   0  -6 -11   13.29    9.15
   0  -6 -12   34.43   12.69
   0  -6 -13    2.94    5.27
   0  -6 -14   -4.53    1.67
   0  -6 -15    3.00    3.45
   0  -7  20   47.67   16.41
   0  -7  19   45.30   15.44
   0  -7  18   35.05   12.76
   0  -7  17   50.37   15.04
   0  -7  16    8.80    8.36
   0  -7  15   44.28   12.85
   0  -7  14   79.72   16.53
   0  -7  13   21.10    9.75
   0  -7  12    5.65    5.32
   0  -7  11    1.85    4.25
   0  -7  10  321.77   32.08
   0   7 -10  410.41   44.96
   0  -7   9    2.09    1.11
   0   7  -9   16.18    7.60
   0   7  -8   42.46   13.06
   0  -7   8   24.96    7.79
   0   7  -8   48.81   13.08
   0   7  -7   16.60    8.93
   0  -7   7    5.63    3.28
   0   7  -7    8.75    7.55
   0   7  -6  120.14   20.62
   0   7  -6   73.76   17.37
   0  -7   6   87.03   15.21
   0   7  -5   21.09    8.09
   0   7  -5   39.59   12.49
   0   7  -4  524.27   44.25
   0   7  -4  516.35   48.17
   0   7  -3   10.29    6.30
   0   7  -3   21.47    7.77
   0   7  -2  166.95   20.93
   0   7  -2  192.18   26.35
   0   7  -1    6.05    5.17
   0   7  -1    9.78    5.39
   0   7   0  396.78   34.14
   0   7   0  394.69   40.43
   0   7   1   69.08   15.73
   0   7   1   73.22   12.44
   0  -7  -2   14.57    8.52
   0   7   2   29.73    7.41
   0   7   2   35.44   11.05
   0   7   3   30.83    7.14
   0   7   3   48.57   12.74
   0  -7  -3   53.35   15.17
   0   7   4   75.27   15.98
   0  -7  -4   81.67   18.70
   0   7   5    6.39    5.66
   0  -7  -5   12.48    8.70
   0   7   6   45.04   11.91
   0  -7  -6   31.63   13.22
   0  -7  -7   14.58    9.70
   0   7   7    3.92    5.17
   0   7   8   41.45   12.01
   0  -7  -8   27.03   13.65
   0   7   9    4.56    4.63
   0  -7  -9    5.99    5.99
   0  -7 -10    4.54    7.41
   0  -7 -11   10.76    9.00
   0  -7 -12   39.60   15.19
   0  -7 -13   31.44   15.02
   0  -7 -14   16.74   19.95
   0  -7 -15  167.61   32.02
   0  -8  17   20.20   10.04
   0  -8  16    6.32    4.94
   0  -8  15    9.64    6.12
   0  -8  14   71.58   15.92
   0   8 -14  113.22   27.68
   0  -8  13    1.72    3.70
   0   8 -13    3.51    4.16
   0   8 -12   14.11   12.80
   0  -8  12   -1.53    2.00
   0   8 -11    6.83   10.09
   0  -8  11    6.37    4.35
   0   8 -10  194.19   30.08
   0  -8  10  115.34   18.02
   0   8  -9   56.44   15.80
   0   8  -9   59.49   16.90
   0   8  -8   36.27   13.71
   0   8  -8   23.31    9.74
   0   8  -7    5.05    4.86
   0   8  -7    1.57    1.73
   0   8  -6    3.60    1.17
   0   8  -6   13.82    8.98
   0   8  -5   -0.43    3.10
   0   8  -5   -0.59    3.92
   0   8  -4  168.81   23.73
   0   8  -4  183.65   27.89
   0   8  -3    1.38    1.17
   0   8  -3    5.67    6.68
   0   8  -2   17.98    9.44
   0   8  -2   51.98   11.65
   0   8  -1   41.99   12.90
   0   8  -1   33.24    9.87
   0   8   0   69.91   12.66
   0   8   0   58.16   16.03
   0   8   1   17.83    8.89
   0   8   1    8.79    5.58
   0   8   2   59.17   11.33
   0   8   2   73.20   17.36
   0   8   3   76.81   18.72
   0   8   3   60.07   11.60
   0   8   4    5.78    7.66
   0  -8  -4   10.54   10.05
   0  -8  -5    9.53    8.24
   0   8   5    9.29    8.10
   0   8   6  203.11   28.60
   0  -8  -6  165.20   31.24
   0   8   7   28.82   11.95
   0  -8  -7   19.98   11.38
   0  -8  -8   22.34   11.19
   0   8   8   17.92    9.00
   0  -8  -9    9.08    9.11
   0  -8 -10  129.28   27.85
   0  -8 -11   16.48   11.32
   0  -8 -12   19.10   13.72
   0   9 -16    4.49    5.05
   0   9 -15   14.30   12.52
   0   9 -14  108.78   27.82
   0   9 -13    7.11    7.82
   0  -9  13   13.79    8.20
   0   9 -12   20.56   11.85
   0   9 -11    5.76    8.61
   0   9 -10   67.33   18.60
   0   9  -9   17.02   10.64
   0   9  -8   42.99   15.56
   0   9  -8   32.59   12.21
   0   9  -7   16.61    9.70
   0   9  -7   20.00   10.24
   0   9  -6    5.49    7.94
   0   9  -6    7.72    8.74
   0   9  -5    5.57    6.37
   0   9  -5    0.01    5.47
   0   9  -4  108.42   18.86
   0   9  -4   91.43   21.10
   0   9  -3   32.54    9.89
   0   9  -3   15.00    7.02
   0   9  -2   25.10   11.98
   0   9  -2   42.82   11.89
   0   9  -1    6.33    4.35
   0   9  -1    2.88    5.87
   0   9   0   57.48   12.71
   0   9   0   54.30   15.30
   0   9   1    3.59    4.71
   0   9   1   11.60    9.67
   0   9   2   95.72   22.17
   0   9   3    7.31    6.78
   0   9   4   28.69   11.96
   0   9   5    4.22    7.64
   0   9   6  102.93   22.43
   0  -9  -7   48.06   16.67
   0   9   7   52.27   16.94
   0  -9  -8   44.31   19.05
   0  -9  -9   12.19    8.61
   0  10 -14   90.80   24.85
   0  10 -13    8.47   11.33
   0  10 -12   38.76   15.51
   0  10 -11   16.38   11.80
   0  10 -10   38.29   14.83
   0  10  -9   42.79   13.86
   0  10  -8   68.47   19.24
   0  10  -8   80.75   18.75
   0  10  -7   14.09    7.64
   0  10  -7   20.83   12.29
   0  10  -6    7.82    6.67
   0  10  -6   11.24    7.05
   0  10  -5    6.61   10.59
   0  10  -5    2.96    4.36
   0  10  -4   93.00   23.03
   0  10  -4  107.36   19.97
   0  10  -3   12.88   11.82
   0  10  -3    7.89    3.87
   0  10  -2   21.08    9.27
   0  10  -2   24.13    9.41
   0  10  -1   21.42   12.14
   0  10   0   41.79   14.42
   0  10   1   31.88   13.79
   0  10   2   27.85   14.34
   0  10   3   24.19   11.24
   0  10   4    9.92    8.51
   0  10   5   11.01    8.05
   0  10   6    8.08    9.14
   0  11 -12   24.97   17.88
   0  11 -11   15.68   13.26
   0  11 -10    6.15    7.41
   0  11  -9   42.75   16.14
   0  11  -8   47.55   18.42
   0  11  -8   44.37   17.08
   0  11  -7    6.47   14.15
   0  11  -7   11.26    8.15
   0  11  -6   17.73   13.36
   0  11  -6   10.14   10.17
   0  11  -5   11.14   12.88
   0  11  -5    8.70   11.38
   0  11  -4   59.99   19.24
   0  11  -3   29.61   15.26
   0  11  -2   11.30    6.79
   0  11  -1   -1.80    7.30
   0  11   0   15.84   13.29
   0  11   1   15.17    9.99
   0  11   2   27.35   14.53
   0  11   3   16.81   14.57
   0  11   4   14.86   10.82
   0  11   5   27.14   10.64
   0  12 -10    9.17    9.23
   0  12  -9   15.88   10.97
  -1  12  -6    9.09    6.90
  -1  12  -7   -1.37    2.14
  -1  12  -8   37.18   16.03
  -1  12  -9   16.70   11.45
  -1  11   5    6.99    8.89
  -1  11   4    9.93   12.98
  -1  11   3    2.34    7.80
  -1  11   2   79.40   22.96
  -1  11   1   15.42   12.51
  -1  11   0   -0.58    3.35
  -1  11  -1    3.72    9.62
  -1  11  -2   72.31   20.91
  -1  11  -3   17.63    8.82
  -1  11  -3   -2.00    5.27
  -1  11  -4   33.69   15.83
  -1  11  -4   59.56   16.06
  -1  11  -5    8.89    6.52
  -1  11  -6   12.72   10.50
  -1  11  -7   30.12   12.53
  -1  11  -8  101.87   23.29
  -1  11  -9   22.96   14.30
  -1  11 -10   19.91   11.16
  -1  11 -11    7.25   11.43
  -1  11 -12   50.57   19.07
  -1  10   6   13.03    7.95
   1 -10  -6   18.00   13.73
  -1  10   5   42.32   16.22
   1 -10  -5   17.88    9.89
  -1  10   4   36.78   14.53
  -1  10   3    0.48    3.54
  -1  10   2   15.70    9.22
  -1  10   1   21.86   11.13
  -1  10   1   16.46    6.41
  -1  10   0  155.18   28.61
  -1  10   0  147.37   22.66
  -1  10  -1    1.01    2.27
  -1  10  -1    6.35    7.64
  -1  10  -2    8.12    6.58
  -1  10  -2   11.32    9.80
  -1  10  -3   27.87   13.19
  -1  10  -3   27.47    9.18
  -1  10  -4  168.18   30.96
  -1  10  -4  165.37   25.89
  -1  10  -5   23.36   10.42
  -1  10  -5   34.79   14.33
  -1  10  -6    5.46    6.41
  -1  10  -7    2.47    8.55
  -1  10  -8   93.79   20.33
  -1  10  -9   10.79   10.16
  -1  10 -10   34.25   15.49
  -1  10 -11    9.97   12.03
  -1  10 -12   13.21   10.68
  -1  10 -13   23.23   18.05
  -1  10 -14   55.52   20.00
   1  -9  -9   21.06   12.03
   1  -9  -8   71.33   21.14
  -1   9   7   34.66   12.98
   1  -9  -7    7.24    7.45
   1  -9  -6   67.06   19.68
  -1   9   6   51.08   14.40
   1  -9  -5    5.02    8.36
  -1   9   5    7.41    7.00
  -1   9   4   41.33   13.17
   1  -9  -4   55.55   18.36
  -1   9   3   10.36    6.41
  -1   9   3   15.57    9.56
   1  -9  -3   14.56   10.27
   1  -9  -2  204.78   32.83
  -1   9   2  141.48   25.20
  -1   9   2  158.52   21.95
  -1   9   1   60.66   13.80
  -1   9   1   73.05   19.23
  -1   9   0   17.42    6.81
  -1   9   0    2.27    5.73
  -1   9  -1   67.36   14.73
  -1   9  -1   71.27   18.74
  -1   9  -2  162.10   23.34
  -1   9  -2  154.39   27.11
  -1   9  -3    1.77    8.22
  -1   9  -3    1.21    5.57
  -1   9  -4    4.23    4.77
  -1   9  -4    7.89    7.30
  -1   9  -5   59.92   16.26
  -1   9  -5   59.36   14.96
  -1   9  -6   72.10   16.80
  -1   9  -6   62.65   16.42
  -1   9  -7   11.49    7.75
  -1   9  -8   54.25   16.50
  -1   9  -9   10.45    7.97
  -1   9 -10   54.87   16.30
  -1   9 -11    4.49    6.25
  -1   9 -12   29.31   17.09
  -1   9 -13    7.87   11.99
  -1   9 -14   19.96   14.65
  -1   9 -15   10.51    7.43
  -1   9 -16   24.47   15.46
   1  -8 -12   72.96   21.75
   1  -8 -11   19.30   10.67
   1  -8 -10    5.61    7.50
   1  -8  -9    0.40    6.72
   1  -8  -8  122.08   26.25
  -1   8   8   84.12   18.84
  -1   8   7    8.65    9.37
   1  -8  -7    3.63    6.25
  -1   8   6   82.89   19.21
   1  -8  -6   93.98   23.25
   1  -8  -5   10.76    9.56
  -1   8   5    9.71    6.47
   1  -8  -4   21.21   11.73
  -1   8   4   16.85    9.99
   1  -8  -3    5.93    6.51
  -1   8   3    5.39    5.80
  -1   8   3   10.97    6.59
  -1   8   2   50.85   11.68
   1  -8  -2   46.34   14.61
  -1   8   2   67.05   15.40
   1  -8  -1    4.74    6.20
  -1   8   1    7.12    4.24
  -1   8   1   12.19    7.42
  -1   8   0   62.20   15.69
  -1   8   0   62.51   12.96
  -1   8  -1   24.46    8.84
  -1   8  -1   18.98    7.83
  -1   8  -2   13.46    7.65
  -1   8  -2   17.49    9.63
  -1   8  -3    7.77    4.65
  -1   8  -3    7.05    5.48
  -1   8  -4  246.74   33.00
  -1   8  -4  315.62   33.71
  -1   8  -5   14.66    9.77
  -1   8  -5    8.58    5.60
  -1   8  -6    6.32    4.65
  -1   8  -6    6.82    4.39
  -1   8  -7    4.26    6.19
  -1   8  -8  504.94   51.90
  -1   8  -9   14.78    9.84
   1  -8  10   21.13    6.22
  -1   8 -10   20.10    9.17
   1  -8  11    3.82    4.08
  -1   8 -11    8.89   10.47
  -1   8 -12   57.17   18.62
   1  -8  12   49.94   11.56
  -1   8 -13   49.13   16.24
   1  -8  13   30.66    9.60
  -1   8 -14   51.75   21.09
   1  -8  14   33.20   10.58
  -1   8 -15    6.23    3.19
   1  -8  15    7.37    5.45
  -1   8 -16   47.74   19.19
  -1   8 -17   32.16   17.67
   1  -7 -15   -4.89    5.66
   1  -7 -14   -1.62    2.23
   1  -7 -13   27.91   11.98
   1  -7 -12   76.10   21.14
   1  -7 -11   11.61    6.75
   1  -7 -10   19.38   10.35
   1  -7  -9   14.26    9.16
  -1   7   9    3.84    5.76
   1  -7  -8   54.07   16.23
  -1   7   8   37.51   10.91
   1  -7  -7   83.28   18.57
  -1   7   7   60.29   13.59
   1  -7  -6   67.88   16.80
  -1   7   6   48.87   12.99
   1  -7  -5    9.26    6.48
  -1   7   5   16.55    8.81
   1  -7  -4   23.27   10.85
  -1   7   4   22.67    8.88
  -1   7   3    8.49    6.10
  -1   7   3    6.30    3.00
   1  -7  -3   13.16    7.56
  -1   7   2   45.08   11.53
   1  -7  -2   57.12   15.11
  -1   7   2   46.78   10.51
  -1   7   1   64.23   15.20
   1  -7  -1   74.59   16.52
  -1   7   1   59.04   11.84
   1  -7   0  144.02   23.40
  -1   7   0  141.24   22.02
  -1   7   0  135.83   18.66
  -1   7  -1   18.23    5.56
  -1   7  -1   23.88    7.70
  -1   7  -1   29.33    9.20
  -1   7  -2  163.82   20.59
  -1   7  -2  218.76   26.82
  -1   7  -2  123.32   15.54
  -1   7  -3    8.49    3.78
  -1   7  -3   18.31    8.80
  -1   7  -3    8.04    2.60
  -1   7  -4  332.63   32.14
  -1   7  -4  213.08   21.81
  -1   7  -4  324.81   34.52
  -1   7  -5   18.11    8.29
  -1   7  -5   11.67    7.58
  -1   7  -5   17.31    4.83
  -1   7  -6   78.72   12.50
  -1   7  -6  107.76   18.70
  -1   7  -7   19.75    6.88
  -1   7  -7   20.59    8.22
  -1   7  -8  295.76   35.13
   1  -7   8  248.12   23.57
  -1   7  -9  107.91   20.91
   1  -7   9  101.11   13.96
   1  -7  10  284.84   27.66
  -1   7 -10  342.91   40.35
   1  -7  11   77.41   13.26
  -1   7 -11   56.25   17.31
  -1   7 -12   17.53   14.07
   1  -7  12   -0.78    2.32
  -1   7 -13   92.37   22.27
   1  -7  13   54.38   12.71
   1  -7  14   49.81   12.85
  -1   7 -14   54.27   19.28
   1  -7  15   17.37    7.75
   1  -7  16   21.83    9.50
   1  -7  17   -1.01    3.83
   1  -7  18   68.88   17.07
   1  -7  19   16.06    7.56
   1  -6 -16   44.19   16.54
   1  -6 -15    3.99    5.35
   1  -6 -14   11.25    8.04
   1  -6 -13    3.69    3.16
   1  -6 -12   93.60   21.20
   1  -6 -11    2.21    3.68
   1  -6 -10   29.45   11.98
   1  -6  -9   10.97    6.17
  -1   6   9   14.48    6.84
   1  -6  -8   76.02   17.02
  -1   6   8   60.34   12.92
   1  -6  -7    8.47    7.34
  -1   6   7    4.73    3.62
  -1   6   6   96.92   16.45
   1  -6  -6  117.87   20.17
  -1   6   5    5.18    4.27
   1  -6  -5    6.18    4.39
   1  -6  -4   23.35    8.97
  -1   6   4   12.68    5.56
   1  -6  -3   57.80   14.22
  -1   6   3   62.28   12.99
  -1   6   3   52.24   10.27
   1  -6  -2  261.70   29.25
  -1   6   2  211.28   23.06
  -1   6   2  238.64   26.73
  -1   6   1  115.25   16.09
   1  -6  -1  130.82   19.99
  -1   6   1  114.04   18.02
   1  -6   0  111.91   18.15
  -1   6   0  101.97   14.72
  -1   6   0   68.98   14.00
   1  -6   1   24.07    9.11
  -1   6  -1   10.99    4.84
  -1   6  -1   28.14    8.70
  -1   6  -2  335.55   33.43
  -1   6  -2  389.26   31.93
  -1   6  -2  272.46   23.66
  -1   6  -3   12.64    6.56
  -1   6  -3    7.66    3.04
  -1   6  -3    8.81    6.78
  -1   6  -4  250.73   27.78
  -1   6  -4  192.32   18.32
  -1   6  -4  267.93   27.48
  -1   6  -5   28.65    8.88
  -1   6  -5   24.86    8.12
  -1   6  -5   23.85    5.99
  -1   6  -6   99.87   13.26
  -1   6  -6  154.76   21.49
   1  -6   7    5.40    3.23
  -1   6  -7    2.96    3.96
  -1   6  -7    4.98    2.75
  -1   6  -8  158.47   24.17
   1  -6   8  146.07   16.91
  -1   6  -8  131.86   19.17
   1  -6   9   57.62   10.95
  -1   6  -9   53.76   14.20
  -1   6 -10  192.34   28.90
   1  -6  10  179.45   20.77
   1  -6  11   63.84   11.20
   1  -6  11  102.07   15.33
   1  -6  12    2.51    4.03
   1  -6  12   -0.44    1.53
   1  -6  13    4.48    3.53
   1  -6  13    5.90    5.85
   1  -6  14   72.79   15.39
   1  -6  15    6.26    5.41
   1  -6  16   33.03   11.14
   1  -6  17   23.78    9.75
   1  -6  18  145.17   25.47
   1  -6  19    1.07    3.36
   1  -6  20   45.87   15.36
   1  -6  21   19.25    9.78
   1  -5 -17   55.65   17.74
   1  -5 -16   53.18   15.20
   1  -5 -15    1.22    4.81
   1  -5 -14   42.74   14.72
   1  -5 -13    9.32    9.21
   1  -5 -12  101.07   20.89
   1  -5 -11    4.31    4.89
  -1   5  10   50.44   10.61
   1  -5 -10   72.15   16.16
  -1   5   9    8.97    3.53
   1  -5  -9   16.87    7.90
   1  -5  -8   74.29   16.03
  -1   5   8   71.38   12.28
  -1   5   7   14.30    5.61
   1  -5  -7   17.43    8.08
   1  -5  -6  295.09   31.08
  -1   5   6  254.34   25.87
  -1   5   5   45.34    9.64
   1  -5  -5   46.79    9.78
   1  -5  -5   47.70   12.19
  -1   5   4    7.78    5.07
   1  -5  -4    8.32    4.55
   1  -5  -4    8.44    5.36
  -1   5   3   13.96    6.99
   1  -5  -3    9.02    4.38
  -1   5   3   17.44    5.80
   1  -5  -3   10.41    5.11
  -1   5   2  600.30   42.94
   1  -5  -2  640.56   44.32
   1  -5  -2  649.93   48.84
  -1   5   2  581.72   45.13
   1  -5  -1    8.16    4.84
  -1   5   1    2.97    3.91
  -1   5   1    5.58    2.84
   1  -5  -1    8.01    4.50
   1  -5   0  135.51   19.04
   1  -5   0  104.53   15.32
  -1   5   0  137.22   17.84
  -1   5   0  122.82   15.45
   1  -5   1   39.68    8.74
  -1   5  -1   33.45    8.65
   1  -5   1   26.14    9.87
  -1   5  -1   43.52    8.29
   1  -5   1   31.37    9.66
   1  -5   2  438.63   35.47
  -1   5  -2  381.54   27.26
  -1   5  -2  404.94   35.95
  -1   5  -2  439.75   33.94
  -1   5  -3   30.25    9.09
  -1   5  -3   13.02    6.93
  -1   5  -3   15.48    4.09
  -1   5  -4  182.16   21.19
  -1   5  -4  153.39   14.67
  -1   5  -4  148.91   20.35
  -1   5  -5    2.61    2.00
  -1   5  -5    2.48    2.82
   1  -5   5    1.58    0.49
  -1   5  -6  163.06   18.11
  -1   5  -6  227.00   26.01
   1  -5   6  180.93   17.20
  -1   5  -7   45.53    9.78
  -1   5  -7   61.67   14.23
   1  -5   7   47.35    8.77
   1  -5   8  291.04   25.48
   1  -5   9  113.64   15.01
   1  -5  10   98.96   14.29
   1  -5  10  125.88   16.58
   1  -5  11   71.16   11.84
   1  -5  11   90.35   14.80
   1  -5  12   43.22    9.20
   1  -5  12   56.72   12.10
   1  -5  13   17.29    6.17
   1  -5  13   28.98   10.12
   1  -5  14  212.06   26.51
   1  -5  14  141.42   18.68
   1  -5  15    7.01    4.82
   1  -5  16  154.57   25.13
   1  -5  17   11.49    7.65
   1  -5  18  171.83   28.26
   1  -5  19   48.11   15.79
   1  -5  20   82.12   21.41
   1  -5  21   -0.27    3.37
   1  -4 -17   46.07   14.87
   1  -4 -16  139.43   25.23
   1  -4 -15   38.54   12.51
   1  -4 -14    7.70    5.86
   1  -4 -13   17.80    8.14
   1  -4 -12  170.83   25.38
   1  -4 -11   13.79    7.12
  -1   4  11   11.50    4.31
  -1   4  10   25.36    6.63
   1  -4 -10   27.08    8.98
   1  -4  -9   59.91   13.43
  -1   4   9   44.75    8.35
  -1   4   8  173.29   18.18
   1  -4  -8  211.15   24.85
   1  -4  -7   27.36    8.15
   1  -4  -7   27.13    7.72
  -1   4   7   24.38    6.63
   1  -4  -6  748.49   47.76
   1  -4  -6  649.81   50.85
  -1   4   6  613.17   44.43
   1  -4  -5   32.46    7.19
  -1   4   5   38.89    7.76
   1  -4  -5   25.49    7.72
  -1   4   4   48.14    8.85
   1  -4  -4   50.60   10.95
   1  -4  -4   79.01   10.95
   1  -4  -4   65.26    9.98
  -1   4   3  188.69   18.32
  -1   4   3  177.82   18.89
   1  -4  -3  206.83   19.19
   1  -4  -3  193.88   18.83
   1  -4  -3  193.97   21.08
   1  -4  -2 1318.49   82.75
  -1   4   2 1271.13   80.22
   1  -4  -2 1279.08   79.27
  -1   4   2 1275.37   78.57
   1  -4  -2 1581.77   89.92
  -1   4   2 1541.58   85.69
   1  -4  -2 1477.19   79.96
  -1   4   1   17.18    6.72
   1  -4  -1    6.82    4.32
  -1   4   1   15.43    5.13
  -1   4   1   15.03    4.73
   1  -4  -1    7.41    4.54
   1  -4  -1   10.54    4.12
   1  -4  -1   16.89    4.87
  -1   4   0 1574.41   93.52
   1  -4   0 1766.29   93.66
  -1   4   0 1568.22   94.82
   1  -4   0 1499.15   92.90
  -1   4   0 1648.19   92.13
   1  -4   0 1619.70   94.47
  -1   4  -1  171.15   17.70
  -1   4  -1  190.49   21.00
   1  -4   1  147.37   17.79
   1  -4   1  188.03   19.31
   1  -4   1  202.58   19.90
  -1   4  -1  212.85   20.78
   1  -4   2  421.63   32.30
  -1   4  -2  440.89   33.56
  -1   4  -2  379.80   32.59
  -1   4  -2  375.20   25.09
   1  -4   2  309.83   29.96
   1  -4   2  506.92   34.76
  -1   4  -2  474.35   32.89
  -1   4  -3   56.03    6.82
   1  -4   3   59.98   11.10
  -1   4  -3   51.83   10.28
  -1   4  -3   66.66   11.04
  -1   4  -3   50.77   11.21
  -1   4  -4  444.29   36.85
  -1   4  -4  527.11   36.05
   1  -4   4  543.08   38.64
  -1   4  -4  384.81   28.98
   1  -4   4  473.15   29.05
   1  -4   5   18.20    5.92
  -1   4  -5    7.42    4.60
  -1   4  -5   11.42    5.96
  -1   4  -5    8.87    3.75
   1  -4   5   12.30    3.96
  -1   4  -6   58.87    9.46
  -1   4  -6   38.88    8.10
   1  -4   6   70.94    8.94
   1  -4   7  150.24   15.77
   1  -4   8  768.57   52.03
   1  -4   8  860.61   53.77
   1  -4   9  101.58   13.95
   1  -4   9  121.77   15.43
   1  -4  10   86.79   12.81
   1  -4  10  118.98   16.38
   1  -4  11    6.23    2.81
   1  -4  11    0.03    1.49
   1  -4  12   25.37    8.31
   1  -4  12   21.09    6.32
   1  -4  13   20.93    8.10
   1  -4  13   14.85    6.49
   1  -4  14  378.60   38.92
   1  -4  14  278.29   29.80
   1  -4  15   51.26   14.33
   1  -4  15   36.49    9.83
   1  -4  16   67.74   16.58
   1  -4  16   60.49   13.51
   1  -4  17    9.69    5.74
   1  -4  18   98.05   22.61
   1  -4  19   83.78   21.43
   1  -4  20   20.82   12.21
   1  -4  21   25.20   13.75
   1  -3 -17    5.96    5.57
   1  -3 -16   95.04   19.08
   1  -3 -15   36.24   10.37
   1  -3 -14   -0.51    3.76
  -1   3  13   76.13   19.60
   1  -3 -13   65.67   14.94
  -1   3  12  113.40   22.34
   1  -3 -12   98.47   18.07
   1  -3 -11  192.79   24.33
  -1   3  11  166.07   26.64
  -1   3  11  171.53   15.50
   1  -3 -10  219.53   25.81
  -1   3  10  256.83   32.03
  -1   3  10  213.91   18.30
  -1   3   9   16.48    4.12
  -1   3   9   13.54    6.43
   1  -3  -9   23.13    7.54
  -1   3   8  261.22   21.13
  -1   3   8  359.73   36.14
   1  -3  -8  277.97   28.15
   1  -3  -7  363.41   29.77
  -1   3   7  380.46   37.51
   1  -3  -7  366.21   31.74
  -1   3   7  316.30   24.41
   1  -3  -6 1777.88   99.05
   1  -3  -6 1670.05   94.83
  -1   3   6 1565.35   89.92
  -1   3   5   22.40    5.30
   1  -3  -5   41.10    8.41
  -1   3   5   25.29    7.17
   1  -3  -5   34.57    7.27
   1  -3  -4  547.88   36.14
  -1   3   4  472.75   33.21
   1  -3  -4  481.79   32.80
  -1   3   4  528.66   38.46
   1  -3  -4  611.23   44.23
   1  -3  -4  500.49   37.70
   1  -3  -3  251.92   21.30
  -1   3   3  246.05   20.26
   1  -3  -3  260.87   20.06
   1  -3  -3  304.50   27.23
   1  -3  -3  218.22   22.47
  -1   3   3  283.70   24.10
   1  -3  -2 1287.85   75.79
   1  -3  -2 1493.44   81.55
   1  -3  -2 1360.03   73.97
   1  -3  -2 1290.09   72.60
  -1   3   2 1331.31   76.41
  -1   3   2 1271.76   73.35
  -1   3   2 1118.18   72.20
  -1   3   1  227.29   18.65
  -1   3   1  210.01   19.60
  -1   3   1  200.13   18.52
   1  -3  -1  212.18   18.15
   1  -3  -1  222.00   18.75
   1  -3  -1  235.93   20.51
  -1   3   0 2227.46  116.21
   1  -3   0 2245.94  115.78
   1  -3   0 2153.55  114.66
  -1   3   0 1921.25  112.97
  -1   3   0 2054.35  114.66
   1  -3   0 2119.79  113.96
  -1   3  -1  564.68   36.48
   1  -3   1  539.69   36.84
  -1   3  -1  527.98   37.08
   1  -3   1  593.63   37.08
  -1   3  -1  509.11   35.17
   1  -3   1  511.72   35.92
   1  -3   2   24.59    6.33
   1  -3   2   20.21    4.93
   1  -3   2   21.88    5.65
  -1   3  -2   23.30    3.32
  -1   3  -2   25.23    5.39
  -1   3  -2   20.24    4.70
  -1   3  -2   17.59    4.56
   1  -3   3   17.05    2.86
  -1   3  -3   11.31    3.72
  -1   3  -3   10.28    2.62
  -1   3  -3   13.04    4.61
   1  -3   3    6.46    2.91
   1  -3   4  197.05   14.49
  -1   3  -4  188.81   16.94
  -1   3  -4  129.89   15.23
   1  -3   4  225.52   20.18
  -1   3  -4  205.43   19.89
   1  -3   5   37.74    7.88
   1  -3   5   40.16    6.14
   1  -3   6   27.20    5.76
   1  -3   6   23.50    7.25
   1  -3   7   15.48    7.03
   1  -3   7   30.65    7.30
   1  -3   7   20.23    5.73
   1  -3   8  753.82   53.97
   1  -3   8  756.74   53.02
   1  -3   8  801.31   51.14
   1  -3   9   15.97    5.43
   1  -3   9   15.82    6.41
   1  -3  10   73.58   14.59
   1  -3  10   51.73   10.10
   1  -3  11    7.16    4.46
   1  -3  11    3.09    4.24
   1  -3  12    8.48    6.47
   1  -3  12   13.04    6.19
   1  -3  13   11.17    7.87
   1  -3  13    2.55    2.96
  -1   3 -14  103.37   15.78
   1  -3  14  125.34   18.81
   1  -3  14  159.60   26.65
   1  -3  15   37.23   13.21
   1  -3  15   26.48    9.40
  -1   3 -15   17.24    7.18
   1  -3  16   91.13   21.50
   1  -3  16   58.66   14.25
   1  -3  17   25.50    9.49
   1  -3  17   29.56   11.98
   1  -3  18   19.19   11.34
   1  -3  19   72.02   20.18
   1  -3  20   48.21   17.70
   1  -3  21   32.80   15.24
  -1   2  18   18.75   13.96
   1  -2 -18    9.27    7.75
   1  -2 -17   14.31    7.76
  -1   2  17   41.88   17.08
   1  -2 -16   94.07   18.56
   1  -2 -15    6.26    3.72
  -1   2  15    6.43    7.05
  -1   2  14   11.16    7.38
   1  -2 -14    0.74    1.76
  -1   2  13   42.77   14.12
   1  -2 -13   55.96   12.55
  -1   2  12   82.75    9.05
  -1   2  12   90.35   19.07
   1  -2 -12  112.77   17.54
   1  -2 -11  160.68   21.26
  -1   2  11  177.58   25.60
  -1   2  11  151.50   13.12
  -1   2  10  408.75   39.55
  -1   2  10  343.33   23.48
   1  -2 -10  372.39   33.61
  -1   2   9    4.78    2.40
   1  -2  -9   17.78    6.63
  -1   2   9   11.89    7.12
   1  -2  -8  225.09   23.26
  -1   2   8  264.11   28.32
  -1   2   8  216.06   16.09
   1  -2  -7  158.80   18.28
  -1   2   7  169.70   19.69
  -1   2   7  152.15   12.31
  -1   2   7  193.66   22.77
   1  -2  -6 1042.74   63.00
  -1   2   6  865.95   53.42
   1  -2  -6 1120.12   68.57
  -1   2   6 1187.53   70.33
  -1   2   6 1097.35   63.87
   1  -2  -5    4.46    3.29
  -1   2   5   12.33    4.45
   1  -2  -5    5.29    4.43
  -1   2   5   11.17    5.16
  -1   2   5    9.03    2.25
  -1   2   4   92.24    8.42
   1  -2  -4   77.36   10.38
  -1   2   4   99.09   12.14
   1  -2  -4   93.57   13.29
   1  -2  -4   89.31   11.75
   1  -2  -3    2.28    1.91
   1  -2  -3    5.58    2.95
  -1   2   3    4.97    2.64
   1  -2  -3    7.94    2.58
  -1   2   3    8.76    2.61
   1  -2  -3    6.35    3.60
  -1   2   2  134.54   11.44
   1  -2  -2  124.53   12.45
   1  -2  -2  156.29   14.07
   1  -2  -2  130.84   11.12
  -1   2   2  147.09   13.10
  -1   2   2  158.20   14.36
   1  -2  -2  146.17   15.94
  -1   2   1  172.27   15.33
   1  -2  -1  183.66   14.93
   1  -2  -1  165.26   14.86
  -1   2   1  189.73   15.10
   1  -2  -1  178.84   13.98
  -1   2   1  175.71   14.12
  -1   2   0  154.25   12.59
  -1   2   0  131.91   12.12
  -1   2   0  156.78   12.52
   1  -2   0   98.94   11.97
   1  -2   0  109.32   11.97
   1  -2   0  127.32   12.37
  -1   2  -1   28.32    5.19
   1  -2   1   24.21    5.10
  -1   2  -1   34.28    5.80
   1  -2   1   45.93    7.03
   1  -2   1   32.98    5.50
   1  -2   2  129.47   11.59
  -1   2  -2  106.47   10.34
   1  -2   2  122.58   12.56
   1  -2   2  121.67   12.39
  -1   2  -2  136.55   13.35
  -1   2  -3    2.63    3.08
  -1   2  -3    3.26    2.34
   1  -2   3    0.86    1.13
   1  -2   4  371.52   25.55
   1  -2   5   88.74   10.89
   1  -2   5   75.48   11.00
   1  -2   6  216.63   19.73
   1  -2   7   26.70    6.70
   1  -2   8  688.24   47.31
   1  -2   9   17.99    6.32
   1  -2  10  539.99   42.03
  -1   2 -10  531.38   41.98
   1  -2  11   17.98    7.28
  -1   2 -11   18.38    5.90
   1  -2  12   25.14    9.12
  -1   2 -12   20.46    6.05
   1  -2  13    4.39    6.05
   1  -2  13    8.64    6.06
  -1   2 -14  126.68   16.54
   1  -2  14  174.95   24.13
   1  -2  14  194.71   28.70
  -1   2 -15   27.85    8.14
   1  -2  15   26.24    9.28
   1  -2  15   38.97   14.31
   1  -2  16   39.22   15.36
   1  -2  16   37.23   11.24
   1  -2  17    7.19    6.47
   1  -2  17   15.51   10.73
   1  -2  18   29.28   13.91
   1  -2  18   41.27   13.10
   1  -2  19   53.18   20.22
   1  -2  20   21.51   12.01
  -1   1  19    3.71    9.15
  -1   1  18    0.68    9.59
   1  -1 -18    1.66    3.54
  -1   1  17    1.24    1.88
  -1   1  17   -3.75    4.79
  -1   1  16  127.01   25.07
   1  -1 -16  113.79   20.24
  -1   1  16  165.07   30.74
  -1   1  15   30.67   15.73
  -1   1  15   23.17   10.79
   1  -1 -15   16.72    6.32
  -1   1  14    4.00    5.52
   1  -1 -14    6.12    5.62
  -1   1  13   96.09   18.54
   1  -1 -13  110.67   17.77
  -1   1  12   61.08   14.42
   1  -1 -12   84.11   14.76
  -1   1  11  343.76   34.73
   1  -1 -11  280.19   28.53
   1  -1 -10  442.49   37.58
  -1   1  10  523.12   43.71
   1  -1  -9  340.16   30.42
  -1   1   9  389.56   34.61
   1  -1  -8  118.74   15.29
   1  -1  -8  125.95   16.83
  -1   1   8  116.36   17.15
   1  -1  -7  156.85   18.43
  -1   1   7  140.88   17.46
   1  -1  -7  126.02   15.59
  -1   1   7  157.46   17.44
  -1   1   6  153.11   16.32
  -1   1   6   99.29    8.32
   1  -1  -6  123.30   14.33
   1  -1  -6  160.52   16.70
  -1   1   6  144.07   16.36
  -1   1   5    9.75    3.85
  -1   1   5   11.67    3.54
   1  -1  -5   10.54    4.25
   1  -1  -5   18.99    5.59
   1  -1  -4   81.15   10.01
   1  -1  -4  113.14   12.36
  -1   1   4   81.24   10.62
  -1   1   3  147.26   13.06
   1  -1  -3  105.09   11.46
   1  -1  -3  130.93   13.05
   1  -1  -2  263.36   21.69
  -1   1   2  370.96   22.71
  -1   1   1   77.64    8.11
   1  -1  -1   76.41    7.83
  -1   1   1   72.31    7.47
   1  -1  -1   88.53    8.14
  -1   1   0 1716.94   85.72
  -1   1   0 1667.23   84.78
   1  -1   0 1615.71   84.69
   1  -1   0 1545.94   85.42
   1  -1   1  105.71    9.20
  -1   1  -1  108.82    7.70
   1  -1   1  100.65    7.49
  -1   1  -1  103.21    9.07
   1  -1   2 1806.86   95.45
  -1   1  -2 1805.01   95.23
   1  -1   3    1.41    1.38
   1  -1   4 6608.55  345.50
  -1   1  -4 7057.34  346.40
  -1   1  -5    8.14    3.82
   1  -1   5    4.59    2.59
  -1   1  -6 3905.95  195.85
  -1   1  -6 3499.86  187.51
   1  -1   6 3990.05  196.47
   1  -1   7  119.61   15.25
  -1   1  -7  111.94   10.61
  -1   1  -7  112.96   14.32
   1  -1   8 1917.14  106.89
  -1   1  -8 1711.40   96.85
  -1   1  -8 1914.01  106.87
   1  -1   9  140.10   18.40
  -1   1  -9  169.50   19.51
  -1   1  -9  129.95   13.30
  -1   1 -10  491.84   34.74
   1  -1  10  577.46   44.03
  -1   1 -11   53.65    8.82
   1  -1  11   47.82   11.22
  -1   1 -12   10.87    4.55
   1  -1  12   18.26    7.11
  -1   1 -13   10.09    4.12
   1  -1  13   15.73    7.14
  -1   1 -14  129.31   16.41
   1  -1  14  143.01   22.71
   1  -1  15   25.72   10.47
  -1   1 -15   32.06    8.42
   1  -1  16   59.03   16.29
   1  -1  17   14.99   12.09
   1  -1  17   16.24   10.09
   1  -1  18   33.85   16.08
   1  -1  18   22.92    9.84
   1  -1  19   10.31    6.76
   1  -1  19   10.64   13.13
   1  -1  20   52.26   18.94
  -1   0  19   43.92   18.55
  -1   0  18   14.96   13.23
   1   0 -18   12.68    7.35
  -1   0  17    6.64   10.71
  -1   0  17    8.69    7.04
   1   0 -17    8.56    5.64
  -1   0  16  265.72   34.25
   1   0 -16  231.38   28.93
  -1   0  16  306.77   42.56
  -1   0  15   75.90   17.43
   1   0 -15   71.62   15.08
  -1   0  15   84.59   20.51
   1   0 -14   55.65   13.86
  -1   0  14   66.91   16.82
  -1   0  14   51.83   13.45
   1   0 -13  134.03   20.06
  -1   0  13  145.23   22.03
  -1   0  13  221.61   30.64
  -1   0  12   58.04   12.96
  -1   0  12   76.16   15.00
   1   0 -12   67.41   12.98
  -1   0  12   45.68    6.90
  -1   0  11  326.60   23.22
   1   0 -11  308.62   30.40
  -1   0  11  389.23   39.60
  -1   0  11  356.62   33.36
  -1   0  10  805.93   48.74
   1   0 -10  977.58   61.72
  -1   0  10 1069.63   70.55
   1   0 -10  780.23   57.30
  -1   0  10  866.88   59.89
   1   0  -9  173.64   19.85
  -1   0   9  182.53   23.41
  -1   0   9  175.07   20.03
  -1   0   9  153.68   12.83
   1   0  -9  153.28   18.55
  -1   0   8    0.97    2.44
  -1   0   8    8.65    5.58
  -1   0   8    7.69    2.23
   1   0  -8    5.51    3.30
   1   0  -8   10.07    5.24
  -1   0   7   31.31    7.35
   1   0  -7   34.29    7.51
  -1   0   7   40.28    4.70
  -1   0   7   44.53    9.72
   1   0  -7   48.07    8.49
  -1   0   6  505.53   33.11
  -1   0   6  413.39   25.47
   1   0  -6  429.73   32.80
   1   0  -6  508.13   33.25
  -1   0   6  564.37   39.03
  -1   0   5  573.14   33.93
  -1   0   5  577.51   37.89
   1   0  -5  454.38   33.77
   1   0  -5  538.54   33.22
  -1   0   5  452.66   26.57
  -1   0   4 1113.92   65.01
   1   0  -4 1070.71   60.56
  -1   0   3  275.75   21.03
   1   0  -3  271.46   18.97
   1   0  -3  320.16   22.37
  -1   0   2 2796.17  155.96
   1   0  -2 3077.06  157.11
   1   0  -1   13.74    2.52
  -1   0   1    9.83    1.89
   1   0   0 3550.06  192.74
  -1   0   0 3921.27  193.20
   1   0   0 4147.79  193.21
  -1   0  -1   15.34    2.20
   1   0   1   13.66    1.97
   1   0   1   17.17    3.35
  -1   0  -1   15.99    3.66
  -1   0  -2 1484.41   88.34
   1   0   2 1734.47   92.56
  -1   0  -2 1763.55   93.01
   1   0   3    4.84    1.38
  -1   0  -3    3.25    0.99
  -1   0  -3    6.09    1.94
   1   0   3    7.27    3.08
   1   0   4 4725.68  239.68
   1   0   4 5173.93  248.91
  -1   0  -4 5159.94  248.19
  -1   0  -4 4636.38  239.52
  -1   0  -5   34.09    4.48
  -1   0  -5   42.78    8.09
   1   0   5   35.49    7.07
   1   0   5   38.59    4.84
   1   0   6 2036.51  107.93
   1   0   6 2227.95  118.55
  -1   0  -6 2199.89  117.01
  -1   0  -6 1956.95  107.34
  -1   0  -7   60.83    7.78
   1   0   7   61.14   11.16
  -1   0  -7   72.75   12.22
  -1   0  -8  477.27   38.10
   1   0   8  440.38   37.29
  -1   0  -8  405.97   28.83
  -1   0  -9   27.31    6.08
   1   0   9   25.92    7.64
   1   0  10  370.41   34.27
  -1   0 -10  316.80   25.86
   1   0  11    8.00    4.88
  -1   0 -11    5.96    4.01
   1   0  12   51.24   12.68
  -1   0 -12   44.09    9.17
   1   0  13  139.24   22.74
  -1   0 -13  134.90   16.91
  -1   0 -14  422.12   35.37
   1   0  14  453.36   45.56
   1   0  15   38.18   12.03
  -1   0 -15   52.80   10.40
   1   0  16    7.59    7.48
   1   0  17   33.08   14.09
   1   0  18   28.45   14.93
   1   0  19    8.71    7.33
   1   0  19   11.26    8.00
   1   0  20   24.46   12.53
  -1  -1  20  104.74   26.43
  -1  -1  19   60.38   20.77
   1   1 -18  135.86   22.25
  -1  -1  18  117.29   27.09
  -1  -1  17   -1.78    2.38
  -1  -1  17    2.34    6.76
   1   1 -17   -8.46    5.05
  -1  -1  16  304.76   34.84
   1   1 -16  253.12   30.73
   1   1 -15    8.32    6.50
  -1  -1  15   10.41    8.79
  -1  -1  15    4.00    5.36
   1   1 -14  292.28   31.94
  -1  -1  14  304.68   33.00
  -1  -1  14  409.29   44.64
  -1  -1  13   12.23    4.95
  -1  -1  13    9.34    8.21
   1   1 -13   13.85    6.69
  -1  -1  13   13.80    6.49
   1   1 -12   54.50   10.93
  -1  -1  12   59.45    8.90
  -1  -1  12   55.84   10.96
   1   1 -12   38.47   10.42
  -1  -1  12   68.17   15.63
  -1  -1  11   12.11    6.47
  -1  -1  11    3.33    2.05
  -1  -1  11    0.63    2.75
   1   1 -11    2.31    3.99
   1   1 -11    5.97    3.42
  -1  -1  10  995.63   67.08
  -1  -1  10  919.71   56.18
  -1  -1  10  751.63   48.99
   1   1 -10  770.00   56.05
   1   1 -10  809.78   53.76
  -1  -1   9  139.84   13.60
  -1  -1   9  130.22   16.26
   1   1  -9  152.98   16.28
  -1  -1   9  200.21   23.67
  -1  -1   8   32.76    6.89
  -1  -1   8   55.88    7.53
   1   1  -8   39.72    7.35
  -1  -1   8   58.10   11.67
  -1  -1   7 1056.46   60.32
  -1  -1   7  883.24   49.84
  -1  -1   7  855.06   47.98
  -1  -1   6    9.17    2.94
   1   1  -6   10.94    3.12
  -1  -1   6   13.52    4.62
  -1  -1   6   11.74    2.98
   1   1  -5 1002.03   65.25
  -1  -1   5 1440.33   74.89
  -1  -1   5 1165.76   65.90
   1   1  -5 1739.13   79.27
   1   1  -5 1387.80   68.39
  -1  -1   5 1371.01   67.93
   1   1  -4   20.78    4.14
  -1  -1   4   15.92    3.14
  -1  -1   4   20.07    4.93
   1   1  -4   23.63    5.39
  -1  -1   3 1045.97   60.52
  -1  -1   3 1089.82   58.52
   1   1  -3 1089.01   60.86
   1   1  -3 1076.30   58.55
  -1  -1   2  453.48   28.11
  -1  -1   2  430.53   27.04
   1   1  -2  465.55   28.22
   1   1  -2  447.00   27.16
   1   1  -1 1021.51   50.31
  -1  -1   1  950.30   49.70
   1   1  -1  820.81   47.78
   1   1  -1  962.13   49.97
  -1  -1   1  830.47   47.69
  -1  -1   0 2781.55  153.89
   1   1   0 3285.01  155.13
   1   1   1 1337.35   69.19
   1   1   1 1513.44   72.83
   1   1   2  888.35   49.63
  -1  -1  -2  855.94   49.78
   1   1   2  915.92   54.91
  -1  -1  -2  983.01   55.48
   1   1   3 1260.19   69.71
  -1  -1  -3 1222.33   69.67
   1   1   3 1384.79   76.04
  -1  -1  -3 1439.74   77.07
  -1  -1  -4  145.64   12.82
   1   1   4  170.62   17.81
   1   1   4  150.76   12.95
  -1  -1  -4  216.65   19.72
  -1  -1  -5  410.30   28.26
   1   1   5  438.03   34.62
   1   1   5  427.82   28.45
  -1  -1  -5  507.61   36.92
  -1  -1  -6  941.72   56.34
  -1  -1  -6 1061.17   66.39
   1   1   6  931.40   56.04
   1   1   6  993.26   64.36
   1   1   7   14.78    4.32
  -1  -1  -7   18.52    6.94
  -1  -1  -7   10.82    3.47
   1   1   7   14.50    5.78
   1   1   8    4.53    0.93
  -1  -1  -8    3.93    2.47
   1   1   8    4.18    2.64
   1   1   9   -0.73    2.15
  -1  -1  -9   -1.47    2.18
   1   1   9    2.04    2.35
   1   1  10  512.29   37.24
  -1  -1 -10  460.90   35.59
   1   1  10  466.40   43.52
   1   1  11   59.22   14.30
  -1  -1 -11   51.39    9.51
  -1  -1 -12    3.94    4.53
   1   1  12    2.53    0.89
   1   1  13   15.07    6.43
  -1  -1 -13   13.04    6.00
  -1  -1 -14  272.92   28.38
   1   1  14  354.75   40.44
  -1  -1 -15  104.11   16.97
   1   1  15  116.43   22.90
   1   1  16  172.91   30.33
   1   1  17    5.46    6.51
   1   1  18    2.50    4.06
   1   1  19   14.41   10.20
   1   1  20   73.78   21.53
  -1  -2  20  110.35   26.14
  -1  -2  19   -1.14    5.04
  -1  -2  18  175.33   31.38
   1   2 -18   84.35   17.52
  -1  -2  17   11.13    8.80
   1   2 -17    4.10    4.26
   1   2 -16  175.39   25.27
  -1  -2  16  272.27   36.43
  -1  -2  16  200.00   26.12
   1   2 -15    3.90    4.13
  -1  -2  15   17.21    8.48
  -1  -2  15   12.79    5.61
  -1  -2  14   58.84   11.79
  -1  -2  14   88.21   18.81
   1   2 -14   34.37   10.94
  -1  -2  13   28.87   11.73
  -1  -2  13   31.95    7.39
   1   2 -13   19.75    6.81
   1   2 -13   23.14    9.29
  -1  -2  13   24.98    7.64
  -1  -2  12  324.21   34.37
   1   2 -12  271.10   24.30
  -1  -2  12  210.37   24.02
  -1  -2  12  235.46   22.69
  -1  -2  11    2.69    3.30
  -1  -2  11    3.74    3.52
   1   2 -11    2.39    2.74
  -1  -2  11   12.53    7.89
  -1  -2  10  248.84   21.90
  -1  -2  10  250.40   22.41
   1   2 -10  244.61   20.58
  -1  -2  10  311.49   30.78
  -1  -2   9   63.17    8.50
   1   2  -9   62.47    8.26
  -1  -2   9   77.19   13.68
  -1  -2   9   61.82   10.00
   1   2  -8  260.56   19.91
  -1  -2   8  243.25   19.53
  -1  -2   7   66.96    7.23
  -1  -2   7  106.37   11.78
  -1  -2   7   97.10   13.31
   1   2  -7  130.91   16.78
  -1  -2   6   27.60    5.79
  -1  -2   6   23.88    5.69
   1   2  -6   33.07    8.25
   1   2  -6   24.85    6.15
  -1  -2   5  227.81   20.51
   1   2  -5  276.92   22.85
   1   2  -5  233.50   19.60
  -1  -2   5  226.40   19.64
  -1  -2   4  311.24   24.10
   1   2  -4  333.50   24.68
  -1  -2   4  316.18   23.54
   1   2  -4  319.12   24.09
   1   2  -3  188.49   16.12
  -1  -2   3  181.83   15.86
  -1  -2   3  183.30   15.78
   1   2  -3  174.56   16.23
   1   2  -2  345.85   22.67
   1   2  -2  419.42   26.20
  -1  -2   2  462.56   27.66
  -1  -2   2  377.87   25.43
  -1  -2   2  302.40   22.29
   1   2  -2  448.64   27.42
  -1  -2   1    6.37    2.65
   1   2  -1    3.55    1.58
   1   2  -1    9.76    2.84
  -1  -2   1   10.88    3.42
   1   2  -1    8.87    3.79
   1   2   0   23.85    5.11
   1   2   0   23.35    5.58
  -1  -2   0   31.13    5.52
   1   2   1    4.14    1.15
  -1  -2  -1    6.42    2.98
   1   2   1    4.54    2.54
   1   2   1    5.91    2.73
   1   2   1    1.44    2.57
   1   2   2  992.59   62.88
  -1  -2  -2 1031.29   63.76
   1   2   2 1142.44   63.63
   1   2   2 1119.37   67.07
  -1  -2  -2 1223.24   68.21
   1   2   3  927.45   56.55
  -1  -2  -3  920.39   49.35
  -1  -2  -3 1132.37   64.05
  -1  -2  -3  929.32   56.81
   1   2   3 1008.38   62.47
  -1  -2  -4   92.18   13.75
   1   2   4   79.85   10.24
   1   2   4   87.52   14.05
  -1  -2  -4   80.57   10.60
  -1  -2  -5  520.27   39.57
  -1  -2  -5  416.21   31.14
   1   2   5  380.24   30.17
   1   2   5  461.39   37.29
  -1  -2  -6 1483.30   88.38
   1   2   6 1553.48   88.63
   1   2   6 1660.47   98.56
  -1  -2  -7  388.78   31.78
   1   2   7  504.03   41.37
   1   2   7  404.28   31.27
   1   2   8   83.51   15.63
  -1  -2  -8   56.86    9.83
   1   2   8   67.14   11.05
   1   2   9  361.44   36.64
  -1  -2  -9  307.54   27.51
   1   2   9  294.12   27.14
  -1  -2 -10  350.78   30.67
   1   2  10  306.36   35.94
  -1  -2 -11   17.87    7.52
   1   2  11   25.20   10.76
   1   2  12   96.59   21.02
  -1  -2 -12  109.35   15.67
   1   2  13   43.79   14.26
  -1  -2 -13   17.84    6.44
   1   2  14  150.82   26.26
  -1  -2 -14  148.18   20.49
   1   2  15  142.23   27.95
  -1  -2 -15  140.47   20.72
   1   2  16  157.41   29.78
   1   2  17   14.07    3.45
   1   2  18    9.57    8.20
   1   2  19    4.55    0.73
   1   2  20   47.57   20.31
  -1  -3  20   29.12   14.18
  -1  -3  19   19.13    9.84
   1   3 -18   27.65    9.79
  -1  -3  18   42.48   15.57
   1   3 -17   21.20    9.93
  -1  -3  17   12.98   10.26
   1   3 -16   37.11   12.32
  -1  -3  16   39.66   13.71
  -1  -3  15   -4.38    3.01
  -1  -3  14   11.18    6.49
  -1  -3  14    4.36    2.93
  -1  -3  13    6.50    4.98
  -1  -3  13    3.98    4.33
  -1  -3  12   61.94    9.35
  -1  -3  12  123.38   19.31
  -1  -3  11   -1.22    1.31
  -1  -3  11    3.95    3.68
  -1  -3  11    5.72    4.42
  -1  -3  10 1302.84   71.77
  -1  -3  10 1222.17   65.39
  -1  -3   9  224.30   20.98
  -1  -3   9  140.32   11.94
  -1  -3   9  243.54   23.92
  -1  -3   8  117.73   15.71
   1   3  -8   97.17   14.12
  -1  -3   8  109.88   14.55
  -1  -3   7   32.48    7.81
   1   3  -7   35.53    8.75
   1   3  -7   36.38    8.52
  -1  -3   7   41.25    8.02
   1   3  -6 1313.65   78.79
  -1  -3   6 1288.92   77.17
  -1  -3   6 1331.58   77.84
   1   3  -6 1246.22   77.86
  -1  -3   5  444.60   33.43
   1   3  -5  458.39   35.01
  -1  -3   5  518.97   35.51
   1   3  -5  446.81   33.70
   1   3  -4  345.10   25.37
  -1  -3   4  241.54   18.66
  -1  -3   4  364.76   25.45
   1   3  -4  369.03   27.46
  -1  -3   4  356.81   27.32
   1   3  -3    5.52    3.63
  -1  -3   3    4.21    2.00
   1   3  -3    7.64    3.14
  -1  -3   3    8.06    3.44
  -1  -3   3    6.70    2.95
  -1  -3   2 1004.68   66.16
  -1  -3   2 1462.01   73.33
   1   3  -2  994.22   67.04
   1   3  -2 1337.90   71.91
   1   3  -2 1364.94   69.56
  -1  -3   1   15.19    4.59
   1   3  -1   17.10    5.42
   1   3  -1   16.97    4.26
  -1  -3   1   19.87    6.04
   1   3  -1   14.72    4.26
   1   3  -1   16.79    4.68
   1   3   0  551.64   32.32
   1   3   0  584.88   38.59
  -1  -3   0  496.91   36.72
  -1  -3   0  602.36   38.37
   1   3   0  396.62   35.11
   1   3   0  531.53   37.82
  -1  -3  -1   23.63    7.11
   1   3   1   32.64    7.31
   1   3   1   33.51    4.46
   1   3   1   25.66    7.19
   1   3   1   45.94    8.48
  -1  -3  -2    6.86    4.87
   1   3   2    4.43    4.35
   1   3   2   10.98    3.77
   1   3   2    4.85    1.79
  -1  -3  -2    4.17    3.69
   1   3   2   11.06    4.79
  -1  -3  -3  194.54   20.72
  -1  -3  -3  224.65   25.01
   1   3   3  201.55   19.82
  -1  -3  -3  192.52   13.76
   1   3   3  218.77   24.14
   1   3   3  230.80   21.02
   1   3   4  852.71   56.44
  -1  -3  -4  919.07   58.26
   1   3   4  929.84   63.59
   1   3   4  862.10   56.73
  -1  -3  -4  875.19   48.37
  -1  -3  -5    8.42    2.58
   1   3   5    8.86    4.61
   1   3   5   11.35    5.25
   1   3   5    0.10    2.42
  -1  -3  -5    4.43    2.45
  -1  -3  -6   68.51    8.05
   1   3   6   70.46   14.93
  -1  -3  -6   72.15   12.01
   1   3   6   53.84   10.27
   1   3   6   71.86   11.78
   1   3   7   19.55    7.67
  -1  -3  -7   15.27    3.90
  -1  -3  -7    9.72    4.67
   1   3   7   13.23    6.08
  -1  -3  -8  240.70   24.30
   1   3   8  210.33   22.40
   1   3   8  233.64   30.07
  -1  -3  -9   10.01    4.53
   1   3   9    6.24    4.19
   1   3   9   18.48    9.59
   1   3  10   97.41   20.10
   1   3  10   87.81   13.66
  -1  -3 -10   92.50   15.24
   1   3  11   39.76    9.76
   1   3  11   33.71    9.76
  -1  -3 -11   32.33    9.95
   1   3  12   50.09   11.29
   1   3  12   62.16   17.73
  -1  -3 -12   62.69   12.57
   1   3  13   51.39   16.18
  -1  -3 -13   63.47   13.61
   1   3  13   54.67   11.01
   1   3  14   95.35   23.49
  -1  -3 -14   78.28   15.73
  -1  -3 -15   38.53   10.61
   1   3  15   34.53   14.42
   1   3  16   95.24   24.61
   1   3  17    6.97    9.06
   1   3  18    4.80    5.73
  -1  -4  20   44.82   15.95
  -1  -4  19   15.09    9.68
   1   4 -18    9.96    8.11
  -1  -4  18   16.28    9.49
  -1  -4  17   31.47   12.86
  -1  -4  16   94.12   19.53
  -1  -4  15    6.40    4.84
  -1  -4  14    9.84    4.33
  -1  -4  13    8.55    7.11
  -1  -4  12  150.77   12.43
  -1  -4  12  290.44   29.76
  -1  -4  11   16.22    2.90
  -1  -4  11   41.29   10.80
  -1  -4  10  851.22   60.97
   1   4  -9   30.26    8.92
  -1  -4   9   35.91    9.02
   1   4  -8  720.87   52.94
  -1  -4   8  741.18   52.43
  -1  -4   7   79.66    5.95
  -1  -4   7  109.92   14.00
   1   4  -7   97.13   14.48
  -1  -4   7   34.77    4.77
   1   4  -6   33.74    8.56
  -1  -4   6   37.81    7.80
  -1  -4   6   28.51    4.41
   1   4  -6   39.18    8.31
   1   4  -5   40.42    9.69
  -1  -4   5   37.89    7.61
  -1  -4   5   29.76    5.19
   1   4  -5   33.26    7.24
   1   4  -4 1104.56   65.32
  -1  -4   4 1089.99   60.33
   1   4  -4 1046.42   60.68
  -1  -4   3    3.15    3.57
  -1  -4   3    3.98    2.41
   1   4  -3    8.29    4.61
   1   4  -3    4.33    2.38
   1   4  -2   17.32    4.50
  -1  -4   2   24.10    7.46
   1   4  -2   16.60    6.11
   1   4  -2   18.91    6.98
  -1  -4   2    7.64    3.49
   1   4  -1   -0.64    0.73
   1   4  -1    3.35    3.10
   1   4  -1    2.66    1.25
   1   4  -1    3.71    3.17
  -1  -4   1    3.42    2.22
  -1  -4   1    9.21    4.56
   1   4  -1    1.38    3.03
  -1  -4   0  786.53   52.02
   1   4   0  711.95   44.47
   1   4   0  698.57   52.78
   1   4   0  758.53   52.07
  -1  -4   0  806.33   53.05
   1   4   1  132.38   16.70
   1   4   1  146.76   19.92
  -1  -4  -1  117.32   16.83
   1   4   1  133.45   11.87
  -1  -4  -2   19.82    6.89
   1   4   2   10.92    3.18
   1   4   2   10.61    6.34
   1   4   2    6.47    4.47
  -1  -4  -3  115.42   17.73
   1   4   3  108.71   15.55
  -1  -4  -3  118.06   11.24
   1   4   3  133.69   19.98
   1   4   4  245.07   25.18
  -1  -4  -4  251.82   27.18
   1   4   4  319.02   33.23
  -1  -4  -4  256.60   18.84
   1   4   5   26.24   11.52
  -1  -4  -5    4.94    2.57
  -1  -4  -5    6.43    2.49
   1   4   5   10.19    4.85
  -1  -4  -6  361.52   34.30
  -1  -4  -6  376.54   25.46
   1   4   6  339.19   31.46
   1   4   6  425.39   42.01
   1   4   7   86.78   18.15
   1   4   7   66.75   12.48
  -1  -4  -7   79.91    9.63
  -1  -4  -7   85.54   15.40
   1   4   8    6.21    4.50
   1   4   8    2.76    3.34
  -1  -4  -8    2.04    1.97
  -1  -4  -8    6.58    4.50
  -1  -4  -9    7.99    3.29
   1   4   9    4.40    3.32
   1   4   9   -6.07    5.25
  -1  -4  -9    9.56    5.41
  -1  -4 -10  128.08   20.87
   1   4  10  181.42   29.74
   1   4  10  134.43   19.01
   1   4  11   71.96   12.98
  -1  -4 -11   54.36   13.17
   1   4  11   77.54   20.40
   1   4  12   28.65    9.55
   1   4  12   28.91   14.22
  -1  -4 -12   39.03   11.30
   1   4  13   19.70   12.31
  -1  -4 -13   20.26    8.48
   1   4  14   58.09   19.94
  -1  -4 -14   17.21    9.14
  -1  -4 -15    8.46    7.31
   1   4  15    7.39    5.09
   1   4  16   87.57   23.74
   1   4  17   18.48   12.95
  -1  -5  20   63.40   19.53
  -1  -5  19   20.27   12.14
  -1  -5  18    9.61    7.34
  -1  -5  17    1.27    2.97
  -1  -5  16   49.03   14.40
  -1  -5  15   11.16    6.95
  -1  -5  14   54.88   14.19
  -1  -5  13    2.25    4.38
  -1  -5  12   91.76   16.75
  -1  -5  11   17.78    7.29
  -1  -5  10  443.41   39.73
  -1  -5   9   25.90    8.41
   1   5  -9   23.95    9.36
  -1  -5   8   26.45    4.21
  -1  -5   8   58.24   11.05
   1   5  -8   54.48   12.19
  -1  -5   7   32.90    8.50
   1   5  -7   34.26    9.10
  -1  -5   7   19.25    4.08
  -1  -5   6  113.02   12.48
  -1  -5   6  153.63   17.43
   1   5  -6  156.68   20.35
  -1  -5   5   10.03    4.07
   1   5  -5    3.71    4.60
  -1  -5   5   14.74    5.62
   1   5  -4   34.82    7.81
  -1  -5   4   21.86    6.03
   1   5  -4   28.19    8.60
   1   5  -3   41.47    9.22
   1   5  -3   34.73    9.26
  -1  -5   3   22.50    6.77
   1   5  -3   32.55    6.91
   1   5  -2  660.21   45.79
  -1  -5   2  530.12   45.00
   1   5  -2  755.94   51.88
   1   5  -2  655.61   44.94
   1   5  -1    0.49    2.38
  -1  -5   1    3.37    2.87
   1   5  -1    1.20    1.39
   1   5   0  148.28   20.25
   1   5   0  128.08   19.43
   1   5   0  159.91   15.38
   1   5   1   87.93   10.26
   1   5   1   80.12   16.01
   1   5   1   88.66   14.73
   1   5   2  495.22   45.63
   1   5   2  447.38   30.47
   1   5   2  478.40   39.85
   1   5   3   33.82    6.18
  -1  -5  -3   34.46   10.25
   1   5   3   41.56    9.92
   1   5   3   29.40   11.18
  -1  -5  -4  183.32   16.23
   1   5   4  195.58   23.48
   1   5   4  158.99   26.31
  -1  -5  -4  235.20   26.81
   1   5   5   23.66    8.40
  -1  -5  -5   17.01    4.15
   1   5   5   19.85    7.30
  -1  -5  -5   19.32    8.40
  -1  -5  -6  476.46   43.61
   1   5   6  490.31   49.64
  -1  -5  -6  453.63   30.85
   1   5   6  466.76   40.78
   1   5   7    8.39    7.06
  -1  -5  -7   14.42    7.43
   1   5   7    9.33    4.78
  -1  -5  -7   11.79    4.27
  -1  -5  -8   56.11   14.79
   1   5   8   81.31   19.87
   1   5   8   64.99   13.56
  -1  -5  -9    1.66    0.87
   1   5   9    8.44    5.27
   1   5   9   10.28    8.54
  -1  -5 -10   54.53   13.83
   1   5  10   54.65   13.34
   1   5  11    8.56    6.51
  -1  -5 -11    6.23    7.17
   1   5  11   -0.01    4.00
  -1  -5 -12   76.13   17.21
   1   5  12   62.89   13.79
   1   5  12   61.45   22.02
  -1  -5 -13   18.18   10.39
   1   5  13   22.85   13.49
  -1  -5 -14   11.30    8.35
   1   5  14   18.76   12.93
   1   5  15   39.10   16.42
  -1  -6  20   41.45   16.10
  -1  -6  19   10.15    9.55
  -1  -6  18    7.35    7.13
  -1  -6  17   12.90    8.97
  -1  -6  16   19.71   10.66
  -1  -6  15   46.86   13.58
  -1  -6  14   26.04   10.14
  -1  -6  13   74.26   15.68
  -1  -6  12   20.46    8.28
  -1  -6  11   21.17    7.78
  -1  -6  10  234.63   27.19
   1   6 -10  265.14   31.65
   1   6  -9   34.54   11.50
  -1  -6   9    9.95    3.09
  -1  -6   9   30.61    8.59
  -1  -6   8    1.70    2.18
   1   6  -8    4.77    7.07
  -1  -6   8    3.29    4.88
   1   6  -7   17.31    8.67
  -1  -6   7    8.73    3.77
  -1  -6   7   12.81    5.08
  -1  -6   6  148.75   16.65
   1   6  -6  177.99   24.08
  -1  -6   5    3.19    3.50
   1   6  -5    8.83    6.71
   1   6  -5    2.40    4.43
   1   6  -4  177.88   24.03
  -1  -6   4  127.34   17.31
   1   6  -4  164.43   21.54
  -1  -6   3    5.47    4.61
   1   6  -3   10.43    6.56
   1   6  -3    4.17    4.45
   1   6  -2  259.91   25.29
   1   6  -2  300.69   31.65
   1   6  -1   25.19    6.25
   1   6  -1   24.41   10.18
   1   6   0  636.30   51.71
   1   6   0  627.71   42.72
   1   6   1   87.14   16.44
   1   6   1  103.94   12.49
   1   6   2   89.02   19.31
   1   6   2  133.49   20.44
   1   6   2  114.08   12.94
   1   6   3    7.68    3.17
   1   6   3    4.86    5.54
   1   6   3    5.31    8.27
  -1  -6  -4  481.42   45.69
   1   6   4  454.41   42.91
   1   6   4  531.36   52.50
   1   6   5   45.10   15.12
  -1  -6  -5   45.95   13.19
   1   6   5   60.20   13.71
   1   6   6  121.63   20.06
  -1  -6  -6  153.32   24.95
   1   6   6  157.57   27.52
   1   6   7    0.53    3.27
  -1  -6  -7    7.95    6.74
   1   6   7    9.17    4.78
   1   6   8   75.66   22.63
   1   6   8   65.90   14.87
  -1  -6  -8   64.07   16.77
   1   6   9    7.74    5.16
  -1  -6  -9    5.19    3.80
   1   6   9   10.18    7.61
  -1  -6 -10   44.27   14.95
   1   6  10   30.39   10.96
   1   6  10   25.73   14.22
  -1  -6 -11   13.34    8.08
   1   6  11   17.70   14.81
   1   6  11    8.56    7.03
   1   6  12   21.78   11.65
  -1  -6 -12   10.20    8.18
  -1  -6 -13    4.17    6.67
   1   6  13   13.42   11.19
   1   6  14   12.57   11.17
  -1  -6 -14   10.55   10.84
  -1  -7  20   64.06   20.10
  -1  -7  19   15.11   11.09
  -1  -7  18   15.63    8.44
  -1  -7  17   -4.04    1.58
  -1  -7  16   35.46   12.19
  -1  -7  15   32.13   12.26
  -1  -7  14   34.85   11.49
  -1  -7  13    9.88    6.27
  -1  -7  12   53.94   12.66
  -1  -7  11    4.31    5.26
   1   7 -10  225.54   29.99
  -1  -7  10  163.10   22.76
   1   7  -9   22.74    9.01
  -1  -7   9   24.16    8.27
   1   7  -8    2.05    3.52
   1   7  -7   10.00    7.86
   1   7  -7    7.49    6.76
   1   7  -6   94.26   18.29
   1   7  -6   85.31   17.53
   1   7  -5   25.85   11.75
  -1  -7   5   30.87    8.54
   1   7  -5   34.17   11.03
   1   7  -4  174.37   22.36
   1   7  -4  148.42   23.84
   1   7  -3    0.29    2.51
   1   7  -3    4.20    0.64
   1   7  -2   16.32    5.80
   1   7  -2   22.72    9.19
   1   7  -1   48.17   13.09
   1   7  -1   60.04   10.74
   1   7   0  241.15   31.05
   1   7   0  250.33   23.97
   1   7   1    6.94    4.06
   1   7   1    2.09    3.97
   1   7   2    6.19    3.75
   1   7   2   10.06    7.15
   1   7   3   11.14    6.06
   1   7   3   15.73    5.25
   1   7   4  125.41   21.09
   1   7   5    5.13    4.83
   1   7   6   59.96   15.01
  -1  -7  -6   75.41   19.59
   1   7   7    6.32    5.74
  -1  -7  -7    1.47    5.78
   1   7   7   -5.42    5.30
   1   7   8   13.90    7.29
   1   7   8   22.53   12.85
  -1  -7  -8   14.71    9.50
   1   7   9    0.38    3.32
   1   7   9    8.47   12.63
  -1  -7  -9   12.60    9.49
   1   7  10   50.63   13.81
  -1  -7 -10   65.44   19.14
  -1  -7 -11    7.19    6.47
  -1  -7 -12   20.32   12.88
  -1  -7 -13   18.04   12.11
  -1  -8  19   29.17   12.23
  -1  -8  18   10.70    9.65
  -1  -8  17    3.24    5.16
  -1  -8  16   30.75   12.01
  -1  -8  15   23.79   10.20
  -1  -8  14   58.44   15.13
  -1  -8  13   23.79    8.26
  -1  -8  12   18.92    7.80
  -1  -8  11   14.58    7.28
   1   8 -11   -3.37    5.56
   1   8 -10  157.24   26.04
   1   8 -10  105.68   24.19
   1   8  -9   14.81   10.87
   1   8  -9   17.63    9.88
   1   8  -8   20.77   10.00
   1   8  -8   16.52   10.29
   1   8  -7   12.13   11.30
   1   8  -7   20.29   11.62
   1   8  -6    2.82    4.02
   1   8  -6   12.33    8.34
   1   8  -5   26.02   10.89
   1   8  -5   12.36    7.43
   1   8  -4  180.80   27.92
   1   8  -4  171.93   23.14
   1   8  -3   20.70    7.56
   1   8  -3    8.10    6.58
   1   8  -2    9.29    7.04
   1   8  -2   13.32    5.79
   1   8  -1    1.98    1.44
   1   8  -1    2.37    3.94
   1   8   0  142.59   25.06
   1   8   0  150.91   18.57
   1   8   1    2.74    4.33
   1   8   1    4.72    3.66
   1   8   2   10.15    4.79
   1   8   2    7.96    6.25
   1   8   3   58.64   17.19
   1   8   4   70.97   17.30
   1   8   5    5.42    5.54
   1   8   6   67.86   16.96
   1   8   7   -2.00    1.11
   1   8   8   14.90    6.98
   1   8   9   -3.64    3.56
   1   9 -15   18.96   13.95
  -1  -9  15    6.76    6.74
  -1  -9  14   40.04   12.17
   1   9 -14   45.10   20.20
  -1  -9  13    6.37    7.15
   1   9 -13    6.90   10.79
   1   9 -12   38.56   15.71
   1   9 -11    3.66    9.94
   1   9 -11    2.92    8.03
   1   9 -10   77.95   19.51
   1   9 -10   82.74   20.88
   1   9  -9   71.94   19.30
   1   9  -9   40.95   14.66
   1   9  -8   70.42   18.41
   1   9  -8   37.14   13.15
   1   9  -7   14.10    7.61
   1   9  -7   30.93   12.62
   1   9  -6   14.91    9.95
   1   9  -6   23.08   10.95
   1   9  -5    9.44    8.11
   1   9  -5   18.99   12.06
   1   9  -4  127.55   26.14
   1   9  -4  197.81   25.39
   1   9  -3    8.95    9.26
   1   9  -3    0.87    4.55
   1   9  -2   17.72    8.76
   1   9  -2   20.81    8.71
   1   9  -1   17.37    7.37
   1   9  -1    6.56    4.31
   1   9   0   64.39   17.86
   1   9   1    5.56    5.08
   1   9   2   68.58   18.03
   1   9   3   32.75   13.95
   1   9   4   18.05   13.93
   1   9   5   24.16   11.29
   1   9   6   77.04   20.62
   1   9   7    1.34    5.72
   1   9   8   -0.97    3.79
   1  10 -14   39.97   18.60
   1  10 -13    5.56   11.01
   1  10 -12   66.26   22.10
   1  10 -11   19.09   14.19
   1  10 -10   59.81   19.27
   1  10 -10   89.91   22.38
   1  10  -9   26.63   13.81
   1  10  -9   22.88   10.80
   1  10  -8   61.47   18.40
   1  10  -8   42.35   14.35
   1  10  -7    9.85    9.38
   1  10  -7    3.67    5.64
   1  10  -6   41.71   14.33
   1  10  -6   49.18   18.30
   1  10  -5    5.45    5.87
   1  10  -5   14.81   13.86
   1  10  -4   71.94   21.06
   1  10  -4   79.09   16.76
   1  10  -3    9.13   11.06
   1  10  -2   26.52   12.78
   1  10  -1   13.06   11.75
   1  10   0   34.19   12.54
   1  10   1    6.47    8.06
   1  10   2   59.77   19.60
   1  10   3   33.30   15.64
   1  10   4   12.35   10.15
   1  10   5    6.31    8.90
   1  10   6   25.90   13.83
   1  10   7    5.18    7.75
   1  11 -12    9.23   11.04
   1  11 -11   13.36    8.01
   1  11 -10   24.12   11.04
   1  11  -9   18.99   10.96
   1  11  -8   16.19    9.61
   1  11  -7   18.57   13.80
   1  11  -6    4.11    7.85
   1  11  -5    5.59   11.98
   1  11  -4   52.65   18.47
   1  11  -3   -4.17    3.00
   1  11  -2    5.34    5.07
   1  11  -1   17.61   12.75
   1  11   0   26.72   11.55
   1  11   1   11.41   13.60
   1  11   2   28.55   16.49
  -2  12  -4   24.61   12.47
  -2  12  -5    7.17    8.81
  -2  12  -6   21.47   12.15
  -2  12  -7   15.20    8.80
  -2  12  -8   53.11   18.16
  -2  12  -9    7.14    9.44
  -2  11   4    7.78    3.68
  -2  11   3   -8.92    1.12
  -2  11   2   10.97    8.31
  -2  11   0   28.91   11.45
  -2  11  -1   10.18   10.72
  -2  11  -2   20.99   11.28
  -2  11  -3    6.94    9.22
  -2  11  -4   53.39   16.55
  -2  11  -5   11.50    7.47
  -2  11  -6   27.22   13.17
  -2  11  -7    6.82    8.12
  -2  11  -8   64.25   21.03
  -2  11  -9   12.38   12.52
  -2  11 -10   28.81   14.57
  -2  11 -11    5.97    7.48
  -2  11 -12   64.63   20.00
   2 -10  -6   11.45   11.04
   2 -10  -5   48.37   18.06
  -2  10   5   12.10    6.33
  -2  10   4   -3.59    2.95
   2 -10  -4    8.44    6.20
  -2  10   3   22.86    9.66
   2 -10  -3    9.03    8.14
  -2  10   3   15.99    9.63
  -2  10   2   89.64   17.75
   2 -10  -2  114.95   26.62
  -2  10   2   86.36   20.56
  -2  10   1    5.32    7.67
  -2  10   1    7.35    7.34
  -2  10   0    1.82    3.96
  -2  10   0   33.76   12.75
  -2  10  -1   13.35    9.51
  -2  10  -1   19.67   13.63
  -2  10  -2  141.80   23.65
  -2  10  -3    2.04    5.92
  -2  10  -4   41.72   14.95
  -2  10  -5   18.03   10.32
  -2  10  -6   13.10    9.78
  -2  10  -7    6.18    6.82
  -2  10  -8   52.72   16.74
  -2  10  -9    8.75    9.17
  -2  10 -10   41.58   14.71
  -2  10 -11   18.05   11.27
  -2  10 -12   27.79   15.65
  -2  10 -13    4.99    7.54
  -2  10 -14   43.95   17.80
   2  -9  -9   -4.45    4.62
   2  -9  -8   49.80   17.90
   2  -9  -7   10.16   10.70
  -2   9   6   19.49   10.07
   2  -9  -6   30.68   15.55
   2  -9  -5   29.48   14.11
  -2   9   5   21.30    7.66
  -2   9   4  115.82   21.82
   2  -9  -4  130.93   27.95
  -2   9   3    9.67    5.29
   2  -9  -3    4.89    6.87
  -2   9   3   14.05   10.53
   2  -9  -2   83.11   20.45
  -2   9   2   43.65   12.41
  -2   9   2   71.43   16.88
  -2   9   1   12.55    9.36
  -2   9   1   25.70   10.83
   2  -9  -1   24.68   12.05
   2  -9   0  147.60   28.13
  -2   9   0  141.17   24.58
  -2   9   0  136.90   22.04
  -2   9  -1   10.84    8.37
  -2   9  -1   17.06    7.22
  -2   9  -2   36.79   12.44
  -2   9  -2   41.26   14.07
  -2   9  -3   11.37    6.35
  -2   9  -4   41.29   12.02
  -2   9  -5   35.12   11.27
  -2   9  -6   56.35   15.50
  -2   9  -7    0.41    4.75
  -2   9  -8   22.00   10.77
  -2   9  -9   -0.57    1.51
  -2   9 -10   83.17   20.58
  -2   9 -11   55.61   17.79
  -2   9 -12    8.02    7.73
  -2   9 -13   39.51   17.43
  -2   9 -14   84.55   23.49
  -2   9 -15   16.69    9.65
  -2   9 -16   44.83   20.36
   2  -8 -12   77.34   21.44
   2  -8 -11   17.38   10.00
   2  -8 -10   15.30    9.01
   2  -8  -9   13.86    9.11
   2  -8  -8  179.03   30.21
  -2   8   7   10.21    5.90
   2  -8  -7   10.62    8.88
  -2   8   6   39.78   10.96
   2  -8  -6   32.25   12.82
  -2   8   5   24.32    9.49
   2  -8  -5   11.43    7.23
  -2   8   4   24.97    9.75
   2  -8  -4   42.50   12.78
  -2   8   3   73.43   16.45
  -2   8   3   79.21   15.61
   2  -8  -3   95.40   21.46
   2  -8  -2  399.77   43.02
  -2   8   2  299.82   33.23
  -2   8   2  316.93   36.78
  -2   8   1    4.79    6.11
  -2   8   1    0.39    5.03
   2  -8  -1   11.49    8.52
  -2   8   0   16.17    8.28
   2  -8   0   32.07   11.63
  -2   8   0   14.60    6.65
  -2   8  -1   11.97    6.39
   2  -8   1    9.71    7.81
  -2   8  -1    9.40    7.48
  -2   8  -2  585.19   50.31
  -2   8  -2  557.86   52.44
  -2   8  -3   13.60    7.59
  -2   8  -4   85.19   17.64
  -2   8  -5   18.28   10.86
  -2   8  -6  369.40   39.64
  -2   8  -7    9.46    6.80
  -2   8  -8   62.61   16.89
  -2   8  -9   12.06    7.85
  -2   8 -10  139.00   24.85
   2  -8  10   75.43   11.71
   2  -8  11    0.72    1.31
  -2   8 -11   -0.11    4.99
  -2   8 -12   47.40   15.06
   2  -8  12   26.89    8.19
  -2   8 -13    9.10   10.65
  -2   8 -14   58.23   19.99
  -2   8 -15   22.82   16.48
  -2   8 -16   20.57   14.77
  -2   8 -17   -5.22    1.66
   2  -7 -14   10.30    7.72
   2  -7 -13   26.08   12.62
   2  -7 -12   68.24   18.93
   2  -7 -11   11.60    7.58
   2  -7 -10   20.62    8.42
   2  -7  -9   30.93   12.07
  -2   7   8   54.01   12.81
   2  -7  -8   80.35   18.78
  -2   7   7    9.63    6.02
   2  -7  -7    5.49    5.34
   2  -7  -6  205.57   29.51
  -2   7   6  180.35   24.72
   2  -7  -5    9.22    6.38
  -2   7   5   14.59    8.23
  -2   7   4    2.17    5.34
  -2   7   4   -1.01    3.22
   2  -7  -4    6.89    6.93
  -2   7   3   52.78   12.51
  -2   7   3   57.36   12.46
   2  -7  -3   61.42   15.37
  -2   7   2  334.81   35.67
   2  -7  -2  427.45   42.33
  -2   7   2  364.85   34.59
   2  -7  -1   36.49   11.86
  -2   7   1   30.51    9.27
  -2   7   1   36.76   11.39
  -2   7   0   32.06   10.99
  -2   7   0   23.95    8.50
   2  -7   0   31.64   10.19
   2  -7   1   65.04   14.69
  -2   7  -1   40.05    7.63
  -2   7  -1   62.75   14.06
  -2   7  -1   63.93   13.73
  -2   7  -2  160.84   22.59
  -2   7  -2  116.67   18.29
   2  -7   2  169.53   23.95
  -2   7  -2   93.50   11.35
  -2   7  -3   80.54   10.01
  -2   7  -3  101.43   17.10
  -2   7  -4  136.58   19.78
  -2   7  -4  105.55   11.60
  -2   7  -5   47.67    7.74
  -2   7  -5   69.24   15.00
  -2   7  -6    9.92    7.02
  -2   7  -6    3.97    2.66
  -2   7  -7  251.58   31.68
  -2   7  -8  809.94   62.68
   2  -7   8  622.47   43.44
   2  -7   9   50.71    8.94
  -2   7  -9   62.90   16.45
  -2   7 -10    0.81    2.35
   2  -7  10    6.79    3.85
  -2   7 -11   84.16   19.29
   2  -7  11   89.37   13.98
   2  -7  12  112.78   17.35
   2  -7  12  126.57   17.85
  -2   7 -12  140.79   27.41
   2  -7  13   22.49    7.76
   2  -7  13    9.87    4.80
  -2   7 -13   13.77   11.69
   2  -7  14   13.20    7.86
  -2   7 -14    6.58    8.92
   2  -7  15   14.55    6.86
  -2   7 -15    9.10    9.29
   2  -7  16   28.30    9.54
  -2   7 -16   33.19   15.89
  -2   7 -17    6.80    8.60
   2  -7  17    7.10    4.76
  -2   7 -18   13.79   13.99
   2  -6 -16   28.61   12.53
   2  -6 -15   24.20   12.15
   2  -6 -14   17.48   10.73
   2  -6 -13    6.91    8.65
   2  -6 -12  154.85   26.93
   2  -6 -11   19.85    9.86
   2  -6 -10   36.29   12.61
   2  -6  -9   -0.88    1.37
  -2   6   9    6.78    5.55
   2  -6  -8  194.58   27.52
  -2   6   8  142.63   20.27
  -2   6   7   15.02    7.08
   2  -6  -7   24.49   10.72
   2  -6  -6   76.62   16.46
  -2   6   6   53.73   12.10
   2  -6  -5   98.33   18.87
  -2   6   5   91.69   15.91
   2  -6  -4   93.71   17.42
  -2   6   4   84.00   14.50
  -2   6   4  101.93   16.28
  -2   6   3   12.75    6.50
  -2   6   3   16.02    6.10
   2  -6  -3   21.18    7.95
   2  -6  -2  137.18   20.77
  -2   6   2  147.30   19.79
  -2   6   2  143.44   19.70
  -2   6   1   14.99    6.42
   2  -6  -1   30.15    9.86
  -2   6   1   28.80    8.88
  -2   6   0   87.40   15.37
   2  -6   0  115.50   18.76
  -2   6   0   98.73   15.43
   2  -6   1  126.44   19.32
  -2   6  -1  125.40   18.87
  -2   6  -1  139.15   18.46
  -2   6  -2  130.93   20.03
   2  -6   2  167.40   22.17
  -2   6  -2  121.74   11.64
  -2   6  -3   46.93   10.84
  -2   6  -3   26.14    4.65
   2  -6   3   54.54   11.86
  -2   6  -4   76.13    8.94
  -2   6  -4  126.04   18.18
  -2   6  -5   -1.06    2.87
  -2   6  -5    1.98    2.02
  -2   6  -6  113.23   18.64
  -2   6  -7    5.68    4.39
   2  -6   7   14.37    4.18
   2  -6   8  429.14   30.05
  -2   6  -8  319.87   38.04
   2  -6   9   48.16    8.97
  -2   6  -9   47.83   15.31
  -2   6 -10  149.50   25.00
   2  -6  10  163.55   18.26
   2  -6  11  127.01   16.69
  -2   6 -11  131.15   24.70
   2  -6  11  114.22   17.18
  -2   6 -12   23.30   13.25
   2  -6  12   22.27    8.19
   2  -6  12   22.56    7.72
  -2   6 -13  108.20   23.37
   2  -6  13  106.33   17.17
   2  -6  13  159.88   20.86
   2  -6  14   52.13   12.32
   2  -6  14   35.78    9.90
  -2   6 -14   59.23   17.73
   2  -6  15   74.45   15.15
  -2   6 -15   53.00   18.58
   2  -6  16   41.35   12.20
  -2   6 -16   20.82   10.75
   2  -6  17    6.48    6.40
  -2   6 -17   13.57   13.08
   2  -6  18   73.03   17.71
  -2   6 -18   60.49   21.55
   2  -6  19    4.84    6.32
  -2   6 -19   15.93   11.81
   2  -6  20   16.17   10.14
   2  -5 -18    6.39    8.48
   2  -5 -17   41.42   14.50
   2  -5 -16   28.78   12.42
   2  -5 -15   22.27   12.40
   2  -5 -14   43.96   14.10
   2  -5 -13   48.98   14.65
   2  -5 -12  121.09   22.79
   2  -5 -11   47.82   15.89
   2  -5 -10  103.39   20.73
  -2   5   9   22.63    6.48
   2  -5  -9   29.60   10.28
   2  -5  -8   88.86   17.22
  -2   5   8   67.00   11.75
  -2   5   7    2.46    3.41
   2  -5  -7   -1.28    1.23
  -2   5   6  164.76   18.82
   2  -5  -6  215.81   26.36
   2  -5  -5   67.70   14.09
   2  -5  -5   70.57   11.01
  -2   5   5   54.01   10.45
  -2   5   4   14.19    4.87
   2  -5  -4   16.90    6.16
   2  -5  -4   22.23    7.77
  -2   5   3    3.17    3.67
   2  -5  -3    2.89    4.77
   2  -5  -3    6.63    4.17
  -2   5   3    0.95    1.55
   2  -5  -2 1360.66   81.05
   2  -5  -2 1222.50   74.91
  -2   5   2 1143.48   75.13
  -2   5   2 1143.79   75.16
  -2   5   1   36.43    9.13
   2  -5  -1   36.36    9.60
  -2   5   1   44.99    9.28
  -2   5   0    8.99    4.70
  -2   5   0    2.62    3.16
   2  -5   0    6.07    3.81
   2  -5   1   64.76   14.28
  -2   5  -1   59.21   11.10
   2  -5   2  803.58   52.31
  -2   5  -2  667.30   39.44
  -2   5  -2  817.79   53.04
  -2   5  -3    4.50    3.44
   2  -5   3    3.75    4.00
  -2   5  -3    3.91    1.60
  -2   5  -3    2.56    2.81
  -2   5  -4  394.20   29.99
  -2   5  -4  435.53   33.31
  -2   5  -5   50.32   12.20
  -2   5  -5   62.36   11.71
   2  -5   5   68.44    7.39
  -2   5  -6  174.70   19.84
   2  -5   6  221.94   16.73
  -2   5  -6  204.45   24.79
  -2   5  -7    0.30    2.70
   2  -5   7    1.46    1.73
  -2   5  -7   -1.94    2.25
  -2   5  -8  982.68   67.86
  -2   5  -8 1049.56   77.30
   2  -5   8 1204.27   66.17
  -2   5  -9    0.20    2.28
   2  -5   9    2.29    2.53
  -2   5  -9    2.24    2.89
   2  -5  10    7.89    5.37
  -2   5 -10    8.76    5.54
   2  -5  10    8.99    4.43
  -2   5 -10    9.10    7.10
   2  -5  11   26.84    8.44
  -2   5 -11   26.86    7.09
   2  -5  11   24.10    7.33
  -2   5 -11   23.61    9.61
  -2   5 -12  241.26   34.95
   2  -5  12  266.56   28.53
   2  -5  12  217.58   25.44
   2  -5  13   20.50    8.13
   2  -5  13   20.95    7.49
   2  -5  14   44.94   12.03
   2  -5  14   38.84   10.50
   2  -5  15    6.79    5.62
   2  -5  15   21.25   10.01
   2  -5  16   84.36   17.79
   2  -5  17    3.65    6.32
   2  -5  18   84.49   19.95
   2  -5  19   37.47   13.24
   2  -5  20   -0.62    2.51
   2  -5  21   -0.75    3.43
   2  -4 -18   61.92   17.56
   2  -4 -17   11.42    4.02
  -2   4  17   21.74   13.56
   2  -4 -16   28.26   11.05
   2  -4 -15   -1.33    2.60
   2  -4 -14   92.24   20.19
   2  -4 -13   -3.32    4.15
   2  -4 -12   92.75   19.95
   2  -4 -11   52.42   12.91
  -2   4  10   68.92    9.43
   2  -4 -10   88.60   16.86
  -2   4   9  166.72   15.79
   2  -4  -9  205.75   25.79
   2  -4  -8  144.82   20.71
  -2   4   8  128.91   13.81
  -2   4   7   19.66    5.24
   2  -4  -7   24.17    7.64
   2  -4  -6  244.42   26.15
  -2   4   6  207.72   19.92
  -2   4   5   37.36    7.97
   2  -4  -5   60.13   12.22
   2  -4  -5   45.19    7.66
  -2   4   4   57.00    8.74
   2  -4  -4   58.19   10.75
   2  -4  -4   55.15    8.50
   2  -4  -4   50.72   10.60
   2  -4  -3  387.92   32.79
   2  -4  -3  351.24   27.46
  -2   4   3  371.07   28.80
   2  -4  -3  368.56   30.84
  -2   4   3  346.85   29.95
   2  -4  -2 1680.87  103.05
  -2   4   2 1654.39   99.70
  -2   4   2 1899.17  102.78
   2  -4  -2 1619.88   98.85
   2  -4  -1    3.91    2.95
  -2   4   1    2.82    3.19
  -2   4   1    4.46    3.25
   2  -4  -1    1.20    1.88
   2  -4  -1   -1.61    0.41
   2  -4   0 1764.57  104.92
   2  -4   0 1747.28  104.74
  -2   4   0 1666.78  104.11
   2  -4   0 1947.48  105.52
  -2   4  -1   43.28    8.53
   2  -4   1   30.76    7.32
   2  -4   1   34.46    7.66
   2  -4   1   40.43    9.15
  -2   4  -1   38.37    8.15
  -2   4  -2   34.13    7.24
   2  -4   2   46.72    9.85
  -2   4  -2   48.84    8.95
   2  -4   2   34.90    8.76
   2  -4   2   43.78    9.40
  -2   4  -3    0.74    2.87
   2  -4   3    0.23    1.72
  -2   4  -3    2.38    2.70
   2  -4   3    3.99    2.99
   2  -4   3    0.27    1.08
  -2   4  -4 2275.20  114.06
  -2   4  -4 2024.44  117.50
   2  -4   4 1946.38  104.08
   2  -4   4 2188.99  118.90
  -2   4  -5  111.03   12.72
  -2   4  -5  100.69   15.47
   2  -4   5   81.56    9.30
  -2   4  -6   12.97    4.33
  -2   4  -6   21.73    7.54
   2  -4   6   12.58    3.79
  -2   4  -7   23.23    6.50
   2  -4   7   27.81    6.19
  -2   4  -7   26.24    8.92
   2  -4   8 1607.02   89.12
   2  -4   8 1645.88   93.59
  -2   4  -8 1623.06   99.74
  -2   4  -8 1324.89   85.94
  -2   4  -9  138.44   15.33
   2  -4   9  153.90   19.50
   2  -4   9  153.07   19.45
  -2   4  -9  126.45   20.59
   2  -4  10   42.90   10.17
   2  -4  10   21.36    6.98
   2  -4  11   56.68   12.08
   2  -4  11   81.57   15.50
   2  -4  12  111.43   18.81
   2  -4  12  101.99   16.74
   2  -4  13   76.95   15.05
   2  -4  13   98.77   18.22
   2  -4  14  205.67   28.37
   2  -4  14  173.99   24.55
   2  -4  15    6.84    5.21
   2  -4  15   22.66   11.09
   2  -4  16    5.32    5.23
   2  -4  16   12.46    8.16
   2  -4  17    9.70    6.79
   2  -4  17   27.56   13.81
   2  -4  18  151.99   28.86
   2  -4  19   30.73   13.42
   2  -4  20    0.30    0.23
   2  -4  21   28.84   12.87
   2  -3 -18   27.08   11.13
  -2   3  18   56.61   22.04
  -2   3  17   26.38   14.65
   2  -3 -17   22.04    9.32
   2  -3 -16  133.46   23.66
  -2   3  16  157.23   35.12
   2  -3 -15   51.84   14.86
  -2   3  15   63.57   19.88
   2  -3 -14    7.09    4.54
   2  -3 -13    1.18    1.83
   2  -3 -12  285.82   32.79
   2  -3 -11    8.09    6.10
   2  -3 -10   33.07   10.41
   2  -3  -9   94.59   16.56
   2  -3  -8  270.16   27.22
  -2   3   8  210.10   16.06
   2  -3  -7    1.64    3.06
  -2   3   7    1.89    1.92
   2  -3  -6  382.61   33.97
   2  -3  -5    7.23    2.99
   2  -3  -5   12.00    3.01
   2  -3  -5   12.34    5.94
   2  -3  -4  316.20   26.89
   2  -3  -4  312.46   27.52
   2  -3  -4  275.01   21.15
   2  -3  -4  353.65   31.68
  -2   3   4  314.83   27.92
   2  -3  -3  321.59   26.60
  -2   3   3  267.23   25.66
  -2   3   3  291.89   24.96
   2  -3  -3  273.01   21.01
   2  -3  -3  293.70   24.98
  -2   3   2 1703.48   93.42
   2  -3  -2 1525.68   91.91
   2  -3  -2 1544.74   88.62
   2  -3  -2 1666.60   92.50
  -2   3   2 1662.99   92.21
   2  -3  -1  186.20   18.97
  -2   3   1  181.21   18.50
   2  -3  -1  214.97   18.44
  -2   3   1  202.08   18.68
   2  -3  -1  219.10   19.97
   2  -3   0 2500.09  135.26
  -2   3   0 2791.50  136.74
   2  -3   0 2551.85  136.29
   2  -3   0 2464.31  135.33
  -2   3   0 2302.37  135.06
   2  -3   1  568.80   36.44
  -2   3  -1  519.05   35.84
   2  -3   1  576.22   38.32
  -2   3  -1  499.93   36.87
   2  -3   1  550.53   37.88
  -2   3  -2   30.09    5.92
  -2   3  -2   27.12    6.22
   2  -3   2   26.17    6.05
   2  -3   2   31.02    7.26
   2  -3   3  281.90   21.03
   2  -3   3  256.71   24.24
  -2   3  -3  282.06   20.96
  -2   3  -3  232.38   23.62
  -2   3  -4  411.98   26.19
  -2   3  -4  417.81   31.21
   2  -3   4  319.19   22.43
   2  -3   5    7.49    3.38
  -2   3  -5    3.45    3.43
  -2   3  -5    1.49    1.50
  -2   3  -6   24.54    5.00
   2  -3   6   20.81    5.06
  -2   3  -6   23.46    8.43
  -2   3  -7    9.94    3.15
   2  -3   7    7.04    4.15
  -2   3  -7   16.02    7.32
   2  -3   8  662.47   47.96
   2  -3   9  164.38   20.06
   2  -3  10   25.56    8.35
   2  -3  11   21.12    8.29
   2  -3  12   11.79    6.77
   2  -3  12    3.90    3.85
  -2   3 -12    3.45    3.03
   2  -3  13    4.52    7.30
  -2   3 -13    5.18    3.14
   2  -3  13    5.82    4.91
   2  -3  14  459.24   42.19
   2  -3  14  532.12   49.46
   2  -3  15    3.94    7.60
   2  -3  15    6.56    5.93
   2  -3  16    6.73    6.23
   2  -3  16   -0.68    4.12
   2  -3  17   12.93   12.19
   2  -3  17    7.00    6.59
   2  -3  18   49.72   15.02
   2  -3  18   90.91   22.97
   2  -3  19   77.18   22.05
   2  -3  20   24.28   13.25
   2  -3  21   46.46   19.45
   2  -2 -19   -0.05    3.54
  -2   2  18   15.69   10.63
   2  -2 -18   27.64   11.85
  -2   2  17    4.73    5.45
   2  -2 -17    1.52    6.88
  -2   2  16   77.17   21.73
   2  -2 -16   45.44   14.49
  -2   2  15    8.36    8.38
   2  -2 -15   12.84    8.49
  -2   2  14   28.95   12.96
   2  -2 -14   16.36    8.14
  -2   2  13   26.01   11.44
   2  -2 -13   11.54    6.93
  -2   2  12  113.04   22.07
   2  -2 -12   81.39   15.76
   2  -2 -11  118.83   18.82
   2  -2 -10  153.44   20.52
   2  -2  -9  115.57   17.22
   2  -2  -8   44.57   10.02
   2  -2  -7    6.52    4.12
   2  -2  -6  397.40   32.64
   2  -2  -6  399.56   35.43
   2  -2  -5   32.66    8.48
  -2   2   5   21.45    6.55
   2  -2  -5   17.66    2.90
   2  -2  -5   21.90    6.15
   2  -2  -4  221.47   20.78
  -2   2   4  232.02   21.88
   2  -2  -4  208.84   14.62
   2  -2  -4  261.01   22.06
   2  -2  -3    0.66    1.28
   2  -2  -3    2.36    1.74
   2  -2  -3   -0.47    1.33
  -2   2   3    0.73    1.67
  -2   2   2  606.81   41.33
  -2   2   2  527.66   38.77
  -2   2   2  718.93   42.99
   2  -2  -2  689.18   42.27
   2  -2  -2  669.62   38.78
   2  -2  -2  732.59   43.40
  -2   2   1  893.15   51.36
   2  -2  -1  909.75   51.64
   2  -2  -1  737.10   49.52
  -2   2   1  840.54   47.20
  -2   2   1  828.89   50.84
  -2   2   0  490.79   29.98
  -2   2   0  413.61   24.45
   2  -2   0  503.27   29.99
  -2   2   0  440.02   31.35
   2  -2   0  425.16   30.54
   2  -2   1  778.89   47.02
  -2   2  -1  857.11   47.64
   2  -2   1  901.83   50.72
  -2   2  -1  789.81   49.66
   2  -2   2  156.81   11.84
  -2   2  -2  131.01   11.39
   2  -2   2  138.53   14.48
  -2   2  -2  127.75   13.57
   2  -2   3  270.19   17.32
  -2   2  -3  255.20   17.28
  -2   2  -3  229.15   20.69
   2  -2   3  290.13   22.65
  -2   2  -4  166.85   11.56
  -2   2  -4  155.24   16.77
   2  -2   5   15.92    4.52
  -2   2  -5   13.58    2.48
  -2   2  -5   14.28    5.83
  -2   2  -6  279.78   18.76
  -2   2  -6  344.30   29.33
   2  -2   7   13.86    5.54
   2  -2   8 1079.31   70.33
  -2   2  -9   50.49    6.21
   2  -2   9   54.92   11.74
  -2   2 -10  550.03   34.63
   2  -2  10  684.74   49.62
   2  -2  11   22.86    8.36
  -2   2 -11   21.72    4.43
   2  -2  12   25.69    9.09
  -2   2 -12   34.21    6.09
   2  -2  13   12.27    7.37
  -2   2 -13    3.62    2.92
  -2   2 -14  470.94   33.58
   2  -2  14  511.08   47.94
   2  -2  15   11.86    6.69
   2  -2  16    6.12    6.30
   2  -2  17    7.23    6.60
   2  -2  17   33.76   14.39
   2  -2  18   50.93   15.00
   2  -2  18   83.44   21.88
   2  -2  19   79.82   23.99
   2  -2  19   48.27   16.31
   2  -2  20   26.50   13.83
   2  -1 -19    7.14    4.10
  -2   1  19   18.06   10.66
  -2   1  18  107.44   27.34
   2  -1 -18   73.88   18.09
  -2   1  17   28.20   14.06
   2  -1 -17    5.66    7.08
  -2   1  16   30.55   14.71
   2  -1 -16   40.66   12.55
  -2   1  15    7.10    7.75
   2  -1 -15    9.20    8.47
   2  -1 -14    5.39    5.02
  -2   1  14   11.81    8.45
  -2   1  13   89.93   20.37
   2  -1 -13   61.08   13.46
   2  -1 -12  283.69   31.28
  -2   1  12  356.59   40.25
   2  -1 -11    4.42    2.40
  -2   1  11   11.85    8.41
   2  -1 -10  143.48   20.02
  -2   1  10  190.79   25.99
   2  -1  -9    0.63    2.60
  -2   1   9    2.29    6.76
   2  -1  -9    2.60    2.50
   2  -1  -8  364.31   32.62
   2  -1  -8  388.54   33.56
  -2   1   8  427.64   39.31
   2  -1  -7   86.46   13.75
   2  -1  -7  102.19   14.77
  -2   1   7  104.72   15.97
   2  -1  -6   46.81    9.36
  -2   1   6   54.56   10.99
   2  -1  -6   34.37    8.74
   2  -1  -5  209.79   20.55
   2  -1  -5  199.76   20.39
  -2   1   5  213.51   21.63
   2  -1  -4  724.48   46.64
  -2   1   4  688.67   46.73
   2  -1  -3   68.46    9.84
   2  -1  -3   65.53   10.98
  -2   1   3   71.48   10.35
  -2   1   2  266.07   18.81
   2  -1  -2  271.36   20.57
   2  -1  -2  249.54   20.66
  -2   1   2  279.64   21.21
   2  -1  -2  209.14   18.44
  -2   1   1  416.02   25.09
   2  -1  -1  392.96   26.97
  -2   1   1  424.63   27.94
  -2   1   1  329.23   26.16
   2  -1  -1  425.44   25.34
   2  -1  -1  438.79   28.07
   2  -1   0   97.31    9.14
   2  -1   0   98.18    7.93
  -2   1   0   81.44    7.41
   2  -1   0   84.50    9.74
  -2   1   0   87.28    9.65
  -2   1  -1    5.59    2.67
   2  -1   1    6.23    2.76
   2  -1   1    7.41    2.14
   2  -1   2   70.23    5.73
   2  -1   2   71.56    8.50
  -2   1  -2   55.52    7.97
  -2   1  -3   41.01    6.11
   2  -1   3   42.69    8.20
   2  -1   3   44.24    6.88
  -2   1  -4 1390.38   81.24
   2  -1   4 1561.01   85.86
  -2   1  -5   87.86   11.64
   2  -1   5  125.27   14.82
  -2   1  -6 1545.49   92.76
   2  -1   6 1558.16   92.27
   2  -1   7   11.76    4.26
  -2   1  -7    2.67    3.32
  -2   1  -7    2.25    1.55
   2  -1   8 1353.97   73.72
  -2   1  -8  948.30   54.59
  -2   1  -9  131.97   10.87
   2  -1   9  120.62   18.25
  -2   1 -10  853.63   50.12
   2  -1  10 1013.63   68.13
   2  -1  11   42.15   11.22
  -2   1 -11   42.36    6.53
   2  -1  12   53.08   13.16
  -2   1 -12   56.56    8.19
   2  -1  13   -6.41    5.91
  -2   1 -13    6.11    4.05
   2  -1  14  408.78   42.36
  -2   1 -14  375.64   28.90
   2  -1  15    8.70    8.18
   2  -1  16   13.27    6.78
   2  -1  17   12.75    9.69
   2  -1  18   31.14   13.51
   2  -1  19    3.56    2.96
   2  -1  20   62.59   20.53
   2  -1  20   19.63   10.08
   2   0 -19   10.60    7.48
  -2   0  19   10.51    7.59
  -2   0  18    7.48    9.18
   2   0 -18    2.38    2.54
  -2   0  17   15.45    9.76
   2   0 -17   20.75    8.71
  -2   0  16  445.03   51.22
   2   0 -16  377.19   40.67
  -2   0  15    2.11    8.33
   2   0 -15    2.09    4.15
   2   0 -14    7.72    4.85
  -2   0  14   15.52    8.87
   2   0 -13   16.31    7.48
  -2   0  13   13.71    9.25
   2   0 -12  991.40   73.04
  -2   0  12 1179.88   84.78
  -2   0  11   50.29   12.30
   2   0 -11   48.59   10.73
   2   0 -11   39.86   10.28
   2   0 -10  418.47   34.39
   2   0 -10  369.90   35.43
  -2   0  10  457.18   42.72
   2   0  -9  437.41   37.99
   2   0  -9  442.76   35.57
  -2   0   9  548.23   45.19
  -2   0   8  888.60   60.61
   2   0  -8  765.35   55.26
   2   0  -8  764.60   51.54
  -2   0   7   34.51    9.35
   2   0  -7   31.75    8.42
   2   0  -7   34.70    7.07
  -2   0   6   82.90   13.07
   2   0  -6   83.24   11.03
   2   0  -6   88.20    6.93
   2   0  -5   31.27    7.42
   2   0  -5   22.53    4.93
  -2   0   5   19.88    5.36
   2   0  -5   25.03    3.46
  -2   0   4  344.14   27.33
   2   0  -4  420.57   30.66
   2   0  -4  380.47   22.43
  -2   0   3   10.21    2.79
   2   0  -3    9.60    2.80
  -2   0   2  625.95   37.73
   2   0  -2  597.50   37.45
   2   0  -1   95.36    9.30
  -2   0   1   88.97    9.14
   2   0   0    7.17    2.75
   2   0   0    5.11    2.13
   2   0   1   12.29    4.08
   2   0   1   15.20    3.15
  -2   0  -1    8.12    2.46
  -2   0  -2  285.62   22.91
   2   0   2  282.80   22.78
   2   0   2  270.19   17.72
  -2   0  -2  256.75   17.76
   2   0   3   66.47    9.81
   2   0   3   54.12    5.23
  -2   0  -3   48.15    5.82
  -2   0  -3   57.52    9.97
  -2   0  -4 1154.69   66.21
  -2   0  -4 1019.67   56.87
   2   0   4  961.93   53.33
   2   0   4 1111.56   65.20
   2   0   5   43.09    9.18
   2   0   5   33.22    4.33
  -2   0  -5   39.54    8.89
   2   0   6  731.07   48.76
  -2   0  -6  715.66   48.98
  -2   0  -6  599.53   35.06
   2   0   6  590.92   34.80
   2   0   7   14.23    5.94
  -2   0  -7   10.21    2.86
   2   0   7   10.75    2.86
  -2   0  -8  322.51   22.53
   2   0   8  390.99   35.14
  -2   0  -9   87.21    9.90
   2   0   9  109.18   17.64
  -2   0 -10  122.27   12.70
   2   0  10  120.83   19.40
  -2   0 -11   47.60    8.01
   2   0  11   56.94   13.04
   2   0  12   47.73   12.87
  -2   0 -12   49.16    8.47
  -2   0 -13    3.94    3.60
   2   0  13    4.44    4.93
  -2   0 -14  159.74   17.86
   2   0  14  172.64   27.40
   2   0  15   17.83    9.82
   2   0  16   41.71   14.63
   2   0  17   17.45   12.54
   2   0  18   28.96   12.69
   2   0  19    8.24    9.20
   2   0  20   74.40   23.11
  -2  -1  20   41.36   16.71
   2   1 -19    2.47    6.66
  -2  -1  19   15.95   12.42
  -2  -1  18   21.76   15.00
   2   1 -18    7.66    6.22
  -2  -1  17   25.73   12.97
   2   1 -17    9.12    5.80
  -2  -1  16  341.49   42.66
   2   1 -16  255.76   32.46
  -2  -1  15   13.75    8.36
   2   1 -15    9.20    7.06
   2   1 -14  105.48   18.56
  -2  -1  14  111.95   21.72
   2   1 -13    2.46    0.72
   2   1 -13   10.28    7.83
  -2  -1  13   12.08    7.58
  -2  -1  12  612.54   51.53
   2   1 -12  613.61   46.30
   2   1 -12  503.74   38.46
   2   1 -11   28.26    7.64
  -2  -1  11   28.66   10.05
  -2  -1  11   12.42    3.36
   2   1 -11   24.37    8.62
  -2  -1  10  657.63   40.03
   2   1 -10  600.16   43.77
   2   1  -9  178.75   17.39
  -2  -1   9  249.64   26.12
  -2  -1   9  204.21   16.19
  -2  -1   8  371.77   31.08
   2   1  -8  243.61   20.75
  -2  -1   8  298.56   20.58
  -2  -1   7  144.21   12.30
  -2  -1   7  148.98   17.47
   2   1  -7  111.91   11.44
   2   1  -7  145.47   12.86
   2   1  -6  243.56   19.59
  -2  -1   6  327.70   21.84
  -2  -1   6  363.24   28.39
   2   1  -6  411.22   32.32
   2   1  -6  324.13   21.85
   2   1  -5  236.16   22.19
  -2  -1   5  225.42   20.63
   2   1  -5  206.79   16.28
   2   1  -4  258.85   21.64
  -2  -1   4  255.29   21.48
   2   1  -4  229.74   17.81
   2   1  -3  173.81   15.14
   2   1  -3  203.97   17.55
  -2  -1   3  211.07   17.96
   2   1  -2  954.56   56.71
   2   1  -2 1126.84   60.88
  -2  -1   2 1085.26   60.28
   2   1  -1   11.37    2.45
   2   1  -1    7.48    1.82
  -2  -1   1    7.49    2.44
  -2  -1   0  300.71   20.94
   2   1   0  196.73   18.24
  -2  -1  -1   37.89    7.68
   2   1   1   35.48    7.39
   2   1   1   45.77    4.50
   2   1   2  188.71   18.87
  -2  -1  -2  164.54   18.04
   2   1   3  202.30   16.31
   2   1   3  232.69   22.20
  -2  -1  -3  212.56   12.98
  -2  -1  -3  229.77   22.54
   2   1   4  901.60   53.14
  -2  -1  -4  916.00   50.47
   2   1   4 1088.30   64.18
  -2  -1  -4 1036.50   63.47
   2   1   5   12.68    5.10
  -2  -1  -5   16.57    3.61
   2   1   5   14.37    3.73
  -2  -1  -5   25.10    8.06
  -2  -1  -6  592.25   37.93
   2   1   6  585.70   37.32
   2   1   6  682.78   49.52
  -2  -1  -7  299.40   22.99
   2   1   7  343.66   32.77
   2   1   7  288.98   22.17
  -2  -1  -8  129.59   14.06
   2   1   8  139.82   14.23
   2   1   8  183.09   22.52
  -2  -1  -9  175.77   17.49
   2   1   9  201.48   18.25
   2   1   9  200.01   25.96
  -2  -1 -10  214.73   20.07
   2   1  10  213.80   19.86
   2   1  10  186.60   26.25
  -2  -1 -11  121.74   14.70
   2   1  11  125.02   15.19
   2   1  11  115.87   20.72
  -2  -1 -12    4.44    3.50
   2   1  12    3.10    3.90
   2   1  13   18.13    8.65
  -2  -1 -13   10.83    5.15
  -2  -1 -14  287.51   27.48
   2   1  14  298.99   39.18
   2   1  15   35.54   13.83
   2   1  16   16.88   10.98
   2   1  17   27.87   11.68
   2   1  18   46.98   15.83
   2   1  19   23.91   13.43
   2   1  20   22.97   11.66
  -2  -2  20   27.92   14.70
  -2  -2  19    7.96    6.55
   2   2 -19    9.95    8.65
  -2  -2  18   17.03    8.78
   2   2 -18   11.63    7.62
   2   2 -17   18.87   11.26
  -2  -2  17   18.09   10.18
   2   2 -16  138.49   22.81
  -2  -2  16  131.36   25.52
   2   2 -15    5.06    4.85
  -2  -2  15    7.06    8.39
   2   2 -14   37.77   11.51
  -2  -2  14   62.79   15.36
   2   2 -13    4.64    3.08
  -2  -2  13    9.88    7.02
  -2  -2  12  302.74   32.62
  -2  -2  12  207.61   20.05
   2   2 -12  217.09   19.70
   2   2 -11    0.95    1.40
  -2  -2  11    3.39    2.71
  -2  -2  11   13.11    8.37
  -2  -2  10  311.92   25.07
  -2  -2  10  392.74   34.88
   2   2 -10  280.95   21.14
  -2  -2   9   73.12   13.45
   2   2  -9   37.88    5.10
  -2  -2   9   49.87    8.68
  -2  -2   8   56.46    8.27
  -2  -2   8   45.72    9.95
   2   2  -8   44.03    7.97
   2   2  -8   26.87    3.76
   2   2  -7    8.06    4.23
  -2  -2   7   15.72    6.36
  -2  -2   7    8.92    3.84
   2   2  -6  932.49   59.75
  -2  -2   6  833.68   53.45
  -2  -2   6  926.11   58.47
   2   2  -6  879.69   54.15
   2   2  -5   20.77    5.90
   2   2  -5   18.56    4.78
  -2  -2   5   13.90    5.05
  -2  -2   5   16.44    5.58
   2   2  -4  390.20   27.59
   2   2  -4  249.03   17.89
  -2  -2   4  388.03   26.22
  -2  -2   4  384.56   27.40
   2   2  -4  384.74   25.70
   2   2  -3  221.43   16.41
   2   2  -3  244.30   21.30
  -2  -2   3  256.23   21.35
   2   2  -3  264.49   21.06
  -2  -2   2 2083.31  109.05
   2   2  -2 2022.66  108.94
   2   2  -2 2207.51  109.99
   2   2  -2 1896.95  105.42
  -2  -2   2 1850.23  104.98
   2   2  -1    4.71    3.70
  -2  -2   1    3.02    2.02
   2   2  -1    4.84    2.63
   2   2  -1    1.25    1.15
   2   2   0  157.72   17.44
  -2  -2   0  141.70   15.55
   2   2   0  144.99   15.86
   2   2   1    1.49    4.07
  -2  -2  -1    3.04    2.06
   2   2   2  518.68   38.78
  -2  -2  -2  674.38   44.74
   2   2   2  646.57   43.84
  -2  -2  -3   40.69    9.89
   2   2   3   40.38    7.70
   2   2   3   47.84   10.63
   2   2   4  145.82   19.04
   2   2   4  155.57   15.69
  -2  -2  -4  173.18   21.46
  -2  -2  -5    0.59    1.41
   2   2   5    2.42    2.54
   2   2   5   -2.18    1.48
  -2  -2  -6 1414.03   85.86
   2   2   6 1476.32   84.66
   2   2   6 1622.55   97.04
   2   2   7   29.74    7.01
  -2  -2  -7   29.31    7.36
   2   2   7   33.84   10.73
  -2  -2  -8    8.32    4.57
   2   2   8   20.40    8.97
   2   2   8   16.94    5.68
   2   2   9   31.01    7.35
  -2  -2  -9   32.83    7.73
   2   2   9   39.04   11.42
  -2  -2 -10  308.71   28.15
   2   2  10  339.22   38.27
  -2  -2 -11   19.74    7.02
   2   2  11   15.53    7.82
  -2  -2 -12   20.47    7.57
   2   2  12   14.11    8.63
  -2  -2 -13    0.82    4.55
   2   2  13    4.56    6.37
  -2  -2 -14  124.17   17.84
   2   2  14  107.37   23.02
   2   2  15   62.30   18.16
   2   2  16   49.03   17.74
   2   2  17   -2.64    5.11
   2   2  18   14.88   14.52
   2   2  19   14.73   11.85
  -2  -3  20   23.29   12.24
   2   3 -19   10.09    5.77
  -2  -3  19    3.20    7.70
  -2  -3  18   26.22   12.07
   2   3 -18   16.54    9.02
  -2  -3  17    0.75    4.34
   2   3 -17    4.39    2.44
  -2  -3  16   31.73   12.24
   2   3 -16   17.80    9.17
  -2  -3  15   11.68    6.76
  -2  -3  14   16.79    8.80
  -2  -3  13   28.85    9.50
  -2  -3  12  132.62   17.12
  -2  -3  12  181.31   24.41
  -2  -3  11   31.90    8.13
  -2  -3  11   39.13   11.26
  -2  -3  10  250.76   24.32
  -2  -3  10  274.45   29.29
   2   3 -10  263.86   25.29
   2   3  -9   57.76   11.14
  -2  -3   9   55.25   10.40
  -2  -3   9   79.01   14.05
  -2  -3   8   30.42    7.35
  -2  -3   8   30.04    8.49
   2   3  -8   26.13    7.29
  -2  -3   7  194.15   21.39
  -2  -3   7  162.25   18.74
   2   3  -7  180.58   19.37
  -2  -3   6 1215.57   70.67
  -2  -3   6 1143.38   71.68
   2   3  -6 1040.06   69.02
  -2  -3   5   75.26   12.12
  -2  -3   5   71.26   11.28
   2   3  -5   77.63   12.03
   2   3  -5   80.98   12.28
  -2  -3   4  669.38   41.73
   2   3  -4  485.60   31.36
   2   3  -4  649.53   41.07
  -2  -3   4  458.94   31.05
  -2  -3   4  606.00   39.85
   2   3  -4  612.40   40.48
   2   3  -3  315.43   25.69
   2   3  -3  304.85   27.13
  -2  -3   3  339.27   27.09
   2   3  -3  275.56   21.17
  -2  -3   3  299.57   25.08
  -2  -3   3  264.71   20.92
   2   3  -2 1320.99   71.53
   2   3  -2 1011.56   66.43
  -2  -3   2 1085.87   67.44
   2   3  -2 1372.54   73.23
   2   3  -1  248.56   21.96
   2   3  -1  259.92   22.42
  -2  -3   1  235.28   22.03
   2   3  -1  240.62   23.33
  -2  -3   0   50.12   10.04
   2   3   0   50.55    9.38
   2   3   0   38.03    8.47
   2   3   1   33.82    8.43
   2   3   1   31.10    3.80
  -2  -3  -1   15.95    6.23
   2   3   1   31.77    7.66
   2   3   1   24.17    7.09
   2   3   2  118.28   15.36
   2   3   2  111.88   15.02
   2   3   2  125.36   17.43
  -2  -3  -2  100.92   16.13
   2   3   3   61.94   12.21
   2   3   3   81.11   12.24
   2   3   3   36.27   10.24
   2   3   4  544.82   41.28
   2   3   4  644.04   49.41
   2   3   5  265.48   25.37
   2   3   5  296.87   31.67
  -2  -3  -6   64.86   11.93
   2   3   6   64.02   14.72
  -2  -3  -6   61.98    5.32
  -2  -3  -7  101.01   15.45
   2   3   7  124.74   21.68
  -2  -3  -7   92.17    8.51
  -2  -3  -8  267.60   19.34
  -2  -3  -8  261.17   27.41
   2   3   8  289.22   36.22
  -2  -3  -9   98.10   16.18
   2   3   9  136.79   23.92
  -2  -3 -10    1.26    4.73
   2   3  10   -2.02    3.05
  -2  -3 -11  102.68   16.76
   2   3  11   78.87   19.14
   2   3  12   64.67   19.16
  -2  -3 -12   71.26   13.73
  -2  -3 -13    6.42    5.43
   2   3  13    4.37    4.95
   2   3  14   21.16   12.69
   2   3  15   16.52   11.22
   2   3  16   27.03   14.34
   2   3  17   21.49   13.69
  -2  -4  20   36.79   15.10
  -2  -4  19    5.16    4.34
   2   4 -19    4.02    4.09
  -2  -4  18   27.31   12.82
  -2  -4  17    3.98    3.70
  -2  -4  16   27.08   11.59
  -2  -4  15    3.69    7.31
  -2  -4  14    5.74    4.30
  -2  -4  13   21.72    9.27
  -2  -4  12  114.60   19.73
  -2  -4  11   12.41    7.12
  -2  -4  10  448.23   40.72
   2   4 -10  429.30   37.70
   2   4  -9   46.91   10.05
  -2  -4   9   32.37    8.91
   2   4  -8    3.18    2.52
  -2  -4   8   12.96    6.21
  -2  -4   7   52.42   10.56
   2   4  -7   29.98    8.33
  -2  -4   6  847.51   57.72
   2   4  -6  827.82   58.54
  -2  -4   5    6.24    4.26
   2   4  -5    7.89    3.32
  -2  -4   5    6.88    2.91
  -2  -4   4  191.96   19.89
   2   4  -4  194.13   21.75
  -2  -4   4  166.91   15.84
   2   4  -3    5.44    4.60
  -2  -4   3    3.06    3.12
   2   4  -3   -0.37    2.73
   2   4  -2  436.41   34.98
  -2  -4   2  448.02   35.44
   2   4  -2  564.90   41.03
   2   4  -1   32.94    8.34
  -2  -4   1   21.06    6.89
   2   4  -1   27.21    7.30
   2   4   0  105.14   10.77
  -2  -4   0   91.32   15.48
   2   4   0  120.10   16.60
   2   4   0  114.52   15.96
   2   4   1    0.90    1.52
   2   4   1   -0.49    2.05
   2   4   1    2.17    3.48
   2   4   2    9.56    2.18
   2   4   2   20.74    8.59
   2   4   2   15.38    5.28
   2   4   3   13.25    6.84
   2   4   3    5.07    3.52
   2   4   4  840.26   60.22
   2   4   4  886.78   66.74
   2   4   5   31.52   10.40
   2   4   5   19.84    6.93
   2   4   6  136.00   23.14
   2   4   6  105.36   16.74
  -2  -4  -6   98.37   16.49
   2   4   7   17.98    7.13
  -2  -4  -7   23.53    9.00
   2   4   7   16.08    9.60
   2   4   8   60.79   12.64
  -2  -4  -8   44.16   11.77
   2   4   8   61.42   15.87
  -2  -4  -8   61.30    6.39
   2   4   9   28.41   11.51
  -2  -4  -9   18.03    7.60
   2   4   9   10.81    6.57
   2   4  10  174.43   23.10
  -2  -4 -10  158.92   23.26
   2   4  10  229.33   34.20
   2   4  11   11.81    8.83
  -2  -4 -11   13.69    8.12
   2   4  11    0.82    2.53
   2   4  12    3.31    3.14
   2   4  12    9.19    7.82
  -2  -4 -12   10.60    5.35
   2   4  13   87.31   23.37
  -2  -4 -13   59.92   14.39
   2   4  13   64.73   15.66
   2   4  14  194.65   38.12
   2   4  15   53.70   19.28
   2   4  16   15.52   10.00
  -2  -5  20   16.82   10.24
  -2  -5  19   23.46   11.89
  -2  -5  18    7.07    8.31
  -2  -5  17   19.53   10.17
  -2  -5  16   51.35   15.97
  -2  -5  15    7.25    3.72
  -2  -5  14   17.45    7.97
  -2  -5  13    1.82    2.98
  -2  -5  12   74.59   15.58
  -2  -5  11    5.97    5.27
   2   5 -11    4.51    4.52
  -2  -5  10  206.61   25.34
   2   5 -10  191.18   25.40
   2   5  -9   36.89   11.25
  -2  -5   9   40.78   10.48
   2   5  -8    8.41    4.63
  -2  -5   8    6.86    2.94
   2   5  -7   12.81    7.21
  -2  -5   7   15.99    2.75
  -2  -5   7   20.08    7.15
   2   5  -6  101.72   16.44
  -2  -5   6  104.97   15.66
  -2  -5   6   85.00    9.68
  -2  -5   5    3.62    3.56
   2   5  -5   -0.77    4.76
  -2  -5   4  303.57   26.46
   2   5  -4  342.26   32.84
   2   5  -3  230.98   27.00
  -2  -5   3  195.04   21.21
  -2  -5   2   96.55   15.05
   2   5  -2   93.50   13.57
   2   5  -2   78.90   13.57
   2   5  -2  116.10   18.46
  -2  -5   1   50.42   11.02
   2   5  -1   42.22   11.16
   2   5  -1   55.95   12.06
   2   5  -1   43.54    7.92
   2   5   0  353.57   35.69
   2   5   0  413.13   28.44
   2   5   0  428.00   38.73
   2   5   1   91.28    9.58
   2   5   1   73.34   15.52
   2   5   1   96.60   16.87
   2   5   2   42.83   12.69
   2   5   2   60.18   12.83
   2   5   2   40.89    5.48
   2   5   3   13.53    6.28
   2   5   3    6.93    5.56
   2   5   4  790.10   62.00
   2   5   4  576.05   50.38
   2   5   5   27.16   11.66
   2   5   5    6.64    4.31
   2   5   6  337.32   39.70
   2   5   6  238.07   29.13
   2   5   7    4.51    5.61
   2   5   7    0.97    4.04
   2   5   8   67.88   19.14
  -2  -5  -8   55.02   15.49
   2   5   8   80.48   15.92
  -2  -5  -9   10.96    5.50
   2   5   9    7.16    6.14
   2   5   9   12.72    8.45
   2   5  10  168.57   31.86
  -2  -5 -10  172.73   25.91
   2   5  10  156.45   23.73
   2   5  11    3.84    8.07
  -2  -5 -11   12.89    9.12
   2   5  11    1.90    3.61
  -2  -5 -12   39.88   13.64
   2   5  12   60.11   18.82
   2   5  12   31.71   12.95
   2   5  13   -4.35    4.44
  -2  -5 -13    2.24    3.74
   2   5  14   38.69   17.43
  -2  -6  19   10.44   11.01
  -2  -6  18    9.61    7.45
  -2  -6  17   15.05    9.13
  -2  -6  16   62.43   16.77
  -2  -6  15   13.39    9.91
  -2  -6  14   88.11   19.35
  -2  -6  13   -2.61    2.87
   2   6 -12   81.31   18.22
  -2  -6  12   59.20   14.66
  -2  -6  11   37.18   11.05
   2   6 -11   48.52   14.03
  -2  -6  10  148.10   21.86
   2   6 -10  149.09   23.17
  -2  -6   9   30.92    9.51
   2   6  -9   18.12    7.78
   2   6  -8   10.07    4.37
  -2  -6   8   18.07    6.72
   2   6  -7   10.34    7.14
  -2  -6   7    4.23    2.71
  -2  -6   7   13.06    7.42
  -2  -6   6  165.69   17.57
   2   6  -6  235.24   29.11
  -2  -6   5    0.87    2.45
   2   6  -5    0.89    2.95
   2   6  -4   95.01   18.36
  -2  -6   4  105.36   15.74
  -2  -6   3   10.84    5.46
   2   6  -3   21.00    8.43
   2   6  -3   15.63    6.49
   2   6  -2  112.37   16.01
   2   6  -2  115.57   21.60
   2   6  -1   18.85    8.85
   2   6  -1   28.17   11.51
   2   6  -1   21.35    5.87
   2   6   0   62.52   14.31
   2   6   0   89.59   17.14
   2   6   0  101.76   11.93
   2   6   1    8.29    6.51
   2   6   1    8.35    5.19
   2   6   1   12.53    3.84
   2   6   2   21.12    4.39
   2   6   2   15.49    7.86
   2   6   2   29.22    9.78
   2   6   3    3.63    6.15
   2   6   3    7.40    5.96
   2   6   4  216.98   28.35
   2   6   4  210.85   31.55
   2   6   5  103.84   22.94
   2   6   5   99.39   18.10
   2   6   6   99.98   22.76
   2   6   6   91.75   18.08
   2   6   7   -0.53    2.63
   2   6   7    1.42    2.06
   2   6   8   55.30   18.57
   2   6   8   41.19   12.01
   2   6   9   13.21   10.95
   2   6   9    4.63    5.03
   2   6  10   75.46   22.10
   2   6  10   48.07   13.68
   2   6  11    2.49   10.95
   2   6  11    9.71    5.82
   2   6  12   16.77   12.32
   2   6  13   20.10   13.15
  -2  -7  19   19.59    9.88
  -2  -7  18    9.45   10.09
  -2  -7  17   -0.12    5.77
  -2  -7  16   64.85   17.76
  -2  -7  15   77.39   17.56
  -2  -7  14   37.59   13.32
  -2  -7  13   34.67   11.82
   2   7 -12  171.15   25.99
  -2  -7  12  122.11   21.86
   2   7 -11   49.35   15.07
  -2  -7  11   54.98   13.28
  -2  -7  10   66.78   15.11
   2   7 -10   86.59   18.48
   2   7  -9   19.30    9.22
  -2  -7   9    9.24    6.19
   2   7  -8   36.80   13.13
   2   7  -7    5.25    6.09
   2   7  -6  142.18   23.80
   2   7  -5   14.04    7.65
   2   7  -5   19.00    8.45
   2   7  -4  142.32   20.63
   2   7  -4  146.99   24.52
   2   7  -3    5.00    1.28
   2   7  -3    4.95    3.60
   2   7  -2   13.09    5.40
   2   7  -2    5.37    5.72
   2   7  -1   39.13   14.88
   2   7  -1   17.74    6.07
   2   7   0   74.60   16.94
   2   7   0   97.51   12.66
   2   7   1   21.15   11.83
   2   7   1    6.60    7.57
   2   7   1   19.21    5.74
   2   7   2   15.00    9.13
   2   7   2    4.77    2.36
   2   7   2    8.59    8.24
   2   7   3   11.73   10.15
   2   7   3    9.48    5.87
   2   7   4  121.86   21.46
   2   7   4  148.46   27.55
   2   7   5    9.45    9.91
   2   7   5    3.91    7.43
   2   7   6   29.07   13.97
   2   7   6   30.46   10.81
   2   7   7   11.51    9.07
   2   7   7   10.21    6.34
   2   7   8   40.28   11.67
   2   7   8   14.18   13.62
   2   7   9   -1.17    4.81
   2   7   9   -3.04    5.57
   2   7  10   70.70   22.53
   2   7  10   58.27   15.01
   2   7  11   26.78   16.77
  -2  -8  18   -0.85    4.81
  -2  -8  17    1.06    3.32
  -2  -8  16   43.57   15.01
  -2  -8  15   22.44    9.66
  -2  -8  14   42.81   13.25
  -2  -8  13   13.48    7.61
   2   8 -12   37.13   14.34
  -2  -8  12   22.12   10.17
   2   8 -11   18.57   15.55
  -2  -8  11    2.38    4.93
   2   8 -10  173.19   28.88
   2   8  -9   11.90    8.41
   2   8  -8    9.75    9.46
   2   8  -8    6.97    5.27
   2   8  -7   31.81   13.53
   2   8  -7   22.43    9.27
   2   8  -6  168.32   26.68
   2   8  -6  196.17   30.56
   2   8  -5   56.38   16.40
   2   8  -5   35.35   11.06
   2   8  -4   72.28   14.72
   2   8  -4   66.44   17.21
   2   8  -3   40.60   10.04
   2   8  -3   35.93   12.51
   2   8  -2   35.63    9.92
   2   8  -2   15.99    8.44
   2   8  -1   19.86    9.91
   2   8  -1    8.51    4.23
   2   8   0   64.84   11.18
   2   8   0   50.28   16.43
   2   8   1   37.70   14.79
   2   8   2   18.99   10.70
   2   8   3   13.26   11.07
   2   8   4   66.22   16.94
   2   8   5    3.39    6.25
   2   8   6   70.89   17.96
   2   8   7   -1.31    3.67
   2   8   7   -2.48    5.90
   2   8   8   18.12   12.79
   2   8   8   -4.57    6.20
   2   8   9    6.22    2.52
  -2  -9  17    5.77    6.51
  -2  -9  16   14.12    8.36
  -2  -9  15    8.39    6.58
  -2  -9  14   20.54    8.93
   2   9 -12   12.29   12.49
   2   9 -12   19.15   14.89
   2   9 -11    7.17    9.06
   2   9 -11    7.02    7.08
   2   9 -10  107.03   24.21
   2   9 -10   77.69   21.41
   2   9  -9   19.62   11.86
   2   9  -9   27.88   13.74
   2   9  -8   38.95   14.25
   2   9  -8   41.19   15.08
   2   9  -7    8.43    8.64
   2   9  -7    8.36    9.82
   2   9  -6   60.07   17.97
   2   9  -6   95.61   20.31
   2   9  -5   53.03   13.17
   2   9  -5   48.27   18.40
   2   9  -4  150.64   28.18
   2   9  -4  206.28   25.81
   2   9  -3   18.21    8.28
   2   9  -3   13.85    9.18
   2   9  -2    3.84    7.42
   2   9  -1    9.36   10.20
   2   9   0   96.48   22.55
   2   9   1    3.35    9.07
   2   9   2   10.83   11.48
   2   9   3   -3.09    2.51
   2   9   4   42.48   14.97
   2   9   5   29.58   13.25
   2   9   6   17.11    8.08
   2   9   7    9.40   11.48
   2   9   8   10.90   11.06
   2  10 -13   10.17   15.71
   2  10 -12   30.39   13.41
   2  10 -12   20.61   11.38
   2  10 -11   12.04   10.21
   2  10 -11   20.08   13.70
   2  10 -10   52.17   18.22
   2  10 -10   55.34   17.37
   2  10  -9   16.11   11.30
   2  10  -9   16.23   12.22
   2  10  -8   37.08   15.77
   2  10  -8   14.85   10.41
   2  10  -7   23.62   13.74
   2  10  -7   15.98    9.40
   2  10  -6   56.30   18.66
   2  10  -5   42.75   17.57
   2  10  -4   28.49   14.34
   2  10  -3   12.57   11.90
   2  10  -2   25.23   14.09
   2  10  -1   11.24   10.26
   2  10   0   28.44   15.84
   2  10   1    3.08    4.37
   2  10   2   24.39   16.01
   2  10   3   12.83    8.96
   2  10   4   21.54   15.56
   2  10   5   14.33   12.32
   2  10   6   16.81   11.81
   2  11 -12   11.97   11.16
   2  11 -11    2.33   11.39
  -3  12  -2   22.68   11.06
  -3  12  -3    2.75    4.13
  -3  12  -4    3.33    6.22
  -3  12  -5    2.83    7.21
  -3  12  -6   21.50    9.04
  -3  12  -7   13.89   12.76
  -3  12  -8   27.87   13.19
   3 -11  -2    4.18    9.24
  -3  11   1    2.22    4.20
   3 -11  -1    5.37    8.32
  -3  11   0   10.64    7.24
  -3  11  -1    3.50    7.69
  -3  11  -2   44.74   15.46
  -3  11  -3    3.30    5.58
  -3  11  -4   14.95    8.25
  -3  11  -5    4.63    8.51
  -3  11  -6   23.61   13.93
  -3  11  -7   14.72    8.95
  -3  11  -8   40.11   16.08
  -3  11  -9   -0.56    1.24
  -3  11 -10   49.55   23.85
  -3  11 -11   10.90   13.65
   3 -10  -6    4.72    8.07
   3 -10  -5    5.66   10.00
   3 -10  -4   62.29   19.04
  -3  10   3    2.07    7.71
   3 -10  -3   16.30   11.38
  -3  10   2   23.94   10.45
   3 -10  -2   27.95   13.06
  -3  10   1   10.30    9.35
   3 -10  -1    4.76    7.54
  -3  10   0   26.00   10.75
   3 -10   0   31.93   14.23
  -3  10  -1    7.11    4.06
   3 -10   1    5.67    9.22
  -3  10  -2  114.71   22.26
  -3  10  -3    7.39    4.78
  -3  10  -4   30.84   14.68
  -3  10  -5    1.99    4.82
  -3  10  -6   82.07   20.10
  -3  10  -7   32.81   15.38
  -3  10  -8   51.10   16.24
  -3  10  -9   31.00   13.94
  -3  10 -10   12.98    9.04
  -3  10 -11   11.51   10.18
  -3  10 -12   33.77   14.54
  -3  10 -13    6.19    8.52
   3  -9  -9    6.85    9.26
   3  -9  -8   38.56   16.54
   3  -9  -7   34.54   17.19
   3  -9  -6   23.60   11.69
   3  -9  -5    3.41    5.93
   3  -9  -4   80.75   20.22
  -3   9   3    7.13    9.05
   3  -9  -3   -5.93    4.99
  -3   9   2  101.99   19.37
   3  -9  -2  136.96   27.75
  -3   9   1   11.35    9.56
   3  -9  -1   24.28   12.32
  -3   9   0   74.03   16.89
   3  -9   0   80.75   19.88
   3  -9   1    4.51    6.38
  -3   9  -1   -2.49    5.33
   3  -9   2  160.96   28.84
  -3   9  -2  150.40   24.43
  -3   9  -3   13.23    8.17
  -3   9  -4   87.52   19.55
  -3   9  -5    3.38    6.36
  -3   9  -6   84.38   19.09
  -3   9  -7    9.45    8.17
  -3   9  -8   81.58   21.28
  -3   9  -9   14.37   10.20
  -3   9 -10   22.61   11.58
  -3   9 -11   25.83   12.22
  -3   9 -12   64.79   20.57
  -3   9 -13   18.14   11.60
  -3   9 -14   30.36   16.02
  -3   9 -15   -0.24    6.02
   3  -8 -11   39.86   17.54
   3  -8 -10    7.64    9.72
   3  -8  -9    4.58    2.13
   3  -8  -8  146.54   27.49
   3  -8  -7   16.13    8.63
   3  -8  -6   17.27    9.97
   3  -8  -5   13.01    8.75
   3  -8  -4  232.74   32.65
  -3   8   3   29.93   10.95
   3  -8  -3   35.97   14.46
  -3   8   2   55.59   13.74
   3  -8  -2   78.07   18.07
  -3   8   1   20.04    9.13
   3  -8  -1   23.46   12.03
   3  -8   0  178.74   26.67
  -3   8   0  128.17   21.43
  -3   8  -1   19.90    7.98
   3  -8   1   11.26    9.15
   3  -8   2  136.09   23.91
  -3   8  -2  137.60   22.34
  -3   8  -3  -11.42    6.02
   3  -8   3   -0.85    3.39
  -3   8  -4   47.08   13.97
  -3   8  -5    9.39    6.43
  -3   8  -6  178.38   26.11
  -3   8  -7   15.43    8.78
  -3   8  -8   79.29   18.74
  -3   8  -9    2.85    2.50
  -3   8 -10   20.60   10.59
  -3   8 -11    1.05    4.05
  -3   8 -12   69.76   19.04
  -3   8 -13   41.22   15.99
  -3   8 -14   29.67   15.81
  -3   8 -15    1.79    9.69
  -3   8 -16   52.86   18.98
  -3   8 -17   14.70   10.62
   3  -7 -14   27.53   13.04
   3  -7 -13   19.69   11.58
   3  -7 -12   47.77   15.41
   3  -7 -11    2.97    5.64
   3  -7 -10   -2.07    2.10
   3  -7  -9   10.17    7.63
   3  -7  -8  259.75   35.41
   3  -7  -7    8.55    5.67
   3  -7  -6    7.19    5.89
   3  -7  -5   92.73   20.58
   3  -7  -4  180.03   26.89
  -3   7   4  146.71   22.36
   3  -7  -3  259.50   31.15
  -3   7   3  182.11   25.22
   3  -7  -2  238.74   29.66
  -3   7   2  148.23   23.32
   3  -7  -1  289.24   32.45
  -3   7   1  210.57   27.23
  -3   7   0   30.17    9.33
   3  -7   0   35.35   12.30
  -3   7  -1   60.04   13.16
   3  -7   1   59.63   13.83
  -3   7  -1   32.71    5.75
   3  -7   2  357.82   35.08
  -3   7  -2  386.27   35.85
  -3   7  -3   18.34    7.57
   3  -7   3   25.93   10.12
  -3   7  -3   11.48    2.40
  -3   7  -4    2.26    5.97
   3  -7   4    5.39    4.74
  -3   7  -5   93.55   17.95
  -3   7  -6  177.39   25.11
  -3   7  -7   -0.48    1.77
  -3   7  -8  316.42   37.56
   3  -7   9   31.71    6.22
  -3   7  -9   31.94   12.44
   3  -7  10   11.51    4.49
  -3   7 -10    9.79    8.28
   3  -7  11   -0.56    2.35
  -3   7 -11    1.03    1.40
   3  -7  12  238.81   23.94
   3  -7  12  197.90   26.62
  -3   7 -12  284.27   37.40
   3  -7  13   34.42   10.21
  -3   7 -13   61.86   17.94
   3  -7  13   37.12    9.81
   3  -7  14   23.83    9.14
   3  -7  14   58.10   12.25
  -3   7 -14   31.07   14.45
  -3   7 -15    9.33   11.21
  -3   7 -16   53.17   18.22
  -3   7 -17   24.69   11.52
  -3   7 -18   34.04   19.39
  -3   6  15   17.79   13.04
   3  -6 -15   31.38   12.06
   3  -6 -14   27.61   12.72
   3  -6 -13   19.81    9.51
   3  -6 -12   66.04   17.62
   3  -6 -11    6.56    6.86
   3  -6 -10   15.90    9.96
   3  -6  -9    2.51    1.78
   3  -6  -8  135.66   23.08
   3  -6  -7   57.12   15.03
   3  -6  -6  190.38   27.10
   3  -6  -5  104.96   19.13
  -3   6   4   14.77    7.36
   3  -6  -4    8.25    4.88
   3  -6  -3  209.61   26.37
  -3   6   3  181.62   23.64
   3  -6  -2  500.49   43.32
  -3   6   2  441.97   40.26
  -3   6   1   90.61   16.01
   3  -6  -1  102.33   18.05
  -3   6   0    1.22    2.07
   3  -6   0    0.23    2.41
  -3   6  -1   32.92   10.21
   3  -6   1   26.28    9.11
  -3   6  -1   13.75    3.29
   3  -6   2  295.54   31.15
  -3   6  -2  322.46   32.45
   3  -6   3  203.55   23.44
  -3   6  -3  139.12   21.23
  -3   6  -4   50.73   12.14
   3  -6   4   48.61   11.24
  -3   6  -5   51.55   13.07
  -3   6  -6  109.68   18.91
   3  -6   7  161.61   14.09
  -3   6  -7  205.43   26.16
   3  -6   8  572.24   36.19
  -3   6  -8  556.95   51.93
   3  -6   9  329.06   25.30
  -3   6  -9  249.84   34.62
   3  -6  10   28.40    6.97
  -3   6 -10   28.76   12.32
   3  -6  11   54.84   11.18
   3  -6  11   46.29   11.96
  -3   6 -11   56.96   16.15
   3  -6  12  110.65   16.07
   3  -6  12  113.87   18.99
  -3   6 -12  147.45   26.36
   3  -6  13   -0.81    1.66
  -3   6 -13    2.80    7.74
   3  -6  13    6.78    5.37
  -3   6 -14  244.37   36.23
   3  -6  14  164.02   24.65
   3  -6  14  228.94   26.89
   3  -6  15   12.27    6.28
   3  -6  15    8.35    7.05
  -3   6 -15    6.64    9.26
   3  -6  16   30.75   10.30
  -3   6 -16   36.82   15.60
   3  -6  17   33.76   12.52
  -3   6 -17   17.58   11.29
  -3   6 -18   54.81   20.78
  -3   6 -19   14.39   12.62
   3  -5 -17    4.35    9.34
  -3   5  16   10.78   13.43
   3  -5 -16    2.53    4.78
   3  -5 -15   13.10   10.03
  -3   5  15    7.22    5.48
   3  -5 -14   11.74    6.82
  -3   5  14   23.49   11.65
   3  -5 -13   49.15   15.97
   3  -5 -12  111.16   22.21
   3  -5 -11   25.72   10.38
   3  -5 -10   55.41   14.38
   3  -5  -9   12.17    5.88
   3  -5  -8  313.57   35.24
   3  -5  -7   74.48   10.70
   3  -5  -7   67.19   14.76
   3  -5  -6   55.72    9.14
   3  -5  -6   62.69   14.22
   3  -5  -5  106.33   17.44
   3  -5  -5  112.59   13.97
   3  -5  -4  220.63   26.46
   3  -5  -4  217.48   21.28
  -3   5   3   36.12    9.69
   3  -5  -3   43.32    8.94
   3  -5  -3   52.19   11.66
   3  -5  -2  207.20   24.10
  -3   5   2  203.77   23.74
   3  -5  -2  191.24   21.20
  -3   5   1    0.37    3.58
   3  -5  -1    6.08    4.54
  -3   5   0   44.56   10.60
   3  -5   0   36.66    9.24
  -3   5  -1   61.25   11.93
   3  -5   1   55.37   11.22
   3  -5   2  284.58   27.96
  -3   5  -2  320.59   30.82
  -3   5  -3   91.05   15.22
   3  -5   3  107.67   14.55
  -3   5  -3   97.31   14.75
   3  -5   4  194.71   20.98
  -3   5  -4  193.29   20.29
  -3   5  -4  181.44   22.45
  -3   5  -5   59.98   13.57
  -3   5  -5   72.10   11.22
   3  -5   5   56.44   10.76
  -3   5  -6  394.76   30.47
   3  -5   6  375.62   23.53
  -3   5  -6  359.34   36.57
  -3   5  -7   12.51    6.45
  -3   5  -7   18.48    4.93
   3  -5   7   15.33    3.96
  -3   5  -8  426.97   32.35
   3  -5   8  446.23   31.59
  -3   5  -8  422.12   42.46
  -3   5  -9   11.54    4.22
   3  -5   9   15.79    5.29
  -3   5  -9    6.41    5.40
  -3   5 -10   75.49   17.42
  -3   5 -10   61.91   10.19
   3  -5  10   76.83   15.56
   3  -5  10   70.20   12.27
   3  -5  11  165.97   23.17
   3  -5  11  182.45   22.21
  -3   5 -11  178.25   27.79
   3  -5  12  242.43   27.20
  -3   5 -12  232.46   32.11
   3  -5  12  193.27   26.38
   3  -5  13  276.97   30.82
  -3   5 -13  242.92   34.65
   3  -5  13  200.31   27.04
   3  -5  14  115.16   20.59
   3  -5  14   88.66   17.27
  -3   5 -14  103.95   22.80
   3  -5  15   16.63    8.34
   3  -5  15   40.29   13.05
  -3   5 -15   33.82   13.00
   3  -5  16   57.84   15.30
  -3   5 -16   75.21   20.86
   3  -5  16   88.55   18.89
   3  -5  17   58.01   15.96
  -3   5 -17   33.83   18.03
   3  -5  18   52.97   16.23
  -3   5 -18   36.71   16.16
   3  -5  19    6.62    7.13
  -3   5 -19   41.20   16.07
   3  -5  20    5.69    4.53
  -3   5 -20    3.68    8.65
   3  -4 -18   38.57   14.61
   3  -4 -17   18.19   10.10
  -3   4  17   13.01   14.30
   3  -4 -16   -3.67    2.09
  -3   4  16   34.45   17.84
   3  -4 -15   11.86    7.24
  -3   4  15    9.36    8.19
  -3   4  14   74.71   20.93
   3  -4 -14   41.63   12.75
   3  -4 -13   15.08    7.56
  -3   4  13   34.90   16.02
   3  -4 -12  196.99   29.10
  -3   4  12  241.29   35.31
  -3   4  11   15.30    9.36
   3  -4 -11   20.89    8.70
   3  -4 -10  131.48   21.96
   3  -4  -9  190.89   25.97
   3  -4  -8  280.48   31.74
   3  -4  -7   75.41   14.99
   3  -4  -6  224.61   25.57
   3  -4  -6  187.86   16.55
   3  -4  -5  159.01   20.81
   3  -4  -5  153.90   14.83
   3  -4  -4   32.74    6.77
   3  -4  -4   31.24    9.75
  -3   4   3   34.26    8.73
   3  -4  -3   43.19    8.11
   3  -4  -3   55.36   10.85
   3  -4  -2 1890.73  108.50
  -3   4   2 2011.00  109.26
  -3   4   2 1652.89  102.51
   3  -4  -2 1880.48  104.44
   3  -4  -1   21.55    6.23
  -3   4   1   17.41    5.32
   3  -4  -1   16.09    6.27
  -3   4   1   14.06    3.82
   3  -4   0   40.35    8.77
  -3   4   0   24.67    7.21
   3  -4   0   30.12    8.17
  -3   4   0   37.21    8.11
  -3   4   0   22.73    3.65
   3  -4   1    9.37    4.78
  -3   4  -1    2.00    1.02
   3  -4   1   -1.92    3.33
  -3   4  -1    7.56    4.13
   3  -4   2  985.62   62.53
  -3   4  -2  864.13   64.10
  -3   4  -3   20.78    6.56
   3  -4   3   13.87    5.23
  -3   4  -3   16.42    5.05
   3  -4   4  334.08   27.83
  -3   4  -4  455.45   30.11
  -3   4  -4  347.08   31.94
   3  -4   5  258.25   20.66
   3  -4   5  168.24   14.40
  -3   4  -5  205.22   24.29
   3  -4   6  223.58   19.84
  -3   4  -6  316.30   22.65
  -3   4  -6  311.27   30.15
   3  -4   7   12.22    4.30
  -3   4  -7   13.50    4.41
  -3   4  -7    9.65    6.05
   3  -4   8  613.85   46.06
  -3   4  -8  545.87   34.13
  -3   4  -8  456.09   44.03
   3  -4   8  476.41   37.90
  -3   4  -9   49.60    7.01
   3  -4   9   56.17   11.94
   3  -4   9   46.94   11.26
  -3   4  -9   45.73   12.65
   3  -4  10   15.71    7.33
   3  -4  10   17.96    8.65
  -3   4 -10   10.35    3.30
  -3   4 -10   19.81    9.47
   3  -4  11    4.03    3.62
  -3   4 -11    0.73    1.88
   3  -4  11    6.01    6.22
  -3   4 -11    1.71    4.90
   3  -4  12  285.92   33.23
  -3   4 -12  263.11   35.20
   3  -4  12  236.73   29.18
   3  -4  13    8.09    6.33
   3  -4  13    5.93    4.60
  -3   4 -13    4.51    7.43
   3  -4  14  109.59   20.57
   3  -4  14  135.76   23.22
  -3   4 -14  104.56   23.02
   3  -4  15   36.24   12.94
   3  -4  15   29.39   11.24
  -3   4 -15   34.81   12.52
   3  -4  16    1.38    6.07
   3  -4  16    2.76    4.54
  -3   4 -16    8.81    6.27
   3  -4  17    4.18    6.01
   3  -4  17   12.78    9.51
  -3   4 -17   23.01   11.50
   3  -4  18  155.60   28.84
   3  -4  18  130.48   24.98
  -3   4 -18  131.68   28.10
   3  -4  19   21.36   11.80
  -3   4 -19   16.39   15.01
  -3   4 -20   23.06   13.25
   3  -4  20   10.75   10.37
   3  -4  21   38.20   15.87
  -3   4 -21   15.50   12.02
   3  -3 -19    5.42    5.66
  -3   3  18   47.81   20.10
   3  -3 -18   52.29   15.26
  -3   3  17   25.41   14.95
   3  -3 -17   -1.44    4.61
  -3   3  16   43.21   18.52
   3  -3 -16   49.25   14.71
   3  -3 -15   -2.07    2.57
  -3   3  15    3.60    9.49
   3  -3 -14   38.01   13.57
  -3   3  14   21.57   13.38
   3  -3 -13   17.26    9.45
  -3   3  13    9.16    9.53
  -3   3  12  400.41   45.45
   3  -3 -12  287.67   35.31
   3  -3 -11   29.76   11.11
  -3   3  11   19.43   10.52
  -3   3  10   49.52   14.44
   3  -3 -10   40.12   12.26
   3  -3  -9  172.31   24.09
  -3   3   9  226.21   30.19
   3  -3  -8  402.32   38.09
  -3   3   8  428.17   44.24
  -3   3   7   10.45    4.56
   3  -3  -7    6.39    3.68
  -3   3   6   72.30   14.35
   3  -3  -6   59.65   12.22
   3  -3  -6   55.43    6.67
   3  -3  -5   11.82    3.96
   3  -3  -5    9.95    4.93
  -3   3   5   14.08    6.63
   3  -3  -4  155.58   18.65
   3  -3  -4  153.83   13.72
  -3   3   4  131.51   18.58
   3  -3  -3    1.24    1.91
  -3   3   3    4.95    3.60
   3  -3  -3    4.21    3.90
  -3   3   3    3.18    4.21
   3  -3  -3    2.57    1.88
   3  -3  -2 1033.30   62.24
  -3   3   2 1116.80   64.24
   3  -3  -2 1012.86   58.66
   3  -3  -2 1118.03   64.11
  -3   3   2 1138.76   64.17
   3  -3  -1  192.00   18.62
  -3   3   1  179.63   18.85
   3  -3  -1  184.64   19.07
  -3   3   1  148.85   12.77
  -3   3   1  144.71   18.33
   3  -3   0 1100.58   64.09
  -3   3   0 1171.14   65.46
  -3   3   0  995.80   54.93
   3  -3   0  985.56   64.29
  -3   3   0 1038.17   66.09
   3  -3   1  476.70   33.12
  -3   3  -1  460.86   33.57
   3  -3   1  479.60   35.63
  -3   3  -1  492.15   37.00
   3  -3   2   36.00    9.29
  -3   3  -2   31.07    8.54
  -3   3  -2   38.73    6.56
   3  -3   2   37.68    6.59
   3  -3   3 1260.90   74.67
  -3   3  -3 1404.83   75.59
   3  -3   3 1370.55   82.17
  -3   3  -3 1407.88   81.48
   3  -3   4 2447.75  133.58
   3  -3   4 2335.88  123.88
  -3   3  -4 2344.32  123.85
  -3   3  -4 2341.18  131.90
  -3   3  -5  805.63   43.86
  -3   3  -5  618.48   50.25
  -3   3  -6    0.91    4.04
  -3   3  -6    3.40    1.88
   3  -3   7  200.26   21.95
  -3   3  -7  115.68    9.73
  -3   3  -7  171.81   20.63
   3  -3   8  665.15   40.31
  -3   3  -8  651.09   40.21
  -3   3  -9    0.76    0.39
   3  -3   9    4.38    3.67
  -3   3  -9    1.12    0.77
   3  -3  10   23.65    8.45
  -3   3 -10   29.81   10.47
  -3   3 -11    2.35    1.10
  -3   3 -11    0.17    0.61
   3  -3  11    5.60    5.09
  -3   3 -11   11.75    9.33
  -3   3 -12  138.37   22.59
   3  -3  12  166.80   23.31
   3  -3  13   64.96   15.66
  -3   3 -13   65.09   17.42
   3  -3  14  278.25   35.47
  -3   3 -14  324.23   39.09
   3  -3  15   14.87    8.62
  -3   3 -15   18.02   10.92
   3  -3  16   17.61    8.54
  -3   3 -16   18.48   13.19
  -3   3 -17   31.33   13.87
   3  -3  17   35.75   14.13
   3  -3  17   11.61    5.23
  -3   3 -18   56.10   18.40
   3  -3  18   65.52   20.59
   3  -3  18   51.72   16.30
   3  -3  19   14.84   11.81
   3  -3  19   -7.35    2.27
  -3   3 -19   23.63   12.86
   3  -3  20    5.89   12.05
  -3   3 -20    5.41    9.43
   3  -2 -20    7.63    5.76
   3  -2 -19   19.73   11.56
  -3   2  18   49.70   18.69
   3  -2 -18   32.93   12.29
   3  -2 -17    5.54    6.16
  -3   2  17   -0.90    2.36
   3  -2 -16   64.12   16.72
  -3   2  16   89.86   23.37
   3  -2 -15   29.10   10.42
  -3   2  15   28.28   13.60
  -3   2  14   13.35   10.28
   3  -2 -14   12.62    7.99
  -3   2  13   40.79   13.34
   3  -2 -13   49.05   13.04
   3  -2 -12  220.31   28.49
  -3   2  12  252.23   35.93
  -3   2  11    8.27    5.62
   3  -2 -11    0.59    0.88
  -3   2  10   74.66   17.11
   3  -2 -10   69.63   14.67
  -3   2   9   18.37    9.54
   3  -2  -9   12.19    5.67
   3  -2  -8   87.03   16.04
  -3   2   8  128.70   20.09
  -3   2   7   14.80    6.07
   3  -2  -7   13.50    5.70
   3  -2  -6  319.93   29.94
   3  -2  -6  348.07   32.28
  -3   2   6  307.61   32.15
   3  -2  -5  224.10   23.61
  -3   2   5  218.21   23.43
   3  -2  -5  225.96   15.31
   3  -2  -4  122.28   16.19
   3  -2  -4  104.91   14.32
  -3   2   4   89.53   15.83
  -3   2   4  123.62   14.41
   3  -2  -3   10.77    5.01
  -3   2   3    7.25    4.52
  -3   2   3    8.61    3.58
   3  -2  -3   10.50    4.30
  -3   2   2 1057.58   60.71
   3  -2  -2 1105.91   65.33
  -3   2   2 1351.54   68.64
   3  -2  -2  820.05   61.20
   3  -2  -2 1016.79   65.66
  -3   2   2 1253.35   67.71
   3  -2  -1  278.56   22.65
  -3   2   1  291.04   23.57
  -3   2   1  246.14   18.54
   3  -2  -1  293.17   20.74
   3  -2  -1  293.48   24.09
  -3   2   1  198.04   21.97
   3  -2   0  495.30   29.61
  -3   2   0  527.42   34.61
  -3   2   0  416.29   34.13
   3  -2   0  485.73   33.36
  -3   2   0  488.78   29.12
   3  -2   0  531.64   36.66
   3  -2   1  231.71   20.53
   3  -2   1  240.50   18.42
  -3   2  -1  283.33   20.09
   3  -2   1  215.12   15.36
  -3   2  -1  207.00   20.84
  -3   2  -2  166.30   17.69
   3  -2   2  166.17   14.14
  -3   2  -2  186.30   15.17
   3  -2   2  187.24   17.64
   3  -2   3  791.25   43.78
  -3   2  -3  775.84   44.66
   3  -2   3  785.55   50.51
  -3   2  -3  746.36   49.48
   3  -2   4  308.34   19.46
   3  -2   4  360.83   28.09
  -3   2  -4  349.67   27.21
  -3   2  -5    0.27    0.65
   3  -2   5    3.61    3.09
   3  -2   6  754.11   53.69
  -3   2  -6  673.48   48.46
   3  -2   7   38.77    9.55
  -3   2  -7   17.53    6.04
  -3   2  -8  129.41   18.04
   3  -2   8  161.90   21.07
  -3   2  -9  170.26   22.86
   3  -2   9  216.14   25.20
  -3   2 -10  158.14   22.92
   3  -2  10  218.76   26.27
   3  -2  11   79.81   16.53
  -3   2 -11   74.93   15.33
   3  -2  12   88.88   18.02
   3  -2  13   87.51   19.48
   3  -2  14  503.44   50.98
   3  -2  15    9.89    8.70
   3  -2  16    9.81    7.26
   3  -2  17    4.00    5.98
   3  -2  18   19.52   10.08
   3  -2  19   26.22   12.63
   3  -2  20   -9.48    3.49
   3  -2  20   16.09   11.01
   3  -1 -20   35.70   14.03
  -3   1  19  119.06   28.50
   3  -1 -19    0.97    2.41
  -3   1  18   54.90   17.57
   3  -1 -18   44.13   13.67
  -3   1  17   13.55    8.95
   3  -1 -17    6.85    5.99
  -3   1  16   13.14    9.44
   3  -1 -16    9.02    6.81
  -3   1  15    5.36    7.05
   3  -1 -15   -3.50    3.10
   3  -1 -14   62.76   15.68
  -3   1  14   68.87   19.82
   3  -1 -13   36.41   11.56
  -3   1  13   52.43   14.81
   3  -1 -12  175.91   25.14
  -3   1  12  221.70   30.87
   3  -1 -11   29.45    9.05
  -3   1  11   42.87   13.65
   3  -1 -10  220.23   26.30
  -3   1  10  209.05   29.97
  -3   1   9   39.57   11.80
   3  -1  -9   29.42    9.53
   3  -1  -8  167.81   21.87
  -3   1   8  186.73   24.37
   3  -1  -8  174.06   21.40
   3  -1  -7   24.30    7.01
  -3   1   7   29.54    8.50
   3  -1  -7   15.40    5.49
   3  -1  -6  428.50   37.16
  -3   1   6  468.44   37.38
   3  -1  -5  162.59   19.19
   3  -1  -5  122.09   17.15
  -3   1   5  124.34   15.53
   3  -1  -4  785.09   55.11
   3  -1  -4  947.51   58.52
  -3   1   4  822.43   53.10
   3  -1  -3   45.17    8.40
   3  -1  -3   45.07    8.81
   3  -1  -3   58.79    9.23
  -3   1   3   46.45    8.18
   3  -1  -2  876.08   53.08
  -3   1   2  783.98   49.68
   3  -1  -2  843.03   50.27
   3  -1  -2  861.55   53.07
   3  -1  -1    7.95    3.23
   3  -1  -1    7.91    2.64
  -3   1   1   10.70    3.11
   3  -1  -1   10.40    4.01
   3  -1   0  178.15   15.15
   3  -1   0  148.27   14.71
  -3   1   0  130.15   14.40
   3  -1   0  138.48   12.60
   3  -1   1    2.29    1.55
  -3   1  -1    2.93    1.99
   3  -1   1    5.04    1.83
   3  -1   1    1.01    2.59
   3  -1   2  380.64   24.45
   3  -1   2  373.61   26.90
  -3   1  -2  364.58   26.76
  -3   1  -3   45.17    7.39
   3  -1   3   49.53    5.55
   3  -1   3   68.11   11.33
   3  -1   3   55.49    8.23
   3  -1   4  543.48   39.15
   3  -1   4  446.62   32.52
  -3   1  -4  433.41   31.44
  -3   1  -5  198.79   18.92
   3  -1   5  246.78   25.24
  -3   1  -6  353.54   28.93
   3  -1   6  421.46   35.92
   3  -1   7   50.04   10.65
  -3   1  -7   35.40    8.20
  -3   1  -8  210.71   22.48
   3  -1   8  251.63   27.46
  -3   1  -9  109.97   15.83
   3  -1   9  120.28   19.38
  -3   1 -10  129.78   18.93
   3  -1  10  153.11   22.44
   3  -1  11   50.55   13.06
   3  -1  12  104.03   19.52
  -3   1 -12   53.82    6.74
   3  -1  13   28.57   11.89
   3  -1  14  310.33   38.95
   3  -1  15    7.12    5.91
   3  -1  16    0.65    6.41
   3  -1  17    6.52    4.74
   3  -1  18   36.61   14.92
   3  -1  19    8.31    7.49
   3  -1  20   15.85   10.22
   3   0 -20    0.06    7.50
  -3   0  19    4.97   11.18
   3   0 -19   -1.81    1.74
  -3   0  18  114.81   26.09
   3   0 -18  119.62   23.09
  -3   0  17    8.97    9.40
   3   0 -17    6.99    6.32
  -3   0  16    1.26    1.83
   3   0 -16    3.54    3.52
   3   0 -15   18.01    9.53
  -3   0  15   24.28   11.76
  -3   0  14   48.77   14.63
   3   0 -14   38.12   12.09
   3   0 -13   75.74   15.05
  -3   0  13  109.13   21.24
   3   0 -12  368.06   37.82
  -3   0  12  370.02   39.98
  -3   0  11   19.82    8.20
   3   0 -11   11.55    7.41
   3   0 -11   13.20    5.67
  -3   0  10  304.79   31.96
   3   0 -10  213.85   24.08
   3   0 -10  256.40   28.70
   3   0  -9    6.23    3.66
  -3   0   9    0.19    3.14
   3   0  -9   -0.62    2.75
   3   0  -8  275.98   24.97
   3   0  -8  331.87   31.84
  -3   0   8  313.92   30.48
   3   0  -8  288.48   18.37
   3   0  -7   54.29   10.13
  -3   0   7   70.34   11.98
   3   0  -7   70.27    6.65
  -3   0   6  650.99   45.20
   3   0  -6  593.48   35.33
   3   0  -5   36.45    9.08
   3   0  -5   28.12    4.81
  -3   0   5   31.42    7.30
  -3   0   4  707.01   47.30
   3   0  -4  736.49   48.63
  -3   0   3  280.13   22.92
   3   0  -3  263.66   22.48
   3   0  -2 2340.73  124.53
  -3   0   2 2273.47  124.01
   3   0  -1   10.05    3.37
  -3   0   1    4.29    1.61
   3   0  -1   11.81    3.72
   3   0   0    1.60    1.44
   3   0   0    4.86    2.77
   3   0   1   30.42    5.42
  -3   0  -1   15.71    4.12
   3   0   1   25.34    6.69
   3   0   2  977.62   60.21
   3   0   2  903.38   51.53
  -3   0  -2  876.45   51.97
  -3   0  -3    9.55    3.26
   3   0   3   10.52    5.95
   3   0   3    9.36    2.04
  -3   0  -4  707.47   49.59
   3   0   4  608.98   36.19
  -3   0  -4  616.86   38.64
   3   0   4  744.31   49.11
  -3   0  -5    3.08    2.06
   3   0   5    7.59    5.10
   3   0   5    0.09    0.19
   3   0   6  220.87   16.53
  -3   0  -6  287.94   21.60
   3   0   7    1.95    2.73
   3   0   7    3.04    1.46
  -3   0  -7    3.66    1.79
   3   0   8  103.45   17.75
   3   0   8   82.36    8.05
  -3   0  -8   88.20   12.21
   3   0   9    9.34    7.83
  -3   0  -9    3.92    3.79
   3   0  10  136.70   22.44
   3   0  11   71.68   16.31
  -3   0 -11   35.52    6.25
  -3   0 -12  117.77   12.45
   3   0  12  132.89   22.82
   3   0  13    2.33    6.14
   3   0  14  175.95   29.01
   3   0  15    6.26    6.12
   3   0  16   27.02   11.15
   3   0  17    0.24    5.57
   3   0  18   18.09    8.42
   3   0  19    4.65    5.62
   3   0  20   37.53   14.45
   3   1 -20    5.13    4.05
   3   1 -19   48.96   14.08
  -3  -1  19   40.49   15.31
  -3  -1  18   14.99   11.00
   3   1 -18    5.71    6.57
  -3  -1  17   87.47   21.80
   3   1 -17   65.57   16.89
  -3  -1  16   93.24   21.40
   3   1 -16   82.44   18.28
   3   1 -15   48.21   13.11
  -3  -1  15   34.73   14.21
   3   1 -14    5.55    5.35
  -3  -1  14    7.90    6.43
  -3  -1  13  299.75   35.39
   3   1 -13  289.14   34.33
   3   1 -12  567.23   47.54
  -3  -1  12  522.35   47.28
   3   1 -12  414.62   35.30
  -3  -1  11   32.45   10.61
   3   1 -11   20.77    5.80
   3   1 -10  116.81   13.88
  -3  -1  10  194.15   24.04
   3   1  -9   28.15    5.14
   3   1  -9   14.77    4.73
  -3  -1   9   25.22    8.39
  -3  -1   8  252.57   26.22
   3   1  -8  192.78   17.94
   3   1  -8  247.55   18.65
   3   1  -7    5.39    1.47
  -3  -1   7   15.25    5.56
   3   1  -7    3.05    1.37
   3   1  -6  490.80   31.81
  -3  -1   6  445.85   36.83
   3   1  -5   42.99    7.34
  -3  -1   5   43.24    9.26
   3   1  -5   52.83   10.02
   3   1  -4  665.88   43.78
   3   1  -4  716.33   47.88
  -3  -1   4  748.54   48.19
   3   1  -3   19.80    5.54
  -3  -1   3   21.24    5.60
   3   1  -2 1609.83   98.50
   3   1  -2 1930.42  101.93
  -3  -1   2 1921.12  101.08
   3   1  -1   -0.28    1.74
   3   1  -1   -0.20    0.89
   3   1   0  171.82   17.09
   3   1   0  186.35   15.70
   3   1   0  238.24   20.78
   3   1   1   19.03    3.53
   3   1   1    6.15    4.10
  -3  -1  -1    6.50    4.89
  -3  -1  -2  219.96   24.96
   3   1   2  288.11   18.24
   3   1   2  334.47   28.19
  -3  -1  -3   37.06    9.12
  -3  -1  -3   23.65    3.72
   3   1   3   30.14    8.51
   3   1   3   26.39    4.29
   3   1   4  955.55   56.51
  -3  -1  -4  961.66   52.66
   3   1   4 1072.54   69.27
   3   1   5  226.18   18.48
   3   1   5  274.02   28.64
  -3  -1  -5  231.88   16.34
   3   1   6  176.26   15.62
  -3  -1  -6  183.64   14.63
   3   1   6  211.05   25.55
   3   1   7   -1.51    2.73
   3   1   7    7.22    3.07
  -3  -1  -7    3.53    2.53
   3   1   8  204.71   17.59
   3   1   8  236.25   29.14
  -3  -1  -8  222.79   19.06
   3   1   9   11.70    4.08
  -3  -1  -9   10.07    4.42
   3   1   9    3.80    1.32
   3   1  10  117.14   13.03
   3   1  10  141.38   23.69
   3   1  11   41.42    8.17
   3   1  11   45.29   12.26
  -3  -1 -12  258.04   23.30
   3   1  12  288.06   36.69
   3   1  13   18.02    5.61
   3   1  14  148.22   27.39
   3   1  15    1.98    4.94
   3   1  16   35.15   15.41
   3   1  17    8.21    9.25
   3   1  18   24.13   11.98
   3   1  19   11.55    7.26
   3   2 -20   -0.40    5.90
  -3  -2  19   48.77   16.76
   3   2 -19   14.07    9.37
  -3  -2  18   34.53   13.50
   3   2 -18   20.59   10.31
  -3  -2  17   32.18   13.55
   3   2 -17   18.44    7.12
  -3  -2  16    6.93    5.79
   3   2 -16   10.91    7.90
  -3  -2  15   13.42   10.78
   3   2 -15    4.81    6.22
  -3  -2  14   68.73   16.33
  -3  -2  13   27.14    9.14
  -3  -2  12  144.56   22.55
   3   2 -12  118.81   11.94
   3   2 -11   22.21    4.15
  -3  -2  11   35.70   10.58
  -3  -2  10  158.06   21.50
   3   2 -10  134.87   15.67
   3   2 -10  109.77   10.19
  -3  -2   9   83.51   14.89
   3   2  -9   59.82    6.41
   3   2  -9   87.86   11.76
   3   2  -8   55.87    9.24
  -3  -2   8   65.07   12.81
   3   2  -8   33.00    4.31
   3   2  -7    5.11    1.72
   3   2  -7   11.15    4.38
  -3  -2   7   16.11    6.46
   3   2  -7    5.04    1.53
  -3  -2   6  438.89   34.29
   3   2  -6  409.97   28.77
   3   2  -6  319.21   21.33
  -3  -2   5    4.94    3.95
   3   2  -5    2.36    2.23
   3   2  -5    6.77    4.51
   3   2  -4  283.97   23.23
   3   2  -4  283.12   25.13
  -3  -2   4  275.31   24.75
   3   2  -4  216.36   18.18
   3   2  -3    1.60    2.58
   3   2  -3    5.08    2.53
   3   2  -3   -0.82    3.61
  -3  -2   3    0.54    0.31
   3   2  -2 1269.13   70.25
   3   2  -2 1164.27   69.67
   3   2  -2 1013.42   65.44
  -3  -2   1   88.58   12.98
   3   2  -1  111.71   13.85
   3   2  -1  104.66   13.19
  -3  -2   0    4.04    3.30
   3   2   0   13.17    5.68
   3   2   0   14.74    4.95
   3   2   1    4.90    2.02
   3   2   1   -0.18    3.25
  -3  -2  -1    2.76    3.49
   3   2   2  102.87   15.77
  -3  -2  -2  112.37   16.24
   3   2   3   66.96   12.98
   3   2   3   63.20   10.66
   3   2   4  543.85   44.15
   3   2   4  467.87   34.83
   3   2   5    7.60    4.79
   3   2   5    3.55    3.09
   3   2   6   46.21    8.28
   3   2   6   40.26   12.18
  -3  -2  -7    6.88    2.03
   3   2   7   10.99    3.59
   3   2   7    6.63    5.24
   3   2   8  228.63   21.67
   3   2   8  251.86   30.96
  -3  -2  -8  233.27   17.44
   3   2   9   81.97   17.68
   3   2   9   57.27    9.95
  -3  -2  -9   82.33    9.86
   3   2  10   44.08    9.17
   3   2  10   52.86   14.86
  -3  -2 -10   52.84    8.34
   3   2  11   29.65   11.68
   3   2  12  171.35   29.63
   3   2  13   35.22   12.81
   3   2  14   63.09   18.91
   3   2  15    3.38    6.62
   3   2  16    4.50    7.36
   3   2  17    1.26    4.87
   3   2  18    3.02    4.06
   3   3 -20    8.61    7.84
  -3  -3  19   13.59    7.75
   3   3 -19   30.86   13.43
  -3  -3  18   35.76   14.00
   3   3 -18   11.24    6.49
  -3  -3  17   53.94   15.66
   3   3 -17   42.78   14.47
  -3  -3  16   40.71   13.74
  -3  -3  15   17.73    9.44
  -3  -3  14   16.39    8.75
  -3  -3  13   14.44    7.44
  -3  -3  12  394.12   40.60
  -3  -3  11    3.26    2.62
   3   3 -11   10.94    5.53
   3   3 -10    3.99    4.62
  -3  -3  10   10.19    5.17
   3   3  -9   61.26   11.64
  -3  -3   9   61.52   12.92
  -3  -3   8  113.14   15.44
  -3  -3   8  106.62   17.20
   3   3  -8   99.74   15.05
   3   3  -7   28.91    7.60
  -3  -3   7   17.55    6.48
  -3  -3   6  333.46   31.07
   3   3  -6  326.76   28.77
   3   3  -5   65.80   11.23
  -3  -3   5   74.60   12.48
   3   3  -5   63.52    7.17
  -3  -3   4  202.79   21.41
   3   3  -4  170.93   15.49
   3   3  -4  229.77   22.11
  -3  -3   3  131.55   14.55
   3   3  -3  147.71   14.57
   3   3  -3  116.16   16.14
   3   3  -2  330.53   29.32
  -3  -3   2  324.56   26.75
   3   3  -2  312.81   26.12
   3   3  -1    6.67    3.31
  -3  -3   1   13.74    5.48
   3   3  -1   10.47    4.78
  -3  -3   0   27.63    8.25
   3   3   0   24.33    7.48
   3   3   0   41.77    9.93
   3   3   1   17.72    7.25
  -3  -3  -1   14.96    6.78
   3   3   1   24.17    8.39
   3   3   2   30.97    8.64
   3   3   3   27.92    8.70
   3   3   4  633.09   51.88
   3   3   5   29.25    9.77
   3   3   6   17.03    8.98
   3   3   7    7.92    7.13
   3   3   8  233.80   32.38
   3   3   9   40.44   12.66
   3   3  10   34.15   14.57
   3   3  11   -0.78    1.36
   3   3  12   76.58   20.44
   3   3  13   11.98    9.60
   3   3  14   22.77   13.90
   3   3  15    9.57    5.71
   3   3  16    8.35    9.71
   3   4 -20   18.90   11.71
  -3  -4  19   35.94   14.34
   3   4 -19   10.92    9.29
  -3  -4  18   20.51   13.13
  -3  -4  17   19.10   10.03
  -3  -4  16   85.96   20.18
  -3  -4  15   25.35    9.83
  -3  -4  14    2.07    4.07
  -3  -4  13   18.57    8.21
  -3  -4  12  324.44   36.58
   3   4 -12  312.62   31.13
  -3  -4  11   84.46   16.29
   3   4 -11  113.09   17.41
  -3  -4  10   36.06   10.55
   3   4 -10   28.98    9.02
   3   4  -9  183.44   22.51
  -3  -4   9  175.46   23.39
   3   4  -8   17.48    6.36
  -3  -4   8   24.42    8.24
   3   4  -7   74.58   13.16
  -3  -4   7   61.31   12.40
  -3  -4   6  310.57   30.88
   3   4  -6  328.60   31.04
   3   4  -5   90.51   11.16
  -3  -4   5  111.78   16.33
   3   4  -5  121.47   17.17
   3   4  -4  132.92   14.76
   3   4  -4  151.71   19.47
  -3  -4   4  142.14   14.88
  -3  -4   3   15.62    5.63
   3   4  -3   13.99    5.68
   3   4  -3   17.03    6.07
   3   4  -2  151.12   18.88
  -3  -4   2  187.43   20.18
   3   4  -2  202.01   23.08
   3   4  -1   54.88   11.60
   3   4  -1   36.37    9.09
  -3  -4   1   46.25   10.08
   3   4   0  240.87   26.29
   3   4   0  180.17   22.55
   3   4   1  227.26   26.05
   3   4   1  221.66   26.24
   3   4   1  203.51   14.42
   3   4   2   73.16   15.00
   3   4   2   72.23   14.27
   3   4   3   26.84   10.20
   3   4   3   22.19    8.46
   3   4   4 1012.03   73.99
   3   4   4 1230.09   82.80
   3   4   5   -0.74    1.70
   3   4   5   -2.17    2.84
   3   4   6   -4.30    3.96
   3   4   6    5.62    4.51
   3   4   7    8.19    6.23
   3   4   7    2.78    3.63
   3   4   8  419.25   41.85
   3   4   8  488.99   51.11
   3   4   9   45.73   15.77
   3   4   9   24.31    9.10
   3   4  10   18.90    7.83
   3   4  10   13.52    9.27
   3   4  11   30.19   13.10
   3   4  11   36.45   10.50
   3   4  12  118.39   25.66
   3   4  12  103.50   19.73
   3   4  13    5.92    8.29
   3   4  13   13.31    7.69
   3   4  14   45.16   17.69
   3   4  15   10.21    8.67
  -3  -5  19   22.34   12.77
  -3  -5  18   20.67   10.81
  -3  -5  17    6.75    7.02
  -3  -5  16   81.23   20.46
  -3  -5  15   22.56   11.36
  -3  -5  14   34.93   12.30
   3   5 -13    1.24    3.95
  -3  -5  13    4.44    5.64
  -3  -5  12  194.91   28.05
   3   5 -12  231.65   27.80
   3   5 -11   50.45   12.25
  -3  -5  11   32.73   10.19
   3   5 -10   87.55   16.36
  -3  -5  10   77.42   15.50
   3   5  -9   26.42    8.78
  -3  -5   9   30.47    9.82
   3   5  -8    7.10    5.50
  -3  -5   8    5.96    3.49
   3   5  -7   10.88    5.55
  -3  -5   7    6.53    4.23
  -3  -5   6  185.55   16.97
  -3  -5   6  212.23   25.29
   3   5  -6  272.75   28.97
   3   5  -5    9.82    4.90
  -3  -5   5   14.52    4.30
   3   5  -4  105.42   15.36
  -3  -5   4  117.52   14.67
   3   5  -4  129.26   19.53
  -3  -5   3   54.79   10.74
   3   5  -3   48.86   10.36
   3   5  -3   61.65   12.97
   3   5  -2  110.95   17.71
  -3  -5   2  115.93   17.10
   3   5  -2  121.95   18.86
   3   5  -1   20.98    7.94
   3   5  -1    6.86    5.24
   3   5   0  246.35   19.24
   3   5   0  243.35   28.71
   3   5   0  218.04   27.46
   3   5   1   45.31   12.42
   3   5   1   37.59   11.15
   3   5   1   39.80    5.23
   3   5   2   20.96    8.46
   3   5   2   28.79   10.00
   3   5   3    2.00    3.74
   3   5   3   11.63    5.35
   3   5   4  452.52   43.75
   3   5   4  541.42   50.60
   3   5   5   79.87   18.41
   3   5   5   41.17   12.32
   3   5   6   21.24   10.12
   3   5   6   26.82    9.11
   3   5   7   14.54    9.39
   3   5   7   14.67    8.81
   3   5   8   24.71   12.60
   3   5   8   30.10   10.43
   3   5   9   65.52   19.54
   3   5   9   62.71   15.60
   3   5  10  209.58   36.70
   3   5  10  180.85   26.40
   3   5  11   24.17   13.41
   3   5  11   12.87    8.80
   3   5  12   29.26   15.12
   3   5  12  111.81   23.36
   3   5  13   34.79   16.10
   3   5  13   25.62   10.56
   3   5  14  231.91   41.83
  -3  -6  18    1.10    2.77
  -3  -6  17   17.99    9.61
  -3  -6  16   70.96   18.01
  -3  -6  15    9.64    6.08
  -3  -6  14   35.52   13.02
   3   6 -13    7.09    3.70
  -3  -6  13   15.01    8.72
   3   6 -12  108.22   20.53
  -3  -6  12   98.05   19.58
   3   6 -11   45.54   12.80
  -3  -6  11   39.43   12.39
   3   6 -10   83.48   18.40
  -3  -6  10   94.75   18.11
   3   6  -9    5.85    7.55
  -3  -6   9   13.47    7.12
   3   6  -8   19.19    7.69
  -3  -6   8    7.79    4.52
   3   6  -7   20.73    8.01
   3   6  -6  244.98   30.53
   3   6  -5    7.18    6.38
  -3  -6   4   63.72   11.94
   3   6  -4   93.63   18.42
   3   6  -3    5.42    3.40
   3   6  -3   16.28    6.73
   3   6  -2   92.00   17.87
   3   6  -2   97.52   18.49
   3   6  -2  103.15   14.94
   3   6  -1   76.17   16.83
   3   6  -1   75.77   15.81
   3   6  -1   66.75   10.08
   3   6   0   46.97    7.20
   3   6   0   55.06   14.12
   3   6   0   43.54   12.22
   3   6   1   23.36    4.41
   3   6   1   27.06   10.78
   3   6   1   19.08    7.85
   3   6   2   22.64   11.18
   3   6   2   37.59   12.47
   3   6   3    3.85    5.71
   3   6   3    9.30    5.41
   3   6   4   55.13   16.29
   3   6   4   50.09   15.13
   3   6   5    9.20    5.10
   3   6   5   14.95    7.89
   3   6   6   52.04   17.71
   3   6   6   48.23   14.29
   3   6   7    4.80    7.40
   3   6   7    7.92    7.77
   3   6   8    6.04    7.92
   3   6   8    3.32    5.09
   3   6   9    5.80    8.69
   3   6   9   11.96    7.01
   3   6  10  108.47   28.93
   3   6  10   75.70   18.21
   3   6  11   13.03   12.41
   3   6  11    0.92    4.54
   3   6  12   13.10   11.55
   3   6  12    7.74    8.98
  -3  -7  18    3.07    3.85
  -3  -7  17    9.53    8.14
  -3  -7  16   35.63   14.00
  -3  -7  15    9.52    8.44
  -3  -7  14   17.27    8.63
   3   7 -13    9.23    7.85
  -3  -7  13    6.87    5.54
   3   7 -12   57.69   16.79
  -3  -7  12   42.30   12.74
   3   7 -11   29.75   12.69
  -3  -7  11   18.41    8.57
   3   7 -10   36.62   12.84
  -3  -7  10   40.12   12.09
   3   7  -9   -0.65    5.47
   3   7  -8   33.89   13.22
   3   7  -7    9.71    9.40
   3   7  -6  247.36   32.98
   3   7  -5   31.35   12.17
   3   7  -4   79.72   19.05
   3   7  -4  123.84   19.00
   3   7  -3    1.51    6.57
   3   7  -3    7.75    5.31
   3   7  -2   68.40   16.92
   3   7  -2   84.73   13.06
   3   7  -1   30.24    6.95
   3   7  -1   27.32   12.93
   3   7  -1   32.60   10.11
   3   7   0   58.56   16.56
   3   7   0   87.91   21.09
   3   7   0   82.44   10.48
   3   7   1   16.63   11.50
   3   7   1    9.11    6.60
   3   7   2   17.15   10.57
   3   7   2   22.39   11.16
   3   7   3   10.87   10.13
   3   7   3   20.98    8.80
   3   7   4   84.71   21.33
   3   7   4   99.92   21.84
   3   7   5   15.95   11.74
   3   7   5   12.17   12.05
   3   7   6   12.03   11.12
   3   7   6   15.99    9.23
   3   7   7   30.48   15.94
   3   7   7   54.85   16.16
   3   7   8   28.99   15.89
   3   7   8   28.64   11.93
   3   7   9   27.29   15.57
   3   7   9   -2.09    3.37
   3   7  10   64.90   22.58
   3   7  10   58.00   16.95
   3   7  11   14.47    8.91
  -3  -8  17   17.86   10.18
  -3  -8  16   32.79   12.63
  -3  -8  15   10.22    9.23
  -3  -8  14   10.22    7.73
   3   8 -13   -2.23    3.07
  -3  -8  13   -1.30    5.65
   3   8 -12   55.08   17.51
  -3  -8  12   46.55   15.65
   3   8 -11   -0.51    2.03
   3   8 -10   20.84   13.12
   3   8  -9    3.91    5.11
   3   8  -8   32.48   14.89
   3   8  -7   12.42   10.94
   3   8  -7   12.98    9.61
   3   8  -6  132.79   26.27
   3   8  -6  122.51   21.98
   3   8  -5   38.78   14.15
   3   8  -5   17.32    7.41
   3   8  -4   84.59   20.08
   3   8  -4  102.32   17.38
   3   8  -3   10.93    7.21
   3   8  -3    6.12    4.26
   3   8  -2   47.22   14.68
   3   8  -1   10.04    5.35
   3   8   0   83.02   19.08
   3   8   1    3.20    4.55
   3   8   2   12.30   12.21
   3   8   2   18.62    9.79
   3   8   3    8.51    9.41
   3   8   3    7.96    6.11
   3   8   4   53.01   17.91
   3   8   4   70.58   19.32
   3   8   5   14.05   11.15
   3   8   5   25.23   12.31
   3   8   6   75.36   22.97
   3   8   6   33.18   14.32
   3   8   7   10.91    4.78
   3   8   7    8.08    6.99
   3   8   8   12.46    9.50
   3   8   8   -2.38    0.49
   3   8   9   19.31    9.89
   3   8  10   75.15   20.53
  -3  -9  16   21.40   11.20
  -3  -9  15    3.15    5.63
   3   9 -13    8.98    8.35
   3   9 -12   19.74   11.26
   3   9 -11   14.83   11.51
   3   9 -10   52.35   17.07
   3   9 -10   53.55   17.58
   3   9  -9   20.97   14.04
   3   9  -9   10.53    7.50
   3   9  -8   11.74   11.28
   3   9  -8    1.24    3.44
   3   9  -7    9.98   10.24
   3   9  -7    5.21   11.06
   3   9  -6  128.41   26.67
   3   9  -6  162.21   24.99
   3   9  -5   10.84    8.99
   3   9  -4   18.32   10.90
   3   9  -3    6.28    8.89
   3   9  -2   58.90   16.83
   3   9  -1   -1.26    2.13
   3   9   0   21.59   11.66
   3   9   1   28.50   12.74
   3   9   2   31.79   13.61
   3   9   3   10.71   10.73
   3   9   4   45.94   15.76
   3   9   5   14.80   11.12
   3   9   6   24.87   13.96
   3   9   7    0.82    3.11
   3   9   8    5.96    7.73
   3  10 -13   13.51   13.66
   3  10 -12   18.14   12.70
   3  10 -11   14.06   11.81
   3  10 -10   46.94   17.96
   3  10 -10   34.20   15.36
   3  10  -9   23.22   12.70
   3  10  -8    8.90    9.60
   3  10  -7    3.07   10.59
   3  10  -6   34.25   15.30
   3  10  -5    3.71    9.33
   3  10  -4   21.69   15.88
   3  10  -3    2.81    5.21
   3  10  -2   10.60   11.47
   3  10  -1   20.86   12.60
   3  10   0   51.66   21.66
   3  10   1    6.47    7.34
  -4  12   0   20.96    9.98
  -4  12  -1   -0.07    4.38
  -4  12  -2   51.40   16.67
  -4  12  -3    4.34   10.63
  -4  12  -4   14.16   11.44
  -4  12  -5    3.29    4.17
  -4  12  -6   80.32   21.87
  -4  11   2   14.91   11.13
   4 -11  -2   35.84   16.56
  -4  11   1    9.99    6.59
   4 -11  -1   18.61   10.88
  -4  11   0   10.04    6.39
   4 -11   0   17.25   11.72
  -4  11  -1   20.88   11.57
   4 -11   1    6.64    8.13
  -4  11  -2   37.25   14.65
  -4  11  -3    1.86    3.66
  -4  11  -4    2.37    2.03
  -4  11  -5    9.05   10.39
  -4  11  -6   55.58   19.48
  -4  11  -7    6.72    6.91
  -4  11  -8   37.96   17.66
  -4  11  -9    9.07    9.80
  -4  11 -10    0.49    9.10
   4 -10  -5   13.61   10.59
   4 -10  -4   49.13   18.90
  -4  10   3    5.85    6.73
   4 -10  -3   12.74   11.31
  -4  10   2   23.56   11.63
   4 -10  -2   26.20   13.77
  -4  10   1    7.33    5.55
   4 -10  -1    6.20    7.98
  -4  10   0   36.78   13.62
   4 -10   0   50.42   17.63
  -4  10  -1   27.75   12.90
   4 -10   1   26.51   13.18
  -4  10  -2   88.69   20.70
   4 -10   2  139.27   27.14
  -4  10  -3    3.83    6.32
  -4  10  -4   86.76   31.72
  -4  10  -5   21.44   12.87
  -4  10  -6   90.83   22.40
  -4  10  -7    5.09    5.42
  -4  10  -8   44.67   17.87
  -4  10  -9   16.19   12.02
  -4  10 -10   27.38   15.22
  -4  10 -11   18.77   13.70
  -4  10 -12   70.18   21.49
  -4  10 -13   13.14   11.72
   4  -9  -8    9.52    9.04
   4  -9  -7    5.80    6.65
   4  -9  -6   30.80   13.72
   4  -9  -5   30.48   14.32
   4  -9  -4   98.25   23.86
  -4   9   3   61.44   18.40
   4  -9  -3   49.55   17.80
  -4   9   2   80.29   18.77
   4  -9  -2  101.33   23.04
  -4   9   1   35.31   11.62
   4  -9  -1   42.32   15.24
  -4   9   0   32.45   12.10
   4  -9   0   37.10   14.44
  -4   9  -1   10.27    6.51
   4  -9   1   12.20    9.28
   4  -9   2  324.15   38.40
  -4   9  -2  201.55   30.81
  -4   9  -3    6.55    8.62
   4  -9   3    0.30    4.09
  -4   9  -4    9.94    5.74
   4  -9   4   12.09    8.83
  -4   9  -5    0.11    6.81
  -4   9  -6  225.67   32.69
  -4   9  -7   25.20   12.52
  -4   9  -8   24.37   11.18
  -4   9  -9   37.58   14.45
  -4   9 -10   51.93   17.26
  -4   9 -11   15.61   10.63
  -4   9 -12   72.49   21.93
  -4   9 -13    8.73    9.74
  -4   9 -14   16.44   13.92
  -4   9 -15   19.97   12.50
   4  -8 -11   18.68   10.84
   4  -8 -10  182.19   32.20
   4  -8  -9   19.76   12.59
   4  -8  -8   13.53    9.86
   4  -8  -7   17.45    9.39
   4  -8  -6   73.78   19.30
   4  -8  -5    9.52    7.36
   4  -8  -4   71.02   19.18
  -4   8   3    7.13    8.39
   4  -8  -3    0.89    4.53
  -4   8   2  124.17   21.44
   4  -8  -2  117.49   23.38
  -4   8   1   25.63   10.99
   4  -8  -1   27.49   10.95
  -4   8   0    5.31    4.71
   4  -8   0   15.72    8.95
  -4   8  -1    6.21    3.51
   4  -8   1    5.82    6.41
  -4   8  -2  122.24   22.12
   4  -8   2  157.87   26.28
  -4   8  -3    4.72    6.72
   4  -8   3    4.02    6.54
  -4   8  -4   25.63   10.83
   4  -8   4   28.91   11.15
  -4   8  -5    3.08    4.18
  -4   8  -6  177.05   28.33
  -4   8  -7    2.73    7.24
  -4   8  -8   77.45   18.82
  -4   8  -9    4.50    5.61
  -4   8 -10    8.39    4.90
  -4   8 -11   11.07    8.65
   4  -8  12  152.52   25.34
  -4   8 -12  192.08   31.71
   4  -8  13   26.14    9.93
  -4   8 -13   21.97   11.40
  -4   8 -14   18.48   12.63
  -4   8 -15    7.44    6.51
  -4   8 -16   87.64   23.28
  -4   7  14   70.43   24.54
   4  -7 -13   31.63   13.44
  -4   7  13    5.64   10.29
   4  -7 -12   27.07   11.49
  -4   7  12   14.57   11.40
   4  -7 -11   51.80   16.02
  -4   7  11   36.00   16.37
   4  -7 -10   25.96   13.01
  -4   7  10   16.41   11.69
   4  -7  -9   26.18   11.34
  -4   7   9   30.32   14.80
   4  -7  -8  184.65   29.06
   4  -7  -7   29.89   12.54
   4  -7  -6   12.04    7.57
   4  -7  -5    6.92    6.00
   4  -7  -4  240.00   32.12
  -4   7   3   32.17   11.13
   4  -7  -3   64.90   15.42
  -4   7   2   32.54   10.00
   4  -7  -2   26.71   10.30
  -4   7   2   26.15    7.22
   4  -7  -1  204.36   27.28
  -4   7   1  146.55   15.63
  -4   7   1  195.54   26.30
   4  -7   0  104.47   17.97
  -4   7   0   86.93   16.93
  -4   7   0   71.65    8.45
  -4   7  -1    9.92    5.54
   4  -7   1    8.87    6.08
  -4   7  -2   59.00   14.49
   4  -7   2   50.35   13.25
  -4   7  -3    7.30    5.78
   4  -7   3    3.71    4.94
  -4   7  -4   49.12   13.42
   4  -7   4   62.40   16.86
  -4   7  -5   -0.56    4.71
   4  -7   5    1.26    3.96
  -4   7  -6  215.26   29.29
  -4   7  -7   87.03   17.76
  -4   7  -8   75.90   17.54
  -4   7  -9    1.24    5.52
   4  -7   9    6.58    2.25
  -4   7 -10    8.98    8.19
  -4   7 -11  101.75   20.30
   4  -7  12  194.68   27.83
  -4   7 -12  189.32   31.82
   4  -7  13   -1.83    1.90
  -4   7 -13   14.14    8.87
   4  -7  14   32.67   10.92
  -4   7 -14   42.79   14.58
   4  -7  15    1.66    2.34
  -4   7 -15    8.15    6.79
  -4   7 -16   88.85   24.71
  -4   7 -17   19.55   14.37
  -4   7 -18   20.88   10.84
  -4   6  15   17.05   10.30
   4  -6 -15   -1.16    6.07
  -4   6  14   55.18   19.90
   4  -6 -14   52.45   17.09
   4  -6 -13   21.39   11.17
  -4   6  13   21.73   14.05
   4  -6 -12   18.68    8.88
  -4   6  12   27.00   13.61
   4  -6 -11   10.14    7.08
  -4   6  11    0.03    9.02
   4  -6 -10   14.13    6.63
  -4   6  10    7.56    7.08
  -4   6   9   15.49   12.51
   4  -6  -9   41.40   14.15
   4  -6  -8  254.35   33.56
  -4   6   8  218.91   31.00
  -4   6   7   47.87   14.12
   4  -6  -7   50.03   13.89
  -4   6   6   10.39    7.32
   4  -6  -6    9.26    5.60
  -4   6   5    5.54    5.35
   4  -6  -5   14.86    6.78
   4  -6  -4  333.00   37.82
  -4   6   4  402.61   35.65
   4  -6  -3  144.63   23.16
  -4   6   3  163.72   19.40
  -4   6   3  162.80   23.38
   4  -6  -2  124.59   21.40
  -4   6   2  118.51   14.71
  -4   6   2  164.93   22.96
  -4   6   1   83.08   16.32
   4  -6  -1   60.46   14.98
  -4   6   1   63.03    8.50
  -4   6   0   86.75   16.17
   4  -6   0  125.10   18.23
  -4   6   0   66.95    6.76
  -4   6  -1   13.54    7.86
   4  -6   1   12.59    5.80
   4  -6   2  122.25   19.42
  -4   6  -2  138.24   21.23
   4  -6   3  190.81   23.14
  -4   6  -3  201.49   26.22
  -4   6  -4   34.87    9.97
   4  -6   4   27.57    9.98
  -4   6  -5   15.65    7.05
   4  -6   5   17.22    7.72
  -4   6  -6  131.55   21.86
  -4   6  -7  110.93   20.08
  -4   6  -8  305.64   27.29
   4  -6   8  318.46   21.21
  -4   6  -8  258.63   33.25
  -4   6  -9   57.11   14.69
   4  -6   9   73.35    9.65
  -4   6 -10   49.28   14.78
   4  -6  10   53.20    9.05
   4  -6  11   33.83   12.06
   4  -6  11   17.25    6.46
  -4   6 -11   16.07    8.08
   4  -6  12  321.98   38.87
  -4   6 -12  336.62   42.62
   4  -6  13   11.25    5.51
   4  -6  13   12.68    8.25
  -4   6 -13    3.55    4.70
   4  -6  14   18.91    9.70
   4  -6  14   19.43    7.35
  -4   6 -14   36.85   15.48
   4  -6  15   28.60    9.17
   4  -6  15   23.07   11.13
  -4   6 -15   49.85   16.43
   4  -6  16   65.70   16.74
  -4   6 -16   87.00   22.82
  -4   6 -17   33.23   15.19
  -4   6 -18   22.44   11.45
  -4   6 -19    4.63    5.81
  -4   5  16    2.56    6.62
   4  -5 -16   -4.47    6.08
   4  -5 -15    8.87    9.83
  -4   5  15    7.20    9.19
   4  -5 -14   41.66   13.99
  -4   5  14   51.62   18.68
   4  -5 -13   71.13   18.32
  -4   5  13   51.32   18.01
   4  -5 -12   80.90   18.67
  -4   5  12   84.30   22.35
   4  -5 -11    1.54    5.00
  -4   5  11    9.07    7.50
   4  -5 -10   14.22    9.13
  -4   5  10   14.24    9.72
  -4   5   9   10.28    6.52
   4  -5  -9   18.60    8.40
   4  -5  -8  300.07   35.42
  -4   5   8  337.64   38.60
   4  -5  -7   20.06    5.05
   4  -5  -7   18.76    8.58
  -4   5   7   17.95    7.42
   4  -5  -6  169.68   24.26
  -4   5   6  160.27   23.33
   4  -5  -6  149.46   16.57
   4  -5  -5    2.87    2.88
   4  -5  -5   10.21    7.63
  -4   5   5    3.55    5.34
   4  -5  -4  595.36   43.73
   4  -5  -4  662.85   52.01
  -4   5   4  639.98   47.64
   4  -5  -3   64.80   11.56
  -4   5   3   56.21   12.95
  -4   5   3   60.88   10.29
   4  -5  -3   39.73   11.52
   4  -5  -2  366.62   33.69
  -4   5   2  335.64   26.17
  -4   5   2  321.22   32.55
  -4   5   1   54.43   11.41
   4  -5  -1   51.15   11.35
  -4   5   1   43.40    6.29
  -4   5   0   85.19   15.49
   4  -5   0   82.30   14.13
  -4   5   0   75.02    6.83
  -4   5  -1    6.61    5.94
   4  -5   1    0.45    2.93
   4  -5   2  264.23   26.18
  -4   5  -2  242.12   28.01
   4  -5   3  170.46   19.16
  -4   5  -3  171.76   19.07
  -4   5  -3  147.95   21.48
   4  -5   4  137.08   16.77
  -4   5  -4  139.19   16.54
  -4   5  -4  121.76   20.31
  -4   5  -5   17.50    7.59
   4  -5   5   12.60    5.47
  -4   5  -5   24.43    6.95
   4  -5   6  104.72    8.43
  -4   5  -6  149.16   21.05
  -4   5  -7   14.03    6.82
  -4   5  -7   20.96    5.74
   4  -5   7   12.49    3.20
  -4   5  -8  184.00   16.83
   4  -5   8  139.27   16.86
  -4   5  -8  174.22   24.71
  -4   5  -9  210.81   17.83
  -4   5  -9  145.35   23.58
   4  -5   9  167.65   18.94
   4  -5  10   25.03   10.36
   4  -5  10   28.84    8.87
  -4   5 -10   11.95    7.39
   4  -5  11   16.39    8.15
   4  -5  11   16.55    7.28
  -4   5 -11   10.39    7.62
   4  -5  12   67.53   14.55
   4  -5  12   55.00   14.33
  -4   5 -12   35.06   11.55
   4  -5  13    8.77    8.50
   4  -5  13   10.07    7.28
  -4   5 -13   11.25    9.52
   4  -5  14  290.05   32.96
  -4   5 -14  229.62   33.84
   4  -5  15   65.83   16.60
   4  -5  15   63.88   16.96
  -4   5 -15   52.67   16.51
   4  -5  16   11.31    9.20
   4  -5  16    4.45    6.07
  -4   5 -16    8.04    9.58
   4  -5  17   48.38   15.49
   4  -5  17   70.40   18.61
  -4   5 -17   72.38   20.93
   4  -5  18  114.31   24.47
  -4   5 -18  137.57   29.55
  -4   5 -19    6.51    6.53
  -4   5 -20   -2.45    4.94
   4  -4 -17   13.27    6.55
  -4   4  17    2.89    5.43
   4  -4 -16    7.96    5.40
  -4   4  16   17.13   13.95
  -4   4  15    7.82    9.46
   4  -4 -15   -5.44    7.45
  -4   4  14   13.07    7.66
   4  -4 -14   10.41    8.63
   4  -4 -13   20.71   11.28
  -4   4  13   20.00   10.83
   4  -4 -12  130.67   23.13
  -4   4  12  106.39   25.81
   4  -4 -11   30.15   10.52
  -4   4  11   32.38   13.90
   4  -4 -10   12.29    9.22
  -4   4  10   23.06   11.13
   4  -4  -9   30.03   11.33
  -4   4   9   42.16   13.64
   4  -4  -8  442.80   41.87
  -4   4   8  349.67   41.01
   4  -4  -7    8.45    2.64
   4  -4  -7    7.95    6.92
  -4   4   7    7.75    6.79
   4  -4  -6   66.78   14.19
  -4   4   6   61.04   13.92
   4  -4  -6   70.51    9.05
   4  -4  -5   71.87   15.72
  -4   4   5   87.05   14.63
   4  -4  -5  100.53   11.82
   4  -4  -4  933.35   64.57
  -4   4   4  774.26   57.27
   4  -4  -4  940.74   55.87
   4  -4  -3   16.03    5.75
  -4   4   3   13.53    6.61
   4  -4  -3   14.50    6.45
  -4   4   3    4.29    3.20
   4  -4  -2  346.03   29.88
  -4   4   2  252.15   21.20
   4  -4  -2  294.27   26.51
  -4   4   2  275.85   28.46
  -4   4   1   15.36    5.57
  -4   4   1   17.07    3.74
   4  -4  -1   21.35    6.55
   4  -4   0  102.15   13.83
  -4   4   0   89.93   15.35
  -4   4   0   64.81    6.94
  -4   4  -1    3.56    3.58
   4  -4   1    0.55    1.46
  -4   4  -1    1.25    1.86
   4  -4   2  556.64   38.30
  -4   4  -2  571.46   39.61
  -4   4  -2  405.84   39.97
   4  -4   3  101.82   13.18
  -4   4  -3  117.64   13.80
  -4   4  -3  104.18   16.79
   4  -4   4  371.45   21.70
   4  -4   4  475.16   30.72
  -4   4  -4  445.43   30.35
  -4   4  -4  365.56   34.23
  -4   4  -5   20.67    8.39
   4  -4   5   53.20    8.36
  -4   4  -5   66.14    8.74
  -4   4  -6  414.73   27.21
  -4   4  -6  299.77   32.57
  -4   4  -7    6.90    5.13
  -4   4  -7    5.17    2.38
   4  -4   8  254.17   29.06
  -4   4  -8  202.29   15.70
  -4   4  -8  249.58   28.76
  -4   4  -9   35.73   12.55
  -4   4  -9    2.88    1.54
   4  -4   9   21.02    8.23
   4  -4  10   15.73    8.64
  -4   4 -10    1.92    3.12
   4  -4  11   62.52   15.10
  -4   4 -11   37.00   14.03
  -4   4 -12  304.28   37.20
   4  -4  12  377.73   40.34
   4  -4  13   59.83   16.23
  -4   4 -13   78.70   18.62
   4  -4  14    6.27    6.81
  -4   4 -14   22.08   10.49
   4  -4  15   30.37   12.57
   4  -4  15   42.88   20.16
  -4   4 -15   30.87   13.58
   4  -4  16  134.77   25.95
   4  -4  16  130.77   25.81
  -4   4 -16  123.87   25.33
   4  -4  17   65.06   18.57
   4  -4  17   29.16   12.75
  -4   4 -17   47.95   15.55
   4  -4  18   17.16   10.30
   4  -4  18    3.56    9.59
  -4   4 -18   10.11   11.24
   4  -4  19   11.98   10.30
  -4   4 -19   15.84   10.84
   4  -4  20   16.75    9.66
  -4   4 -20   24.68   14.31
   4  -3 -18   20.99   10.52
   4  -3 -17    7.72    7.29
  -4   3  17   22.78   12.26
   4  -3 -16   13.82    9.12
  -4   3  16   18.77   14.81
   4  -3 -15    2.76    5.81
  -4   3  15   14.14   10.55
   4  -3 -14   28.98   13.51
  -4   3  14   16.00   12.06
  -4   3  13   21.22   11.15
   4  -3 -13   15.99    8.93
   4  -3 -12  132.49   22.96
  -4   3  12  156.52   27.80
  -4   3  11   38.94   14.15
   4  -3 -11   32.03   10.59
   4  -3 -10   24.43    8.90
  -4   3  10   34.25   13.10
  -4   3   9   98.71   18.93
   4  -3  -9   76.12   16.46
  -4   3   8  290.98   33.39
   4  -3  -8  294.24   32.13
  -4   3   7   66.63   14.38
   4  -3  -7   61.16   13.55
   4  -3  -7   60.95    6.46
  -4   3   6   63.37   13.34
   4  -3  -6   70.09   13.55
   4  -3  -6   72.16    8.31
   4  -3  -5    1.48    2.53
  -4   3   5    2.73    4.31
   4  -3  -4  387.68   35.02
  -4   3   4  411.50   32.04
  -4   3   3   39.37    7.63
   4  -3  -3   37.87    8.79
  -4   3   2  847.89   52.51
   4  -3  -2  922.04   59.74
  -4   3   2  915.31   61.10
  -4   3   1    6.90    5.22
   4  -3  -1    7.06    3.83
   4  -3  -1    3.70    3.03
  -4   3   1    5.40    2.49
  -4   3   1    9.60    5.54
  -4   3   0    2.40    3.15
   4  -3   0    0.89    2.33
   4  -3   0   -1.52    0.54
  -4   3   0    0.72    0.69
  -4   3   0    0.79    1.78
   4  -3   1   99.54   14.35
  -4   3  -1  172.92   17.30
   4  -3   1  121.01   10.65
  -4   3  -1  170.26   18.63
   4  -3   2  760.74   43.88
   4  -3   2  858.21   50.19
  -4   3  -2  804.55   51.03
  -4   3  -2  778.01   55.66
  -4   3  -3   58.91   11.81
   4  -3   3   57.80    8.05
  -4   3  -3   72.52   10.02
   4  -3   3   54.24    6.36
   4  -3   4  711.14   43.85
  -4   3  -4  758.58   45.34
  -4   3  -4  755.13   52.91
  -4   3  -5    1.81    4.24
   4  -3   5    3.88    2.45
  -4   3  -5    2.25    1.76
  -4   3  -6  306.80   29.48
  -4   3  -7   24.44    8.18
   4  -3   7   31.68   10.04
   4  -3   8  254.33   30.50
  -4   3  -8  268.55   28.54
   4  -3   9   21.31    8.42
  -4   3  -9   10.65    6.24
   4  -3  10   12.47    7.69
  -4   3 -10   18.90    8.47
   4  -3  11   13.51    8.10
  -4   3 -11    6.64    5.49
  -4   3 -12  270.96   33.23
   4  -3  12  298.63   36.04
   4  -3  13   45.13   14.64
  -4   3 -13   64.40   16.48
   4  -3  14  145.35   26.24
  -4   3 -14  146.13   25.17
   4  -3  15    5.02    4.59
  -4   3 -15   13.22    8.59
   4  -3  16   29.35   13.17
  -4   3 -16   20.48   10.07
   4  -3  17   23.63   10.36
  -4   3 -17   43.68   15.66
   4  -3  18  103.52   24.35
  -4   3 -18  132.82   26.38
   4  -3  19    7.33   10.94
   4  -3  19   -0.37    5.66
  -4   3 -19   14.88   11.08
   4  -3  20   62.18   21.14
   4  -2 -19   17.10    9.98
  -4   2  18   52.71   19.28
   4  -2 -18   44.64   14.87
   4  -2 -17   17.61    9.95
  -4   2  17    6.22    8.78
  -4   2  16   46.29   15.81
   4  -2 -16   43.69   14.52
  -4   2  15    4.52    8.70
   4  -2 -15    8.92   11.65
  -4   2  14   33.12   14.93
   4  -2 -14   49.67   14.41
   4  -2 -13   35.97   11.44
  -4   2  13   20.12   10.60
   4  -2 -12  186.88   27.88
  -4   2  12  209.98   31.91
   4  -2 -11   12.05    6.01
  -4   2  11   20.79    9.24
  -4   2  10   32.70   11.46
   4  -2 -10   34.10   10.78
   4  -2  -9    5.62    2.16
  -4   2   9    4.44    3.96
   4  -2  -8  282.15   31.87
  -4   2   8  314.57   32.81
   4  -2  -7    7.62    1.82
   4  -2  -7    3.63    3.36
  -4   2   7    6.39    4.50
   4  -2  -6  169.52   21.63
  -4   2   6  184.05   21.11
   4  -2  -5  177.94   21.79
  -4   2   5  157.76   18.99
   4  -2  -4  244.42   25.16
   4  -2  -4  289.75   26.56
  -4   2   4  218.25   21.80
  -4   2   3   48.27    8.44
   4  -2  -3   57.38   10.98
   4  -2  -3   75.00   11.82
   4  -2  -2  906.17   55.78
   4  -2  -2  863.11   52.62
  -4   2   2  744.62   49.69
   4  -2  -1   16.32    5.89
  -4   2   1   12.56    4.92
   4  -2  -1   16.61    4.10
   4  -2  -1   15.64    5.46
  -4   2   1    9.23    3.02
   4  -2   0    1.01    2.29
  -4   2   0    0.93    2.56
   4  -2   0    2.34    1.78
   4  -2   0    0.37    1.49
   4  -2   1  117.07   12.98
   4  -2   1  106.34   10.89
   4  -2   1   97.94   14.24
  -4   2  -1  129.79   15.36
   4  -2   2  232.48   19.15
   4  -2   2  203.48   17.46
   4  -2   2  283.20   23.68
  -4   2  -2  249.83   23.18
   4  -2   3  415.76   28.07
   4  -2   3  460.37   34.55
  -4   2  -3  460.81   35.20
   4  -2   4  488.54   30.57
   4  -2   4  527.35   39.20
  -4   2  -4  589.83   40.02
   4  -2   5  162.04   21.19
   4  -2   5   98.20    8.35
   4  -2   5  150.65   17.85
  -4   2  -5  158.20   17.21
   4  -2   6  551.07   47.66
  -4   2  -6  577.83   42.47
  -4   2  -7  240.84   24.55
   4  -2   7  245.62   28.62
  -4   2  -8   79.34   13.59
   4  -2   8   90.27   16.95
   4  -2   9    9.83    8.10
  -4   2  -9   10.58    5.58
  -4   2 -10  121.71   19.05
   4  -2  10  172.53   25.40
   4  -2  11   -0.35    0.68
  -4   2 -11    6.53    6.67
  -4   2 -12  123.51   20.95
   4  -2  12  159.14   25.54
   4  -2  13   93.17   20.52
  -4   2 -13   58.41   14.88
  -4   2 -14  187.46   27.75
   4  -2  14  223.52   32.49
   4  -2  15   34.69   13.55
  -4   2 -15   29.37   11.92
   4  -2  16   12.55    6.31
  -4   2 -16    2.02    3.70
   4  -2  17   20.23   11.76
  -4   2 -17   18.43   11.64
   4  -2  18   39.82   14.00
   4  -2  19    8.95   10.38
   4  -2  20   -1.66    6.28
   4  -1 -20   32.10   12.42
   4  -1 -19   11.82    9.02
  -4   1  18   55.01   18.81
   4  -1 -18   41.35   13.40
  -4   1  17   20.26   12.28
   4  -1 -17    9.22    8.58
   4  -1 -16   50.00   13.78
  -4   1  16   39.42   14.75
   4  -1 -15    9.05    7.75
  -4   1  15    8.86   10.58
  -4   1  14   89.76   20.83
   4  -1 -14  105.36   20.35
   4  -1 -13   68.93   16.34
  -4   1  13   60.60   15.86
  -4   1  12   80.50   18.02
   4  -1 -12   71.27   15.69
  -4   1  11   23.23    7.69
   4  -1 -11   36.39   11.35
   4  -1 -10  139.77   21.85
  -4   1  10  131.49   21.04
  -4   1   9   32.95    9.73
   4  -1  -9   27.67   11.09
   4  -1  -8   37.16   10.11
  -4   1   8   46.32   11.64
   4  -1  -8   50.73   11.75
   4  -1  -7    4.01    1.62
  -4   1   7    5.74    3.99
   4  -1  -7    5.52    5.07
   4  -1  -6  681.02   51.72
  -4   1   6  669.40   49.16
  -4   1   5   15.82    5.75
   4  -1  -5   14.25    5.65
   4  -1  -4   43.09   10.25
  -4   1   4   52.36    9.57
   4  -1  -4   42.54   11.06
   4  -1  -3  122.97   15.96
   4  -1  -3  107.60   13.33
  -4   1   3  100.79   12.72
   4  -1  -3   83.29   13.72
   4  -1  -2  471.32   33.65
   4  -1  -2  390.37   29.18
  -4   1   2  366.95   28.33
   4  -1  -2  329.17   30.15
   4  -1  -1  612.57   40.37
   4  -1  -1  563.27   37.04
  -4   1   1  453.96   35.26
   4  -1  -1  576.96   40.09
   4  -1   0   41.31    8.09
  -4   1   0   25.24    6.85
   4  -1   0   24.37    5.61
  -4   1  -1   65.63    9.79
   4  -1   1   48.05    8.37
   4  -1   1   64.41    9.88
   4  -1   2  550.29   37.92
  -4   1  -2  555.91   38.23
   4  -1   3   -0.58    2.82
  -4   1  -3    3.47    2.93
   4  -1   3   -0.88    3.11
   4  -1   4  424.25   36.13
   4  -1   4  297.49   21.96
   4  -1   4  388.68   28.89
  -4   1  -4  384.79   28.25
   4  -1   5   46.11    5.36
   4  -1   5  127.58   14.40
  -4   1  -5  115.20   13.23
   4  -1   5  133.04   18.92
  -4   1  -6  473.87   36.38
   4  -1   6  622.53   47.59
  -4   1  -7   28.90    6.89
   4  -1   7   28.54    9.69
  -4   1  -8  226.78   22.88
   4  -1   8  221.48   28.05
  -4   1  -9  160.65   19.68
   4  -1   9  185.57   26.26
   4  -1  10   58.95   14.73
  -4   1 -10   54.42   11.17
   4  -1  11  120.73   22.64
  -4   1 -11  133.94   19.54
  -4   1 -12  285.29   30.86
   4  -1  12  299.48   37.68
   4  -1  13  105.29   22.31
  -4   1 -13   70.32   15.41
   4  -1  14   76.47   19.85
  -4   1 -14   79.98   16.58
   4  -1  15   41.05   15.18
  -4   1 -15   34.32   11.43
   4  -1  16   25.61   11.59
   4  -1  17   -7.38    5.20
   4  -1  18   38.13   14.80
   4  -1  19    3.46    4.87
   4  -1  20   24.78   15.20
   4   0 -20   19.05   10.72
   4   0 -19   26.49   12.66
   4   0 -18   92.68   20.75
  -4   0  18  124.67   27.20
   4   0 -17   19.27   10.44
  -4   0  17   21.66   10.96
  -4   0  16    9.85    8.74
   4   0 -16    3.35    6.52
  -4   0  15   11.64    8.24
   4   0 -15    8.54    7.10
  -4   0  14   96.47   21.17
   4   0 -14  127.08   22.55
  -4   0  13   69.91   16.33
   4   0 -13   78.54   16.97
  -4   0  12  115.94   21.26
   4   0 -12   99.63   19.79
   4   0 -11   12.39    5.47
  -4   0  11   12.96    7.69
   4   0 -11    6.85    6.55
   4   0 -10    6.49    4.74
   4   0 -10    0.81    1.90
   4   0  -9   21.80    3.62
   4   0  -9   19.36    6.72
   4   0  -9   19.17    8.12
  -4   0   9   20.18    7.15
   4   0  -8  324.67   33.10
  -4   0   8  277.87   29.95
   4   0  -8  305.52   21.00
  -4   0   7  101.45   15.77
   4   0  -7  115.22   11.11
   4   0  -6   50.06    7.50
  -4   0   6   42.80   10.12
  -4   0   5  107.48   15.14
  -4   0   4 1338.06   80.71
   4   0  -4 1324.47   81.04
   4   0  -3    2.86    3.28
  -4   0   3    2.55    2.26
   4   0  -2   10.19    4.15
   4   0  -2    6.16    2.67
  -4   0   2   12.18    4.91
   4   0  -1  190.10   18.75
   4   0  -1  180.76   18.87
   4   0   0  429.53   33.64
   4   0   0  364.28   29.16
   4   0   0  395.81   29.29
   4   0   1   42.65    7.34
   4   0   1   31.43    6.73
   4   0   1   45.86   10.07
   4   0   2  822.28   55.72
   4   0   2  775.10   46.79
  -4   0  -2  704.45   46.10
  -4   0  -3   14.87    3.91
   4   0   3   13.35    4.07
   4   0   3   19.24    6.93
   4   0   4 1013.30   62.96
  -4   0  -4 1125.84   63.05
   4   0   4 1137.15   75.11
   4   0   5   85.50    8.81
  -4   0  -5   90.35   10.83
   4   0   5  108.22   18.16
   4   0   6   97.92    9.14
  -4   0  -6  111.61   12.46
   4   0   6  111.71   18.85
  -4   0  -7    8.11    3.63
   4   0   7    4.74    1.82
   4   0   7   17.84    9.10
  -4   0  -8  295.62   21.28
   4   0   8  326.72   33.83
   4   0   9    7.12    5.92
   4   0   9    2.75    1.28
  -4   0  -9    3.24    3.29
   4   0  10   29.97   11.14
  -4   0 -10   23.23    6.98
   4   0  11   12.14    1.17
  -4   0 -11   20.00    6.62
   4   0  12  281.87   36.88
  -4   0 -12  232.24   25.83
   4   0  13   11.53    7.77
  -4   0 -13    6.79    4.63
   4   0  14  131.85   26.09
   4   0  15    5.47    5.24
   4   0  16   19.63    9.28
   4   0  17   -2.36    3.17
   4   0  18  100.32   25.82
   4   0  19   37.03   17.42
   4   1 -20   12.46    8.84
  -4  -1  19    1.18    7.13
   4   1 -19   -1.37    3.25
   4   1 -18   91.13   22.15
  -4  -1  18  132.38   27.47
   4   1 -17   18.63   10.24
  -4  -1  17    9.23    7.97
  -4  -1  16   13.50    9.09
   4   1 -16   10.42    6.84
  -4  -1  15   22.27   12.09
   4   1 -15   14.07    8.58
  -4  -1  14   32.83   11.96
   4   1 -14    9.01    4.08
  -4  -1  13   33.30   11.76
   4   1 -13   17.00    8.12
   4   1 -12  367.38   40.06
  -4  -1  12  353.58   39.25
  -4  -1  11    1.91    5.21
   4   1 -11    0.19    1.69
   4   1 -10    2.68    3.16
   4   1 -10    1.70    2.72
  -4  -1  10    3.86    4.14
   4   1  -9    1.06    2.60
   4   1  -9    4.16    2.14
  -4  -1   9    3.14    2.70
  -4  -1   8  341.04   33.03
   4   1  -8  314.88   24.69
  -4  -1   7  309.01   30.83
   4   1  -7  307.60   24.43
   4   1  -6  277.20   23.03
  -4  -1   6  255.70   26.68
   4   1  -5  111.95   13.40
  -4  -1   5  107.99   15.35
  -4  -1   4  466.86   37.03
   4   1  -3   84.55   12.48
  -4  -1   3  107.64   14.27
   4   1  -2 1093.06   67.81
  -4  -1   2 1070.20   67.13
   4   1  -1  105.39   13.94
   4   1  -1  120.72   13.49
   4   1  -1   99.43   14.97
   4   1   0    6.98    3.15
   4   1   0    2.48    3.21
   4   1   0    6.31    3.89
   4   1   1  183.90   16.19
   4   1   1  175.05   20.75
   4   1   2 1597.33   88.59
   4   1   2 1800.85  102.05
   4   1   3    4.86    5.35
   4   1   3    1.34    2.38
   4   1   4  179.43   17.23
   4   1   4  237.89   26.63
  -4  -1  -4  188.72   15.04
  -4  -1  -5    1.80    1.58
   4   1   5    1.94    2.03
   4   1   5    6.54    6.10
   4   1   6   40.95   13.03
   4   1   6   48.96    7.43
  -4  -1  -6   42.59    6.17
  -4  -1  -7   25.54    5.18
   4   1   7   35.44   11.76
   4   1   7   32.10    5.64
  -4  -1  -8   22.72    4.98
   4   1   8   26.94   11.53
   4   1   8   23.50    5.05
  -4  -1  -9   27.61    5.97
   4   1   9   31.39   11.34
   4   1   9   31.04    5.69
   4   1  10   27.20   10.70
  -4  -1 -10   24.41    6.51
   4   1  11   21.86   10.86
  -4  -1 -11   15.35    6.45
   4   1  12  129.54   24.62
   4   1  13   20.85   11.11
   4   1  14   87.94   22.27
   4   1  15    7.03   11.22
   4   1  16   21.31   13.21
   4   1  17    3.57    5.75
   4   1  18   24.78   12.99
   4   2 -21   11.49    8.46
   4   2 -20    4.52    5.55
  -4  -2  19   16.80   10.02
   4   2 -19   16.61    8.28
  -4  -2  18   74.53   20.37
   4   2 -18   82.15   20.49
  -4  -2  17   68.79   18.52
   4   2 -17   46.75   15.52
  -4  -2  16   58.11   17.83
   4   2 -16   22.53    9.96
  -4  -2  15   54.02   14.92
   4   2 -15   66.80   17.71
  -4  -2  14   71.20   17.24
  -4  -2  13  100.05   19.43
  -4  -2  12  104.29   19.86
   4   2 -11   27.09    4.85
   4   2 -11   35.31    8.67
  -4  -2  11   30.21    9.99
   4   2 -10   58.24   10.41
   4   2 -10   39.61    5.72
  -4  -2  10   54.59   13.10
   4   2  -9    4.03    4.16
   4   2  -9    3.01    1.68
  -4  -2   9   -2.35    1.07
   4   2  -8   36.69    5.75
   4   2  -8   62.15    9.98
  -4  -2   8   53.27   12.00
   4   2  -7  129.79   12.62
  -4  -2   7  134.97   19.36
   4   2  -7  171.98   18.03
  -4  -2   6  416.77   35.70
   4   2  -6  333.00   25.63
   4   2  -6  438.68   32.44
   4   2  -5  119.49   14.80
  -4  -2   5  100.15   15.22
   4   2  -5   86.07   10.72
   4   2  -4  214.66   20.95
  -4  -2   4  169.87   20.10
   4   2  -4  158.59   16.71
   4   2  -3   19.02    6.71
  -4  -2   3   28.47    7.58
   4   2  -3   14.42    4.44
   4   2  -2  404.68   32.31
   4   2  -1    3.50    2.43
  -4  -2   0   15.84    7.51
   4   2   0   20.86    5.16
   4   2   0   17.67    5.46
   4   2   1    3.88    2.99
   4   2   1    3.05    2.41
   4   2   2  223.28   15.66
   4   2   2  251.14   27.57
   4   2   3   98.95    8.44
   4   2   3  214.75   24.81
   4   2   4  274.59   25.93
   4   2   4  330.81   34.09
   4   2   5   67.09   15.18
   4   2   5   37.32    8.44
   4   2   6    4.56    4.92
   4   2   6    9.56    4.56
   4   2   7   74.98   17.28
   4   2   7   47.83    8.94
   4   2   8   53.52    9.50
  -4  -2  -8   39.85    4.66
   4   2   8   75.75   17.64
  -4  -2  -9    5.61    2.23
   4   2   9    1.66    3.22
   4   2   9    6.53    5.43
   4   2  10    9.16    7.24
   4   2  11   -2.34    3.24
   4   2  12  138.35   26.41
   4   2  13   78.99   19.77
   4   2  14   54.61   18.50
   4   2  15   13.38   10.98
   4   2  16    7.27    9.38
   4   2  17   17.14   12.57
   4   3 -20    4.87    8.15
  -4  -3  19   23.91   12.00
   4   3 -19   47.28   21.86
  -4  -3  18   64.20   19.19
   4   3 -18   44.56   14.93
  -4  -3  17    6.39    6.97
   4   3 -17   23.17   11.94
  -4  -3  16    6.51    8.60
  -4  -3  15    0.10    5.05
  -4  -3  14   41.93   13.08
  -4  -3  13   26.91   11.59
  -4  -3  12   90.53   18.81
   4   3 -12  121.74   16.76
   4   3 -11   69.54   13.03
  -4  -3  11   69.78   16.47
   4   3 -10    4.87    4.38
  -4  -3  10   -1.55    2.11
  -4  -3   9  151.60   22.46
   4   3  -9  174.68   20.52
  -4  -3   8  270.90   30.74
   4   3  -8  288.95   28.01
  -4  -3   7  238.11   25.76
   4   3  -7  142.49   12.33
   4   3  -7  257.60   23.87
  -4  -3   6  185.26   22.79
   4   3  -6  157.09   14.64
   4   3  -6  223.85   22.86
  -4  -3   5  142.61   18.88
   4   3  -5  139.15   14.55
   4   3  -5  155.99   19.42
   4   3  -4  254.33   25.46
  -4  -3   4  212.57   23.80
   4   3  -4  188.19   19.38
   4   3  -3   18.56    5.12
   4   3  -3   19.87    7.44
   4   3  -2  338.06   30.81
  -4  -3   2  251.13   27.23
   4   3  -2  283.54   27.25
   4   3  -1   28.37    8.45
   4   3  -1   18.81    8.33
  -4  -3   1   19.13    6.93
   4   3   0   18.06    6.80
   4   3   0   25.06    7.27
   4   3   1   19.42    7.05
   4   3   1   19.23    4.10
   4   3   2  405.90   38.74
   4   3   3   25.80    9.62
   4   3   4  234.08   29.53
   4   3   5   20.73    8.93
   4   3   6   54.88   16.17
   4   3   7    3.43    4.11
   4   3   8  154.05   26.93
   4   3   9   11.62    9.12
   4   3  10   85.37   21.06
   4   3  11   11.34    8.01
   4   3  12  130.75   29.30
   4   3  13   34.36   14.28
   4   3  14   55.62   20.27
   4   3  15   15.60   10.59
   4   4 -20   14.76    9.82
   4   4 -19   14.02    9.64
  -4  -4  18   26.35   12.65
  -4  -4  17   12.58   10.29
  -4  -4  16   31.07   12.89
  -4  -4  15   15.20    9.58
  -4  -4  14   16.51    8.54
   4   4 -13    6.54    4.01
  -4  -4  13   -0.10    2.64
  -4  -4  12  221.38   30.55
   4   4 -12  235.31   27.01
   4   4 -11   17.74    8.84
  -4  -4  11    8.25    5.41
   4   4 -10    9.94    5.92
  -4  -4  10    8.71    5.25
   4   4  -9    3.74    6.17
  -4  -4   9   10.29    7.07
  -4  -4   8  195.29   25.59
   4   4  -8  208.86   24.71
   4   4  -7   29.44    8.26
   4   4  -7   21.97    3.58
  -4  -4   7   28.11    8.71
   4   4  -6  452.40   31.11
  -4  -4   6  485.52   42.07
   4   4  -6  520.67   42.67
   4   4  -5   23.16    9.05
   4   4  -5   12.54    4.40
   4   4  -4   10.66    6.17
   4   4  -4   16.02    5.02
  -4  -4   3   17.79    6.17
   4   4  -3   10.83    6.58
   4   4  -3   11.09    5.74
   4   4  -2  307.62   31.64
  -4  -4   2  306.28   29.67
   4   4  -2  290.32   28.34
   4   4  -1   14.31    6.53
   4   4  -1    9.69    5.37
   4   4   0   21.87    8.59
   4   4   0   16.74    6.43
   4   4   1  219.36   26.07
   4   4   1  239.24   27.06
   4   4   1  155.88   12.55
   4   4   2  370.30   37.56
   4   4   2  333.90   36.19
   4   4   3  128.15   21.69
   4   4   3  144.70   24.14
   4   4   4  315.89   36.01
   4   4   4  360.55   40.16
   4   4   5   63.57   15.65
   4   4   5   70.69   17.83
   4   4   6   38.84   14.43
   4   4   6   22.02    8.17
   4   4   7   44.12   13.79
   4   4   7   55.78   17.93
   4   4   8  299.18   43.73
   4   4   9   28.04   10.96
   4   4  10   38.43   15.58
   4   4  10   21.86   10.39
   4   4  11   13.19   10.07
   4   4  11    8.34    6.80
   4   4  12   74.31   17.44
   4   4  12   94.08   24.47
   4   4  13   14.68   11.73
   4   4  13   11.19    6.06
   4   4  14   35.68   14.25
   4   4  14   29.36   10.90
  -4  -5  18   22.29   10.86
  -4  -5  17   14.11    8.76
  -4  -5  16  102.71   22.97
  -4  -5  15   -1.02    1.35
   4   5 -14   19.20    7.95
  -4  -5  14   14.72    9.52
   4   5 -13   10.41    7.38
  -4  -5  13    3.39    4.88
  -4  -5  12  175.51   27.69
   4   5 -12  216.42   27.27
   4   5 -11   34.34   10.34
  -4  -5  11   23.21   10.25
   4   5 -10   48.97   13.25
  -4  -5  10   32.61   10.80
   4   5  -9    1.41    3.73
  -4  -5   9    0.20    2.72
   4   5  -8  106.56   18.87
  -4  -5   8   74.10   15.86
   4   5  -7   51.25   13.26
  -4  -5   7   42.03   11.40
   4   5  -6  214.22   19.98
   4   5  -6  292.55   31.39
   4   5  -5    1.43    2.64
   4   5  -5    6.98    6.08
   4   5  -4   15.27    5.96
   4   5  -4   23.07    9.04
  -4  -5   4   10.68    5.18
   4   5  -3   34.07    9.32
   4   5  -3   49.35   13.30
  -4  -5   3   28.10    8.36
   4   5  -2   35.26   10.07
   4   5  -2   62.75   14.60
   4   5  -1   67.88   14.41
   4   5  -1   90.36   16.33
   4   5   0   57.73   13.57
   4   5   0   81.60   17.39
   4   5   0   70.95    8.92
   4   5   1  213.49   27.36
   4   5   1  187.80   11.02
   4   5   1  189.69   25.90
   4   5   1  114.17    9.97
   4   5   2   62.22   15.56
   4   5   2   49.35   13.02
   4   5   3  142.03   23.90
   4   5   3  189.67   28.31
   4   5   4  234.82   31.74
   4   5   4  316.18   38.34
   4   5   5   13.74    8.93
   4   5   5   14.52    8.97
   4   5   6   14.79    9.43
   4   5   6    7.35    7.05
   4   5   7   16.26   10.42
   4   5   7    8.76    3.83
   4   5   8  125.30   26.68
   4   5   8   90.73   19.61
   4   5   9   17.67   12.19
   4   5   9   20.67   10.51
   4   5  10    9.74   10.13
   4   5  10   14.83    9.47
   4   5  11    5.54    7.18
   4   5  11    5.42    2.41
   4   5  12    9.06    9.47
   4   5  12    8.11    6.40
   4   5  13   17.01    7.97
  -4  -6  17   -1.38    5.49
  -4  -6  16   27.58   11.44
  -4  -6  15    2.69    4.14
   4   6 -14   12.36    7.65
  -4  -6  14   15.53    8.82
   4   6 -13    6.28    7.84
  -4  -6  13    5.14    8.42
   4   6 -12   61.17   16.89
  -4  -6  12   72.85   17.19
   4   6 -11    8.89    7.41
  -4  -6  11    6.09    3.96
   4   6 -10   37.37   11.59
  -4  -6  10   10.98    6.39
   4   6  -9    4.76    5.64
  -4  -6   9    2.62    5.42
   4   6  -8   33.12   11.23
   4   6  -7    5.57    6.79
   4   6  -6  170.53   25.88
   4   6  -5   11.33    5.99
   4   6  -5    6.92    4.82
   4   6  -4   17.32    7.29
   4   6  -4   12.94    6.86
   4   6  -3   34.86   10.63
   4   6  -3   15.62    7.93
   4   6  -2   54.20   13.21
   4   6  -2   69.00   16.43
   4   6  -1   22.90   10.55
   4   6  -1   48.84   13.57
   4   6  -1   41.81    8.13
   4   6   0   96.90   19.68
   4   6   0  100.54   21.32
   4   6   0  126.06   11.83
   4   6   1   11.40    7.68
   4   6   1   22.23    8.36
   4   6   2   40.19   13.91
   4   6   2   61.50   16.18
   4   6   3    6.26    4.08
   4   6   3   16.36    9.11
   4   6   4  146.28   27.65
   4   6   4  158.54   26.38
   4   6   5   16.49   12.15
   4   6   5   19.40   10.40
   4   6   6   12.71    9.52
   4   6   6    3.28    4.78
   4   6   7   39.59   15.89
   4   6   7   38.70   13.96
   4   6   8   23.06   14.16
   4   6   8   33.32   11.69
   4   6   9   21.81   12.86
   4   6   9   19.06    8.98
   4   6  10   31.71   17.34
   4   6  10   25.78   11.13
   4   6  11   37.13   17.43
   4   6  11   25.13   10.99
   4   6  12    7.96    9.96
  -4  -7  16   22.53   11.36
  -4  -7  15   13.68   10.12
   4   7 -14    7.28    6.58
  -4  -7  14   17.34   10.71
   4   7 -13   24.45   14.82
  -4  -7  13    1.33    1.01
   4   7 -12    3.57    6.94
  -4  -7  12   20.65   10.06
   4   7 -11   12.56   10.46
  -4  -7  11   11.42    7.58
   4   7 -10    5.60    6.06
   4   7  -9   12.00    9.48
   4   7  -8   20.20   10.00
   4   7  -7    4.00    5.34
   4   7  -6  132.44   23.91
   4   7  -5    7.14    7.38
   4   7  -4   27.88   10.45
   4   7  -3    8.89    7.52
   4   7  -3   -1.10    1.48
   4   7  -3    8.54    4.96
   4   7  -2   85.31   19.41
   4   7  -2  120.51   22.70
   4   7  -2  131.45   16.12
   4   7  -1   16.09    7.63
   4   7  -1   10.21    6.96
   4   7   0  106.41   21.98
   4   7   0  107.54   23.03
   4   7   1    5.30    5.71
   4   7   1   -2.16    3.37
   4   7   2   70.10   21.38
   4   7   2   83.01   18.74
   4   7   3    9.78    9.49
   4   7   3    9.04    7.53
   4   7   4   96.26   23.52
   4   7   4   51.64   16.46
   4   7   5    7.16    8.39
   4   7   5    0.21    5.45
   4   7   6    7.74   10.67
   4   7   6    8.49   11.29
   4   7   7   13.74   11.14
   4   7   7   42.61   15.63
   4   7   8   37.30   19.00
   4   7   8   26.77   11.38
   4   7   9    7.82   11.02
   4   7   9    7.28   11.02
   4   7  10   19.57   13.35
   4   7  11   15.94   10.09
   4   8 -15    8.88    9.04
  -4  -8  15    7.25    5.72
   4   8 -14    6.25    9.24
  -4  -8  14    7.42    6.16
   4   8 -13    4.39    5.46
  -4  -8  13    0.11    3.81
   4   8 -12   18.74   12.36
   4   8 -11    5.08    6.66
   4   8 -10   22.97   12.72
   4   8  -9    9.96   10.54
   4   8  -8   37.56   15.55
   4   8  -7   19.10   13.44
   4   8  -6   64.79   18.60
   4   8  -6  102.99   19.66
   4   8  -5   15.50   11.98
   4   8  -5    4.42    4.72
   4   8  -4   37.45   14.40
   4   8  -3    3.07    4.99
   4   8  -2   46.68   14.42
   4   8  -1    9.17    8.80
   4   8  -1   13.91   10.65
   4   8   0   50.42   16.57
   4   8   0   43.77   14.77
   4   8   1    9.22   10.02
   4   8   1    2.80    8.57
   4   8   2   12.45   10.46
   4   8   2   17.16   11.31
   4   8   3    8.74    9.35
   4   8   3    4.74    5.71
   4   8   4   56.48   18.03
   4   8   4   40.11   16.93
   4   8   5    6.72    6.90
   4   8   5   11.52    8.86
   4   8   6    4.63    7.78
   4   8   6    2.69    5.52
   4   8   7   28.04   15.48
   4   8   7   21.31   12.33
   4   8   8   34.08   16.48
   4   8   9    9.18    7.06
   4   9 -14    2.28    5.45
   4   9 -13    8.51   12.25
   4   9 -12   26.22   14.33
   4   9 -11    4.00    8.42
   4   9 -10   16.70    8.98
   4   9  -9   12.88   11.36
   4   9  -9    5.67    5.60
   4   9  -8   34.08   16.99
   4   9  -7    6.07   11.80
   4   9  -6   70.41   20.90
   4   9  -5   10.49   10.16
   4   9  -4    8.60    5.23
   4   9  -3   12.94   12.85
   4   9  -2   18.64   12.31
   4   9  -1   13.78   11.45
   4   9   0   22.09   13.57
   4   9   1   20.74   11.64
   4   9   2    2.38    2.01
   4   9   3    6.01    7.67
   4   9   4   14.19   10.79
   4   9   4    6.82    3.05
   4   9   5   15.73   11.49
  -5  11   2   19.68   10.82
  -5  11   1    9.59    9.65
   5 -11  -1   11.09   11.46
  -5  11   0   32.87   14.85
   5 -11   0   38.21   16.84
  -5  11  -1   20.09   11.23
   5 -11   1   35.33   14.77
  -5  11  -2    5.49   10.55
   5 -11   2    8.65    9.21
  -5  11  -3   33.20   13.38
  -5  11  -4    9.64    8.43
  -5  11  -5   55.16   19.27
  -5  11  -6  109.00   26.04
  -5  11  -7   11.39   12.15
  -5  11  -8    9.82    8.68
   5 -10  -5   10.39    9.29
   5 -10  -4   70.41   20.83
  -5  10   3    7.37    7.70
   5 -10  -3   18.71   10.92
  -5  10   2   10.39    8.95
   5 -10  -2    5.24    8.51
  -5  10   1    9.72   10.51
   5 -10  -1   25.26   13.80
  -5  10   0   71.52   18.62
   5 -10   0  138.48   26.76
  -5  10  -1   25.76   13.78
   5 -10   1   29.78   14.49
  -5  10  -2   50.69   16.57
   5 -10   2   52.05   16.61
  -5  10  -3    4.01    9.21
   5 -10   3    1.42    6.96
  -5  10  -4   26.19   11.77
   5 -10   4   41.93   18.10
  -5  10  -5   40.96   14.85
  -5  10  -6  103.30   24.97
  -5  10  -7    6.33    8.55
  -5  10  -8   36.75   18.34
  -5  10  -9    5.83    8.11
  -5  10 -10   37.85   16.72
  -5  10 -11   88.64   21.71
  -5  10 -12   58.67   20.27
   5  -9  -8   32.45   15.50
   5  -9  -7   12.12    7.30
   5  -9  -6   36.87   14.14
   5  -9  -5    5.97    6.01
   5  -9  -4  131.40   25.66
  -5   9   3    1.85    6.82
   5  -9  -3   14.46    8.69
  -5   9   2   30.88   13.94
   5  -9  -2   58.72   17.62
  -5   9   1   42.65   13.69
   5  -9  -1   23.08   11.39
  -5   9   0   63.28   17.80
   5  -9   0   87.24   20.67
  -5   9  -1   11.33   10.71
   5  -9   1   28.12   12.14
  -5   9  -2  103.94   23.54
   5  -9   2  139.83   24.70
  -5   9  -3   22.38   10.86
   5  -9   3   20.67   10.71
  -5   9  -4    5.97    6.43
   5  -9   4   10.06    9.39
  -5   9  -5    1.81    5.14
   5  -9   5   10.20    8.60
  -5   9  -6  109.98   23.05
  -5   9  -7    5.19    5.94
  -5   9  -8   25.50   11.72
  -5   9  -9   31.64   12.81
  -5   9 -10   42.18   17.06
  -5   9 -11   44.78   17.71
  -5   9 -12   29.25   13.02
  -5   9 -13    6.15    4.07
   5  -9  13    1.40    2.80
  -5   9 -14   15.53   13.99
   5  -8 -10   62.62   20.06
   5  -8  -9   -2.88    2.04
   5  -8  -8   60.15   17.67
   5  -8  -7    2.48    6.22
   5  -8  -6   62.47   17.46
   5  -8  -5   29.39   18.13
   5  -8  -4  232.37   35.07
  -5   8   3   28.62   12.30
   5  -8  -3   35.53   12.48
  -5   8   2   18.63    9.75
   5  -8  -2   10.66    9.38
  -5   8   1   86.40   19.28
   5  -8  -1  135.72   23.11
  -5   8   0   98.82   21.06
   5  -8   0   99.99   19.98
  -5   8  -1   19.02   10.47
   5  -8   1   28.03   10.16
  -5   8  -2   27.51   11.31
   5  -8   2   44.81   13.34
  -5   8  -3   49.59   15.14
   5  -8   3   45.95   13.02
  -5   8  -4   17.10    8.73
   5  -8   4   24.03   10.58
  -5   8  -5   12.19    9.36
   5  -8   5    7.19    7.03
  -5   8  -6   38.57   13.73
  -5   8  -7    4.16    8.13
  -5   8  -8   18.16    8.09
  -5   8  -9   24.63   12.34
  -5   8 -10   30.78   13.86
  -5   8 -11   38.53   14.37
  -5   8 -12  117.36   24.89
   5  -8  12  116.44   24.33
   5  -8  13   22.85   11.79
  -5   8 -13   14.58   10.29
  -5   8 -14    9.11   11.06
   5  -8  14   20.62   10.77
  -5   8 -15    3.89    8.78
  -5   8 -16  120.03   28.47
   5  -7 -12    1.54    7.04
  -5   7  11   13.61    9.54
   5  -7 -11   23.72   12.58
   5  -7 -10   97.37   22.88
  -5   7  10   67.82   19.39
   5  -7  -9   56.77   17.51
  -5   7   9   50.63   17.96
   5  -7  -8   59.46   17.73
  -5   7   8   72.68   18.85
   5  -7  -7   39.60   14.17
  -5   7   7   25.73   10.17
   5  -7  -6   10.87    6.94
  -5   7   6    7.75    6.52
   5  -7  -5   10.22    7.41
  -5   7   5    3.49    3.67
   5  -7  -4  236.79   31.78
  -5   7   4  180.73   21.64
  -5   7   3   26.75   10.48
   5  -7  -3   52.20   14.27
  -5   7   3   32.45    7.82
  -5   7   2   16.88    9.29
   5  -7  -2   22.46   10.59
  -5   7   2   35.21    6.33
  -5   7   1   19.93    9.58
   5  -7  -1   23.21   10.09
  -5   7   0   61.16   15.99
   5  -7   0   75.51   16.97
  -5   7  -1   27.94   11.91
   5  -7   1   54.48   13.29
  -5   7  -2  111.86   21.24
   5  -7   2  109.75   19.50
  -5   7  -3   17.69    8.75
   5  -7   3   15.52    8.88
  -5   7  -4   34.48   10.83
   5  -7   4   21.93   11.16
  -5   7  -5    4.61    5.87
   5  -7   5    2.88    4.29
   5  -7   6  227.46   26.23
  -5   7  -6  195.84   29.28
  -5   7  -7   12.35    8.27
  -5   7  -8   16.80    8.86
  -5   7  -9   -0.17    1.01
  -5   7 -10   27.79   11.71
  -5   7 -11   82.66   19.10
   5  -7  11   46.61   14.70
  -5   7 -12  132.54   26.14
   5  -7  12  131.72   25.67
  -5   7 -13    2.62    7.08
   5  -7  13    5.70    6.54
  -5   7 -14   10.39   10.41
   5  -7  14    4.39    4.27
  -5   7 -15    0.01    3.67
   5  -7  15   18.02    9.52
  -5   7 -16   30.29   13.52
   5  -7  16   19.58   10.68
  -5   7 -17   -1.18   12.30
  -5   6  15   -1.49    3.39
   5  -6 -14   54.99   18.22
  -5   6  14   58.85   19.31
   5  -6 -13    8.19    5.96
  -5   6  13    8.87   10.65
  -5   6  12   27.00   12.50
   5  -6 -12   27.44   12.18
  -5   6  11   39.07   14.86
   5  -6 -11   21.80   11.53
  -5   6  10   31.47   14.05
   5  -6 -10   33.84   13.56
   5  -6  -9   71.18   17.71
  -5   6   9   81.97   18.88
   5  -6  -8  183.91   28.33
  -5   6   8  148.22   25.65
   5  -6  -7    9.79    7.20
  -5   6   7   16.00    7.69
  -5   6   6    6.22    5.42
   5  -6  -6   13.49    8.28
   5  -6  -5  177.67   26.73
  -5   6   5  153.87   20.28
   5  -6  -4  320.21   36.93
  -5   6   4  333.58   29.34
  -5   6   3   20.74   10.65
  -5   6   3   15.04    4.94
   5  -6  -3    5.82    4.85
   5  -6  -2  200.65   26.22
  -5   6   2  173.91   16.16
  -5   6   2  173.37   24.97
  -5   6   1   15.42    7.28
   5  -6  -1   30.61   10.04
  -5   6   1   29.42    4.81
   5  -6   0  264.73   29.17
  -5   6   0  254.74   30.98
  -5   6  -1   42.41   12.85
   5  -6   1   36.90    9.99
   5  -6   2  275.43   29.28
  -5   6  -2  259.90   31.25
  -5   6  -3   15.20    7.41
   5  -6   3   19.41    7.18
  -5   6  -4  128.33   20.93
   5  -6   4  115.52   18.65
  -5   6  -5   20.64    8.57
   5  -6   5   11.04    6.71
   5  -6   6  250.38   29.57
  -5   6  -6  336.46   36.37
  -5   6  -7   79.90   16.71
  -5   6  -8   12.98    8.04
   5  -6   8    4.59    1.66
  -5   6  -9   18.34   10.03
   5  -6   9   11.62    3.39
  -5   6 -10   21.59    9.71
   5  -6  10   21.05   10.30
   5  -6  10   12.23    4.61
  -5   6 -11   88.68   19.26
   5  -6  11   51.33   15.76
   5  -6  11   69.51   11.77
  -5   6 -12   80.21   18.08
   5  -6  12   66.66   17.58
  -5   6 -13   33.67   13.51
   5  -6  13   37.54   13.70
  -5   6 -14   13.13    6.03
   5  -6  14    6.88    7.22
  -5   6 -15   14.57    8.64
   5  -6  15   19.53   10.09
   5  -6  16   -0.91    1.44
  -5   6 -16   -5.70    5.68
   5  -6  17   -3.82    7.00
  -5   6 -17    4.38    7.25
  -5   6 -18   19.96   11.02
  -5   5  16   11.26    9.44
   5  -5 -15   10.50    8.97
  -5   5  15   16.77   11.28
   5  -5 -14   87.29   21.40
  -5   5  14   65.68   22.18
   5  -5 -13   12.01    8.82
  -5   5  13  132.67   28.81
   5  -5 -12   38.45   12.98
  -5   5  12   43.03   15.84
  -5   5  11    5.51    7.55
   5  -5 -11   12.76    8.90
   5  -5 -10   57.02   16.12
  -5   5  10   35.19   12.32
   5  -5  -9   18.82   10.18
  -5   5   9   12.07    7.64
   5  -5  -8   63.11   16.36
  -5   5   8   53.66   13.87
   5  -5  -7    4.74    4.51
  -5   5   7   -0.13    2.43
   5  -5  -6   65.11   10.06
  -5   5   6   64.84   12.92
   5  -5  -6   65.43   15.80
   5  -5  -5   20.36    6.85
   5  -5  -5   15.03    6.99
  -5   5   5   10.36    4.75
   5  -5  -4  228.95   27.84
  -5   5   4  183.96   19.93
  -5   5   3    1.50    3.98
   5  -5  -3    4.48    5.50
  -5   5   3    4.65    3.23
   5  -5  -2  401.06   35.95
  -5   5   2  317.72   24.79
  -5   5   2  331.88   35.43
  -5   5   1   54.19   13.01
   5  -5  -1  106.67   16.53
  -5   5   1   56.59    7.47
   5  -5   0  142.65   20.10
  -5   5   0  118.40   19.76
  -5   5  -1   -2.96    2.90
   5  -5   1    1.82    1.33
   5  -5   2  796.92   52.76
  -5   5  -2  611.76   54.05
   5  -5   3  126.76   18.03
  -5   5  -3  144.28   21.68
  -5   5  -4   21.80    8.83
   5  -5   4   32.84    8.45
  -5   5  -4   37.09    8.10
  -5   5  -5   53.61   13.89
   5  -5   5   44.34    8.95
  -5   5  -5   38.60    8.63
   5  -5   6  579.32   34.47
  -5   5  -6  624.91   35.55
   5  -5   6  443.19   23.09
  -5   5  -6  454.19   41.52
  -5   5  -7   55.19   13.76
  -5   5  -7   74.81   10.49
   5  -5   7   59.69    8.03
  -5   5  -8   20.99    8.80
  -5   5  -9   21.72   11.03
   5  -5   9   31.66   11.36
  -5   5 -10   30.66   12.04
   5  -5  10   58.93   15.57
  -5   5 -11   12.24    9.74
   5  -5  11    3.22    2.90
  -5   5 -12  105.19   21.96
   5  -5  12  182.47   24.43
   5  -5  12  134.12   24.46
  -5   5 -13   31.06   13.44
   5  -5  13   19.45   10.79
   5  -5  13   45.89   12.06
  -5   5 -14    4.34    7.45
   5  -5  14   22.28   10.69
   5  -5  14   33.80   11.80
   5  -5  15   66.20   17.08
   5  -5  15   70.51   18.55
  -5   5 -15   80.86   19.34
   5  -5  16   14.98    9.56
  -5   5 -16    3.23    5.56
   5  -5  17   -0.30    3.81
  -5   5 -17   -1.71    3.86
   5  -5  18   23.45   13.09
  -5   5 -18   56.13   18.73
  -5   5 -19   -6.73    6.19
   5  -4 -16   12.30    8.04
  -5   4  16   12.17   11.19
   5  -4 -15   33.47   14.07
  -5   4  15   24.11   11.75
  -5   4  14  139.68   29.69
   5  -4 -14  157.04   28.66
   5  -4 -13   18.79   11.43
  -5   4  13   17.38   12.12
   5  -4 -12    6.44    7.71
  -5   4  12    3.27    6.13
   5  -4 -11   35.98   12.26
  -5   4  11   59.20   17.63
   5  -4 -10   33.50   11.36
  -5   4  10   32.40   11.75
   5  -4  -9    1.74    4.12
  -5   4   9   24.77   10.48
   5  -4  -8   18.17    8.16
  -5   4   8   15.44    7.50
   5  -4  -7  133.68   21.66
  -5   4   7  116.91   18.39
   5  -4  -7  104.69   11.40
   5  -4  -6   79.32   16.43
  -5   4   6   69.02   13.37
   5  -4  -6   78.87   10.40
   5  -4  -5    1.11    1.03
  -5   4   5    0.29    3.07
   5  -4  -4  228.61   27.94
  -5   4   4  208.58   22.02
   5  -4  -4  284.56   24.83
  -5   4   3   81.49   11.67
   5  -4  -3  100.82   16.21
   5  -4  -2  222.88   24.35
  -5   4   2  177.27   17.26
  -5   4   2  165.90   22.97
  -5   4   1    6.08    4.92
   5  -4  -1    6.14    3.87
  -5   4   1    0.99    1.17
   5  -4   0  159.08   19.18
  -5   4   0  120.27   18.83
  -5   4  -1    6.90    6.34
   5  -4   1    3.66    1.64
   5  -4   1   13.32    5.13
   5  -4   2  732.17   43.47
  -5   4  -2  804.23   46.95
  -5   4  -2  666.66   48.29
  -5   4  -3   42.54   11.58
   5  -4   3   43.15    8.00
   5  -4   3   34.86    4.76
  -5   4  -3   47.48    9.68
   5  -4   4  242.07   20.83
  -5   4  -4  240.13   21.82
   5  -4   4  203.88   15.36
  -5   4  -4  220.47   27.13
  -5   4  -5   25.54    8.90
   5  -4   5   24.19    6.08
  -5   4  -5   14.90    5.32
   5  -4   5   18.08    3.73
   5  -4   6  343.29   24.32
  -5   4  -6  267.07   31.00
  -5   4  -7   12.94    7.22
  -5   4  -8  103.45   18.35
   5  -4   8  119.07   21.94
  -5   4  -9    2.22    4.89
   5  -4   9   16.90   10.99
   5  -4  10  166.85   26.59
  -5   4 -10  166.89   24.76
  -5   4 -11    1.92    4.52
   5  -4  11   10.10    8.99
  -5   4 -12  172.80   25.99
   5  -4  12  171.92   28.14
  -5   4 -13   21.99   11.13
   5  -4  13    4.34    5.86
   5  -4  14   90.26   20.84
  -5   4 -14   77.78   18.66
   5  -4  15   23.92   12.41
  -5   4 -15   22.14   11.03
   5  -4  16   37.54   16.24
  -5   4 -16   21.08    8.76
   5  -4  17   14.53    8.83
  -5   4 -17   14.29   10.13
   5  -4  18   31.90   14.32
   5  -4  18   55.21   19.27
  -5   4 -18   31.11   14.19
   5  -4  19    0.06    3.64
   5  -3 -17    8.81    9.41
  -5   3  17    8.16    9.18
   5  -3 -16   15.40   10.23
  -5   3  16   21.22   14.01
   5  -3 -15   12.47    8.68
  -5   3  15   12.08   11.28
   5  -3 -14   66.58   17.11
  -5   3  14   38.64   14.48
  -5   3  13   36.02   14.07
   5  -3 -13   53.81   16.29
  -5   3  12   49.70   16.39
   5  -3 -12   79.28   18.59
  -5   3  11   95.55   19.35
   5  -3 -11   94.01   19.84
  -5   3  10   27.00    9.71
   5  -3 -10   33.19   11.20
  -5   3   9   11.42    7.00
   5  -3  -9    7.41    5.14
   5  -3  -8  180.02   24.56
  -5   3   8  149.98   22.02
   5  -3  -8  114.96    9.24
   5  -3  -7   18.61    4.35
  -5   3   7    8.16    4.64
   5  -3  -7    3.64    4.46
  -5   3   6   28.72    8.74
   5  -3  -6   42.55   11.44
  -5   3   5    1.69    3.79
   5  -3  -5    6.66    5.10
   5  -3  -4  821.95   56.72
  -5   3   4  664.52   48.62
   5  -3  -3    4.32    3.81
  -5   3   3    0.85    1.08
   5  -3  -2  173.88   20.60
  -5   3   2  142.86   15.62
   5  -3  -2  132.53   17.49
  -5   3   1    3.21    3.88
   5  -3  -1    2.77    3.47
   5  -3  -1    1.42    2.10
  -5   3   1    0.67    1.12
   5  -3   0   90.72   13.17
   5  -3   0   83.22   10.61
  -5   3   0  100.56   15.57
   5  -3   1   85.13   12.64
   5  -3   1   75.43    9.38
  -5   3  -1  104.37   16.09
   5  -3   2  623.20   43.23
   5  -3   2  633.90   39.43
  -5   3  -2  650.49   48.82
  -5   3  -3    9.63    5.34
   5  -3   3    6.54    3.24
   5  -3   3    4.21    2.97
   5  -3   4  121.26   12.03
   5  -3   4   91.56   11.49
  -5   3  -4  135.81   18.47
  -5   3  -5   24.07    7.74
   5  -3   5   21.68    4.31
   5  -3   6  224.45   29.90
   5  -3   6  229.72   16.06
  -5   3  -6  222.33   25.18
   5  -3   7  127.60   21.47
  -5   3  -7  145.42   19.63
  -5   3  -8   48.61   11.07
   5  -3   8   38.54   12.18
  -5   3  -9   16.36    7.69
   5  -3   9   21.41    8.23
   5  -3  10  123.96   22.66
  -5   3 -10  110.04   19.41
  -5   3 -11   86.28   17.91
   5  -3  11   94.95   20.51
  -5   3 -12  405.68   41.60
   5  -3  12  444.37   47.93
   5  -3  13    7.53    6.88
  -5   3 -13    6.25    3.70
   5  -3  14    3.38    6.65
  -5   3 -14    3.95    4.42
   5  -3  15   78.95   20.09
  -5   3 -15   20.64   12.00
   5  -3  16  144.60   28.41
  -5   3 -16  132.72   25.34
   5  -3  17    7.37    7.06
  -5   3 -17    1.09    6.37
   5  -3  18    9.83   11.32
   5  -3  19    5.52    8.30
   5  -3  20   42.22   17.10
   5  -2 -18   21.60   11.78
   5  -2 -17   10.21    6.94
  -5   2  17    7.89    8.58
  -5   2  16   23.98   13.48
   5  -2 -16   19.77    8.52
  -5   2  15   13.31    9.92
   5  -2 -15   14.61    8.60
   5  -2 -14  113.18   22.90
  -5   2  14  140.36   26.30
  -5   2  13   50.71   16.66
   5  -2 -13   54.77   16.68
  -5   2  12   68.95   16.89
   5  -2 -12  113.58   21.70
  -5   2  11   56.16   13.86
   5  -2 -11   55.44   13.87
  -5   2  10  114.90   20.21
   5  -2 -10  103.29   20.62
  -5   2   9   16.19    7.84
   5  -2  -9   39.40   11.78
   5  -2  -8  146.68   11.99
   5  -2  -8  253.16   28.98
  -5   2   8  257.85   27.17
  -5   2   7    8.47    5.22
   5  -2  -7   13.32    7.71
   5  -2  -6  127.63   20.92
  -5   2   6  164.89   20.19
  -5   2   5   22.98    6.91
   5  -2  -5   19.52    8.86
   5  -2  -4  496.19   42.09
  -5   2   4  474.86   37.57
   5  -2  -3    3.26    2.79
  -5   2   3   -2.56    1.87
   5  -2  -3    5.50    4.02
   5  -2  -2  301.75   27.76
   5  -2  -2  245.28   23.59
  -5   2   2  243.71   22.46
   5  -2  -1   83.54   11.30
  -5   2   1   67.85   10.13
   5  -2  -1   57.49   11.51
  -5   2   0    1.57    2.43
   5  -2   0    8.43    3.19
   5  -2   0    7.38    4.90
  -5   2  -1    7.99    3.02
   5  -2   1    2.24    1.44
   5  -2   1    2.32    3.34
   5  -2   2  142.10   15.31
   5  -2   2  131.25   14.53
  -5   2  -2  169.24   19.34
   5  -2   3  110.29   11.80
   5  -2   3   79.07   10.78
  -5   2  -3  107.27   15.11
  -5   2  -4   76.87   12.41
   5  -2   4   86.72   16.99
   5  -2   4   54.06    7.47
   5  -2   5   71.26    7.63
   5  -2   5  100.11   18.71
  -5   2  -5  102.02   15.08
  -5   2  -6   13.96    6.06
   5  -2   6    5.52    3.85
   5  -2   6    0.88    1.15
  -5   2  -7   26.22    7.70
   5  -2   7   18.25    9.22
  -5   2  -8  153.89   19.86
   5  -2   8  153.65   24.81
  -5   2  -9    4.64    4.47
   5  -2   9   11.09    7.99
  -5   2 -10   26.21    8.61
   5  -2  10   17.56    9.30
  -5   2 -11    5.86    6.08
   5  -2  11    5.58    5.44
  -5   2 -12  576.22   48.89
   5  -2  12  569.21   57.40
  -5   2 -13   52.75   13.02
   5  -2  13   57.54   16.45
   5  -2  14   21.03   10.65
  -5   2 -14    8.99    7.51
   5  -2  15    9.85    8.26
  -5   2 -15   16.38    7.69
   5  -2  16   57.96   19.40
   5  -2  17   48.86   17.52
   5  -2  18   43.68   17.10
   5  -2  19   16.23   11.96
   5  -1 -19   24.04   12.16
   5  -1 -18   30.92   13.31
  -5   1  18   35.86   15.13
  -5   1  17   19.91   14.05
   5  -1 -17   25.33   12.27
  -5   1  16    5.81    8.00
   5  -1 -16    5.00    5.79
  -5   1  15    4.31    7.73
   5  -1 -15    9.96    6.79
   5  -1 -14  246.88   34.43
  -5   1  14  209.49   31.98
  -5   1  13   10.02    7.93
   5  -1 -13   24.77   11.22
  -5   1  12   57.15   15.39
   5  -1 -12   52.18   14.06
  -5   1  11   36.56   10.80
   5  -1 -11   46.02   13.68
  -5   1  10   71.56   16.56
   5  -1 -10   88.21   19.14
  -5   1   9   19.14    8.42
   5  -1  -9   35.37   11.67
   5  -1  -9   39.94    4.74
   5  -1  -8  172.29   24.79
  -5   1   8  158.39   22.60
   5  -1  -8  179.45   14.36
  -5   1   7   20.79    6.92
   5  -1  -7   21.34    8.95
  -5   1   6  179.99   21.82
   5  -1  -6  189.52   24.75
  -5   1   5   10.28    4.78
   5  -1  -5    0.44    1.10
   5  -1  -4  195.37   24.16
  -5   1   4  192.40   21.17
  -5   1   3   15.06    5.55
   5  -1  -3   20.74    7.38
   5  -1  -2  117.59   16.11
   5  -1  -2  115.40   14.86
  -5   1   2   99.93   13.32
   5  -1  -1  351.44   29.20
   5  -1   0   10.40    3.98
   5  -1   0   11.15    4.58
   5  -1   1   -0.58    2.08
  -5   1  -1    0.70    2.58
   5  -1   1   -0.98    1.64
   5  -1   2  245.67   28.12
   5  -1   2  208.35   20.57
   5  -1   2  239.18   22.26
  -5   1  -2  222.28   22.64
   5  -1   3   99.28   17.66
   5  -1   3  101.91   13.36
  -5   1  -3  106.60   14.07
  -5   1  -4   50.75    9.40
   5  -1   4   29.77   10.41
   5  -1   4   37.10    8.25
  -5   1  -5   36.52    7.92
   5  -1   5   18.26    4.27
   5  -1   5   38.65   11.12
   5  -1   5   41.89    9.06
   5  -1   6  143.08   10.34
   5  -1   6   92.24    9.18
  -5   1  -6  251.38   21.51
   5  -1   6  247.91   30.36
  -5   1  -7   35.20    7.75
   5  -1   7   24.10    9.66
  -5   1  -8   98.40   14.58
   5  -1   8   96.10   19.01
  -5   1  -9    3.74    3.91
   5  -1   9   14.13    9.09
  -5   1 -10  192.26   22.36
   5  -1  10  199.57   29.73
  -5   1 -11   14.02    6.38
   5  -1  11    7.30    4.82
  -5   1 -12  235.41   26.87
   5  -1  12  245.90   35.67
  -5   1 -13   38.40   10.84
   5  -1  13   31.63   13.88
   5  -1  14   31.07   12.44
   5  -1  15   27.26   12.24
   5  -1  16   32.28   12.69
   5  -1  17    5.54   11.18
   5  -1  18   39.70   16.47
   5   0 -19    4.89    0.77
  -5   0  18   39.76   15.40
   5   0 -18   51.96   16.78
  -5   0  17   13.52    8.38
   5   0 -17   18.23   10.05
  -5   0  16    4.28    4.78
   5   0 -16   -2.67    6.52
  -5   0  15    0.51    5.35
   5   0 -15   13.45    8.18
  -5   0  14  236.80   33.24
   5   0 -14  164.26   28.61
  -5   0  13   10.29    8.76
   5   0 -13    2.13    4.57
  -5   0  12   53.59   14.82
   5   0 -12   42.31   14.18
  -5   0  11   17.39    8.05
   5   0 -11   18.91   10.88
  -5   0  10   54.18   13.31
   5   0 -10   48.66   14.76
   5   0 -10   58.27    7.62
   5   0  -9   38.10    6.29
  -5   0   9   31.81   10.18
   5   0  -9   37.88   12.88
  -5   0   8  157.65   22.98
   5   0  -8  184.90   16.41
   5   0  -7   79.05   10.84
  -5   0   7   91.98   15.68
  -5   0   6  265.93   27.98
  -5   0   5   13.02    5.71
  -5   0   4  301.85   28.33
  -5   0   3  234.70   23.60
  -5   0   2  112.18   15.04
   5   0  -1  152.95   17.88
   5   0   0  157.75   21.49
   5   0   0  230.59   21.16
   5   0   1   48.39    9.04
   5   0   1   30.93    8.76
   5   0   2  890.91   61.75
   5   0   2  770.10   51.06
   5   0   3   -0.85    0.72
  -5   0  -3    4.84    3.46
   5   0   3   -0.30    2.99
   5   0   4  373.93   29.29
  -5   0  -4  361.11   29.17
   5   0   4  482.35   41.69
   5   0   5    1.49    4.25
  -5   0  -5    1.43    1.74
   5   0   5    0.24    2.56
   5   0   6   91.13    9.74
   5   0   6  110.48   20.80
  -5   0  -6  102.89   12.54
  -5   0  -7   40.24    7.54
   5   0   7   21.46    3.96
   5   0   7   34.80   12.27
  -5   0  -8  338.51   23.52
   5   0   8  345.07   36.44
  -5   0  -9    6.66    3.66
   5   0   9   -4.48    5.73
  -5   0 -10    1.77    3.15
   5   0  10    7.92    8.04
  -5   0 -11    4.28    4.01
   5   0  11    0.63    8.17
   5   0  12  223.54   35.34
   5   0  13    9.31    8.90
   5   0  14   60.91   17.33
   5   0  15   14.42    8.88
   5   0  16   58.06   18.87
   5   0  17   -4.28    6.10
   5   1 -19   13.75    8.59
  -5  -1  18  126.71   28.20
   5   1 -18  111.76   23.79
  -5  -1  17   20.46   12.46
   5   1 -17   20.21   10.82
  -5  -1  16   10.65    8.95
   5   1 -16   -1.56    4.89
  -5  -1  15    1.67    3.71
   5   1 -15   17.92   10.88
  -5  -1  14  222.34   32.83
   5   1 -14  264.23   36.25
  -5  -1  13   17.61    9.06
   5   1 -13   22.78   10.38
  -5  -1  12  107.17   20.58
   5   1 -12  100.22   21.75
  -5  -1  11   74.03   17.21
   5   1 -11   63.47   10.34
   5   1 -10   17.68    6.01
   5   1 -10   24.11    5.74
  -5  -1  10   12.50    5.84
   5   1  -9   45.72    8.02
  -5  -1   9   44.22   12.22
  -5  -1   8  324.03   35.91
   5   1  -8  434.65   31.47
   5   1  -7   14.01    4.73
  -5  -1   7   12.22    5.86
   5   1  -6   50.92    9.38
  -5  -1   6   35.37   10.02
  -5  -1   5    2.41    2.41
   5   1  -4  671.79   49.73
  -5  -1   4  762.49   53.09
  -5  -1   3   28.77    8.23
   5   1  -3   26.95    8.02
   5   1  -2   18.65    6.64
   5   1  -2   20.55    6.44
   5   1  -1   11.38    5.06
   5   1  -1   13.13    5.99
   5   1   0  408.25   32.15
   5   1   0  435.48   38.25
   5   1   1    3.40    2.94
   5   1   1    1.20    2.17
   5   1   2  773.91   48.86
   5   1   2  858.66   61.28
   5   1   3   77.17   15.64
   5   1   3   70.16    9.45
   5   1   4  252.01   20.71
   5   1   4  261.26   31.90
   5   1   5   14.92    4.83
   5   1   5   21.15   10.57
  -5  -1  -6   13.96    4.01
   5   1   6   15.57    5.04
   5   1   6   18.13    9.49
   5   1   7   78.22   10.49
   5   1   7  114.34   21.46
  -5  -1  -7   94.09   10.54
   5   1   8  112.86   23.02
   5   1   8   56.90    8.78
  -5  -1  -8   96.70   10.53
  -5  -1  -9   46.08    7.81
   5   1   9   58.83   17.30
   5   1  10   16.03    8.85
   5   1  11    7.48    8.29
   5   1  12   40.66   14.66
   5   1  13   22.56   12.99
   5   1  14    7.84    6.80
   5   1  15   26.38   14.37
   5   1  16    7.64    8.78
   5   2 -19    8.44   10.60
   5   2 -18   63.94   18.39
  -5  -2  18   62.92   18.53
  -5  -2  17   11.72    9.49
   5   2 -17   27.03   11.83
  -5  -2  16   73.29   19.09
   5   2 -16   56.40   19.65
  -5  -2  15   21.07   10.70
   5   2 -15   14.85    8.91
  -5  -2  14   25.68    9.92
  -5  -2  13    5.73    5.23
  -5  -2  12  215.89   31.35
   5   2 -12  236.96   23.39
   5   2 -11   55.67   10.84
  -5  -2  11   41.95   13.13
   5   2 -10   73.70   12.28
  -5  -2  10   62.90   14.75
   5   2  -9    1.48    2.38
   5   2  -9    2.67    2.40
  -5  -2   9    3.30    0.60
   5   2  -8  231.61   21.03
  -5  -2   8  276.54   30.96
   5   2  -8  294.50   26.65
   5   2  -7   30.86    8.30
  -5  -2   7   21.77    7.86
   5   2  -7   20.72    5.99
   5   2  -6   12.88    5.65
   5   2  -6   10.79    4.78
  -5  -2   6   20.35    7.84
   5   2  -5   85.57   13.67
   5   2  -5   51.03   10.33
  -5  -2   5   77.25   14.31
   5   2  -4  189.10   23.20
  -5  -2   4  201.42   23.28
   5   2  -4  195.15   20.48
   5   2  -3   48.09    9.99
   5   2  -2  208.09   22.93
   5   2  -1   48.39    9.71
   5   2  -1   29.07    9.02
   5   2   0   51.13   11.76
   5   2   0   73.42   10.49
   5   2   1   13.02    4.29
   5   2   1   18.32    8.27
   5   2   2  942.97   52.31
   5   2   2  756.42   64.55
   5   2   3    1.21    3.92
   5   2   3    4.72    2.44
   5   2   4  120.75   21.33
   5   2   5   42.36   13.67
   5   2   6   30.62   13.92
   5   2   6   23.43    7.47
   5   2   7   47.30   15.01
   5   2   7   12.92    4.88
   5   2   8  147.33   26.44
   5   2   9   21.82   11.64
   5   2  10   17.43    9.70
   5   2  11   12.33    9.10
   5   2  12  110.52   25.13
   5   2  13   22.61   11.95
   5   2  14   12.23    9.95
   5   2  15   28.30   14.41
   5   3 -19    7.40    7.07
  -5  -3  18   39.01   18.51
   5   3 -18   55.25   18.59
  -5  -3  17   31.65   12.99
   5   3 -17   18.40   11.75
  -5  -3  16   17.54    8.87
  -5  -3  15   13.45    8.14
  -5  -3  14   59.96   16.23
   5   3 -13   13.06    7.28
  -5  -3  13   23.87   11.97
   5   3 -12   11.18    6.59
  -5  -3  12   10.93    7.03
   5   3 -11   32.97    9.61
  -5  -3  11   27.83   10.27
   5   3 -10   13.76    7.36
  -5  -3  10   -2.98    4.75
   5   3  -9    6.96    5.12
  -5  -3   9    2.42    2.47
   5   3  -9    0.18    0.88
   5   3  -8   58.07   12.16
  -5  -3   8   39.65   11.42
   5   3  -8   42.23    6.25
   5   3  -7   46.69    7.31
   5   3  -7   41.78   11.51
  -5  -3   7   40.87   11.62
  -5  -3   6  192.21   24.45
   5   3  -6  155.54   17.16
   5   3  -6  212.23   24.02
   5   3  -5   22.34    6.79
   5   3  -5   21.11    8.35
  -5  -3   5   27.64    8.64
   5   3  -4  151.22   20.43
   5   3  -4  119.81   16.27
   5   3  -3   30.19    7.67
   5   3  -3   26.58    8.48
   5   3  -2  236.75   27.41
   5   3  -2  214.50   25.01
   5   3  -1    2.32    4.49
   5   3  -1    4.88    4.12
   5   3   0  195.77   24.54
   5   3   0  168.20   17.24
   5   3   1   41.68    6.20
   5   3   1   45.17   12.51
   5   3   2  250.43   31.70
   5   3   2  274.87   17.81
   5   3   3   68.52   15.92
   5   3   4  324.70   38.05
   5   3   5   54.44   15.54
   5   3   6   31.85   10.06
   5   3   7   27.35   11.58
   5   3   8  265.82   37.65
   5   3   9    8.09    7.75
   5   3  10   83.33   21.31
   5   3  11   -2.33    7.26
   5   3  12  140.46   30.12
   5   3  13   35.90   17.97
   5   3  14   42.12   16.86
  -5  -4  17   18.13   11.60
  -5  -4  16   37.92   15.52
  -5  -4  15    1.76   10.09
  -5  -4  14   25.33   10.84
   5   4 -13    2.14    4.16
  -5  -4  13   11.53    9.44
  -5  -4  12  178.26   30.49
   5   4 -12  214.59   26.19
   5   4 -11   10.88    7.37
  -5  -4  11    1.38    2.93
   5   4 -10   31.65    9.49
  -5  -4  10   14.71    6.60
   5   4  -9    5.87    6.31
  -5  -4   9   16.76    9.70
  -5  -4   8  576.44   46.85
   5   4  -8  798.31   50.18
   5   4  -7   96.89   17.36
   5   4  -7   72.29    9.33
  -5  -4   7   62.30   14.06
   5   4  -6   24.98    9.55
   5   4  -6   14.84    4.34
   5   4  -5    6.99    3.74
   5   4  -5    4.87    2.98
   5   4  -4  288.24   28.48
   5   4  -4  389.41   36.66
   5   4  -3   40.23   11.60
   5   4  -3   38.53    9.46
   5   4  -2   31.33   10.13
   5   4  -2   31.93    9.69
   5   4  -1   20.32    9.27
   5   4  -1    2.97    1.09
   5   4   0   49.43   13.27
   5   4   0   30.32   10.04
   5   4   0   52.77    8.21
   5   4   1    3.98    1.70
   5   4   1   16.66    8.53
   5   4   1    4.05    3.55
   5   4   2  114.71   21.37
   5   4   2  125.81   21.87
   5   4   3    7.64    6.89
   5   4   3   11.64    7.78
   5   4   4   16.55    8.74
   5   4   4   24.92   10.81
   5   4   5   10.24    6.75
   5   4   6   54.06   16.23
   5   4   7   14.45    9.41
   5   4   8   67.49   19.90
   5   4   9   25.41   12.88
   5   4  10   37.90   15.23
   5   4  11   14.56   13.24
   5   4  12   21.74   12.17
   5   4  12   17.61   11.44
   5   4  13   56.75   22.13
   5   4  13   24.94   12.35
   5   4  14   13.15    9.84
  -5  -5  17    1.62    9.31
  -5  -5  16   74.41   20.95
  -5  -5  15    2.23    8.26
   5   5 -14   26.47    8.23
  -5  -5  14   17.18    9.93
   5   5 -13   11.33    7.71
  -5  -5  13    5.63    6.59
  -5  -5  12  118.99   23.20
   5   5 -12  140.09   22.48
   5   5 -11    3.25    5.77
  -5  -5  11    7.12    6.25
   5   5 -10   29.84   11.05
  -5  -5  10   15.10    7.11
   5   5  -9    3.99    5.68
  -5  -5   9   19.48    9.37
   5   5  -8  116.99   19.97
  -5  -5   8   76.90   16.41
   5   5  -7   23.23   10.40
   5   5  -6  270.91   25.38
   5   5  -6  324.20   35.48
   5   5  -5   16.68    6.58
   5   5  -5   27.08   10.72
   5   5  -4   42.73   13.52
   5   5  -4   42.97   11.44
   5   5  -3    5.38    5.29
   5   5  -3    9.20    5.58
   5   5  -2  237.53   29.58
   5   5  -2  276.37   33.49
   5   5  -1   17.46    8.74
   5   5  -1   19.15    8.37
   5   5   0   64.05   14.81
   5   5   0   56.00   15.41
   5   5   1   28.73   11.99
   5   5   1   11.35    7.65
   5   5   2  263.14   33.13
   5   5   2  189.28   29.95
   5   5   3   25.51    9.83
   5   5   3    6.20    4.44
   5   5   4   13.29    8.40
   5   5   4    7.19    6.14
   5   5   5   15.58    9.54
   5   5   5   10.02    7.86
   5   5   6   41.41   15.39
   5   5   6   23.78   10.63
   5   5   7   28.33   11.99
   5   5   7    5.47    6.19
   5   5   8   84.87   23.49
   5   5   8   60.13   16.88
   5   5   9    2.26    3.49
   5   5   9    6.37    7.86
   5   5  10   14.79   12.79
   5   5  10    5.62    5.84
   5   5  11   -2.70    3.82
   5   5  11    3.31    3.85
   5   5  12    9.35   10.52
   5   5  13    9.64    8.55
  -5  -6  16   23.98   10.62
  -5  -6  15    6.84    2.76
   5   6 -14   38.21   12.19
  -5  -6  14   40.11   14.88
   5   6 -13   14.78    9.40
  -5  -6  13    1.77    4.12
   5   6 -12   16.88    9.59
  -5  -6  12    9.06    5.70
   5   6 -11   -5.50    1.74
  -5  -6  11    1.82    8.01
   5   6 -10   30.67   11.15
  -5  -6  10   27.30   11.16
   5   6  -9    4.91    6.74
   5   6  -8   38.98   14.53
   5   6  -7   14.35    8.87
   5   6  -6  108.28   21.25
   5   6  -5    2.47    3.51
   5   6  -5   -1.83    2.21
   5   6  -4    2.28    3.75
   5   6  -4   19.87    8.65
   5   6  -3    2.58    3.04
   5   6  -3   17.33    9.17
   5   6  -2   51.08   14.20
   5   6  -2   50.92   15.04
   5   6  -1   13.50   10.01
   5   6  -1    3.53    7.68
   5   6   0   27.88   11.00
   5   6   0   59.04   15.73
   5   6   1   12.27    7.02
   5   6   1   38.10   13.47
   5   6   2   43.49   14.62
   5   6   2   69.32   19.00
   5   6   3   24.36   12.58
   5   6   3   39.73   14.70
   5   6   4   79.97   20.58
   5   6   4   94.51   20.46
   5   6   5   14.09    9.04
   5   6   5    4.50    7.30
   5   6   6   10.40    9.70
   5   6   6   25.18   11.04
   5   6   7   10.71   10.31
   5   6   7    1.71    4.25
   5   6   8   77.06   22.94
   5   6   8   63.08   19.00
   5   6   9   18.75   11.83
   5   6   9    3.66    5.41
   5   6  10   14.32    9.41
   5   6  11    4.13    7.30
   5   6  12   23.74   12.31
   5   7 -15    8.78    9.97
  -5  -7  15    6.77    5.84
   5   7 -14   22.21   12.57
  -5  -7  14   26.57   13.40
   5   7 -13   11.57   10.94
  -5  -7  13    3.20    7.87
   5   7 -12   36.31   14.41
  -5  -7  12   54.30   16.75
   5   7 -11    8.04    7.19
   5   7 -10   22.04   11.65
   5   7  -9    8.92    7.47
   5   7  -8   45.98   16.44
   5   7  -7   16.79   11.64
   5   7  -6   93.10   20.40
   5   7  -5    3.23    6.36
   5   7  -4    8.98    7.06
   5   7  -4   18.58   10.32
   5   7  -3    1.99    5.68
   5   7  -3    1.56    5.21
   5   7  -2   82.44   18.68
   5   7  -2  112.29   23.50
   5   7  -1    2.37    5.24
   5   7  -1   16.33   11.00
   5   7   0   22.13   11.43
   5   7   0   27.61   12.49
   5   7   1    0.19    3.79
   5   7   1   -0.80    2.64
   5   7   2   75.36   21.07
   5   7   2   93.50   22.09
   5   7   3   17.49   12.01
   5   7   3   26.85   12.70
   5   7   4   13.88    9.59
   5   7   4   10.01    9.44
   5   7   5   11.29   11.08
   5   7   5   -1.05    3.79
   5   7   6    9.58    8.52
   5   7   6    4.91    6.63
   5   7   7   19.08   11.70
   5   7   7   -0.55    1.44
   5   7   8   20.43   14.80
   5   7   8   20.75   13.23
   5   7   9   15.17   11.78
   5   8 -15    0.44    2.86
   5   8 -14   21.81   12.14
   5   8 -13   12.63    8.74
   5   8 -12   16.03   11.17
   5   8 -11    1.29    7.14
   5   8 -10   28.03   12.62
   5   8  -9   10.96   11.62
   5   8  -8   33.68   12.30
   5   8  -7   17.70   11.28
   5   8  -6   55.50   17.94
   5   8  -5    1.80    4.47
   5   8  -4    0.22    2.18
   5   8  -3    3.22    5.09
   5   8  -2   40.15   14.83
   5   8  -2   36.10   14.24
   5   8  -1   11.08    9.36
   5   8  -1    9.98    9.26
   5   8   0   18.66   10.99
   5   8   0   23.39   11.08
   5   8   1   14.09   10.32
   5   8   1   -1.48    5.37
   5   8   2   16.03   11.23
   5   8   2    6.22    6.40
   5   8   3    6.03    8.25
   5   8   3   26.18   13.46
   5   8   4   25.48   15.00
   5   8   4   36.25   16.84
   5   8   5   14.29   10.44
   5   8   5   26.34   13.72
   5   8   6   15.97   13.26
   5   9  -9   12.48   10.26
   5   9  -8   18.49   13.29
   5   9  -7    8.01    8.02
   5   9  -6   20.94   11.95
   5   9  -5    1.13    2.42
   5   9  -4    9.80   10.74
   5   9  -3   17.09   12.60
   5   9  -2   15.73   12.24
   5   9   1   21.66   12.20
   5   9   2    4.73    6.65
   5   9   3   -1.30    1.49
  -6  11   2   20.50   19.31
  -6  11   1    3.50    4.48
  -6  11   0   19.54   12.05
   6 -11   0   30.72   14.12
  -6  11  -1    1.49    8.71
   6 -11   1    5.02    9.10
  -6  11  -2    7.15   11.30
   6 -11   2   10.22    8.50
  -6  11  -3   -1.74    1.70
   6 -11   3   14.25    9.52
  -6  11  -4   52.40   19.28
  -6  11  -5   -1.06   10.18
  -6  11  -6   22.11    8.22
   6 -10  -4   67.31   21.90
   6 -10  -3    9.88    4.84
  -6  10   2    3.10    8.32
   6 -10  -2   12.60   10.22
  -6  10   1   11.25   11.90
   6 -10  -1   24.22   12.41
  -6  10   0  108.01   24.99
   6 -10   0  136.62   27.40
  -6  10  -1   50.95   18.18
   6 -10   1   17.65   10.70
  -6  10  -2    9.58    9.73
   6 -10   2   22.89   11.60
  -6  10  -3   16.90   12.03
   6 -10   3   11.64   10.67
  -6  10  -4  105.89   24.85
   6 -10   4  120.17   25.55
  -6  10  -5   40.93   14.30
   6 -10   5   46.87   16.78
  -6  10  -6   71.36   20.47
  -6  10  -7   24.26   13.90
  -6  10  -8   14.71   12.78
  -6  10  -9   14.22    9.48
  -6  10 -10   32.92   15.01
   6  -9  -7   22.26   12.97
   6  -9  -6   17.82   12.43
   6  -9  -5   31.70   13.09
   6  -9  -4  153.56   29.28
   6  -9  -3   18.94   10.50
  -6   9   2   15.81   10.67
   6  -9  -2   -0.28    4.01
  -6   9   1    2.99    5.56
   6  -9  -1   15.96   10.21
   6  -9   0  268.03   35.99
  -6   9   0  190.27   30.95
  -6   9  -1    8.87    5.23
   6  -9   1   18.42   10.81
  -6   9  -2   35.50   15.90
   6  -9   2   41.42   13.20
  -6   9  -3   -0.02    0.40
   6  -9   3   12.63    9.12
  -6   9  -4   28.76   12.05
   6  -9   4   40.26   14.14
  -6   9  -5    9.19    8.35
   6  -9   5    4.59    4.53
  -6   9  -6   82.67   21.12
  -6   9  -7   12.33   11.40
  -6   9  -8    4.50    4.68
  -6   9  -9   37.17   14.80
  -6   9 -10   37.68   16.27
  -6   9 -11   57.07   19.46
  -6   9 -12    8.83   12.06
  -6   9 -13   99.02   25.57
   6  -9  13   92.17   23.78
   6  -9  14   38.46   14.34
   6  -8  -9   22.67   12.06
   6  -8  -8   55.15   17.65
   6  -8  -7   39.12   15.96
   6  -8  -6   63.52   18.39
   6  -8  -5    0.69    2.74
   6  -8  -4  114.47   23.80
  -6   8   3   -1.00    2.76
   6  -8  -3   10.02    7.92
  -6   8   2   33.50   13.21
   6  -8  -2   40.60   13.96
  -6   8   1   14.58    8.40
   6  -8  -1   29.16   11.32
  -6   8   0   80.11   20.76
   6  -8   0  120.39   21.65
  -6   8  -1   39.70   13.57
   6  -8   1   63.83   16.32
  -6   8  -2  130.24   26.29
   6  -8   2  137.23   24.81
  -6   8  -3    7.82    8.41
   6  -8   3   11.28    8.30
  -6   8  -4    3.99    5.86
   6  -8   4    9.52    7.58
  -6   8  -5    5.30    6.66
   6  -8   5    5.63    4.93
  -6   8  -6  101.45   23.00
   6  -8   6  143.30   21.65
  -6   8  -7   18.83   11.30
  -6   8  -8    5.52    8.10
  -6   8  -9   41.81   15.93
  -6   8 -10   77.32   20.40
  -6   8 -11   47.32   15.67
  -6   8 -12   32.38   14.39
   6  -8  12   39.33   13.94
  -6   8 -13   14.13   11.81
   6  -8  13    6.75    8.26
  -6   8 -14   15.46   10.61
   6  -8  14    8.80    7.22
  -6   8 -15   15.81   13.53
   6  -8  15    0.42    7.11
   6  -7 -11   10.60    8.01
   6  -7 -10   76.73   20.56
   6  -7  -9   -0.46    7.52
   6  -7  -8   11.28    8.69
   6  -7  -7    2.81    6.86
   6  -7  -6  105.90   21.45
   6  -7  -5    1.65    0.30
   6  -7  -4  182.36   29.15
  -6   7   3   11.73    9.00
   6  -7  -3    7.71    7.74
  -6   7   2   14.13   10.21
   6  -7  -2   20.83    9.80
  -6   7   1    8.21    6.97
   6  -7  -1   17.70    7.97
   6  -7   0  208.39   28.38
  -6   7   0  176.53   27.75
  -6   7  -1   17.73    9.98
   6  -7   1   24.19    8.66
  -6   7  -2   65.40   16.70
   6  -7   2  101.84   18.12
  -6   7  -3    2.77    3.17
   6  -7   3   12.01    7.48
   6  -7   4  182.19   24.69
  -6   7  -4  151.21   26.07
  -6   7  -5   20.72   10.28
   6  -7   5   34.25   10.13
  -6   7  -6   83.23   19.73
   6  -7   6  112.84   17.24
  -6   7  -7   21.83   10.05
  -6   7  -8   34.18   13.43
  -6   7  -9   16.27    7.70
  -6   7 -10   40.18   15.04
  -6   7 -11   61.23   17.73
   6  -7  11   55.62   17.16
  -6   7 -12  115.43   23.94
   6  -7  12   80.54   21.89
  -6   7 -13   -1.89    4.63
   6  -7  13    7.19    4.81
  -6   7 -14    0.12    1.44
   6  -7  14    3.35    5.28
  -6   7 -15   20.56   15.42
   6  -7  15    9.54    6.88
  -6   7 -16   34.74   15.35
   6  -7  16   21.78   12.52
  -6   6  14   21.59   12.19
   6  -6 -13   38.52   14.42
  -6   6  13   24.44   11.87
   6  -6 -12   41.36   16.12
  -6   6  12   50.57   15.91
   6  -6 -11   13.41    8.63
  -6   6  11   -2.68    1.88
   6  -6 -10   54.58   17.69
  -6   6  10   22.78   11.19
   6  -6  -9    8.90   10.44
  -6   6   9    5.50    6.07
   6  -6  -8  256.15   35.74
  -6   6   8  240.95   30.25
   6  -6  -7   14.89   11.04
  -6   6   7    3.46    3.99
   6  -6  -6    5.88    6.17
  -6   6   6    3.06    5.01
   6  -6  -5   64.77   15.26
  -6   6   5   62.24   11.81
   6  -6  -4  438.50   43.18
  -6   6   4  344.67   30.45
   6  -6  -3   29.37   11.15
  -6   6   3   29.09    6.24
  -6   6   2    6.80    4.35
   6  -6  -2   -0.92    3.20
  -6   6   2    5.44    2.91
  -6   6   1    5.93    6.41
   6  -6  -1    4.58    0.95
  -6   6   1    1.84    1.60
   6  -6   0  186.73   24.97
  -6   6   0  169.06   26.36
  -6   6  -1   16.64    9.32
   6  -6   1    7.73    6.23
   6  -6   2  176.61   24.74
  -6   6  -2  153.98   25.26
  -6   6  -3    8.99    7.14
   6  -6   3   13.52    7.19
   6  -6   4  186.79   21.80
  -6   6  -4  151.03   24.98
  -6   6  -5    2.41    3.48
   6  -6   5    5.60    5.25
   6  -6   6  319.89   28.74
  -6   6  -6  271.90   36.01
  -6   6  -7    1.86    5.39
   6  -6   7    1.69    3.26
  -6   6  -8    4.23    7.28
  -6   6  -9   13.88    7.31
  -6   6 -10  127.03   22.94
   6  -6  10   93.82   21.78
  -6   6 -11   24.67   12.60
   6  -6  11   18.27   10.87
  -6   6 -12  126.47   24.08
   6  -6  12   75.01   20.54
  -6   6 -13    3.57    4.52
   6  -6  13   -0.48    2.05
  -6   6 -14   -6.62    7.24
   6  -6  14    7.01    6.67
  -6   6 -15    6.30    6.79
   6  -6  15    3.60    4.92
  -6   6 -16   14.83    7.59
   6  -6  16    3.95    6.11
  -6   6 -17    0.48    4.41
   6  -6  17    5.11    7.22
  -6   6 -18    3.78    2.52
   6  -6  18   12.83    9.36
  -6   5  15    4.85    2.53
   6  -5 -14   38.52   14.08
  -6   5  14   35.42   15.58
   6  -5 -13    3.58    5.99
  -6   5  13    3.04    8.24
   6  -5 -12   62.20   18.01
  -6   5  12   15.82    9.04
   6  -5 -11   22.84   10.78
  -6   5  11    9.25    8.57
  -6   5  10  133.09   23.39
   6  -5 -10  126.87   24.56
   6  -5  -9   91.17   20.68
  -6   5   9   97.07   18.76
   6  -5  -8   29.78   11.81
  -6   5   8   35.81   10.52
   6  -5  -7   53.74   15.74
  -6   5   7   70.52   13.96
   6  -5  -6   95.32   20.40
  -6   5   6   49.91   11.98
   6  -5  -5   75.44   16.21
  -6   5   5   38.30    9.35
   6  -5  -4    3.95    4.91
  -6   5   4    3.91    3.69
   6  -5  -3  113.07   19.86
  -6   5   3  112.12   13.92
  -6   5   2   73.96   16.73
  -6   5   2   71.08   10.22
   6  -5  -2   88.03   17.94
  -6   5   1   83.86   17.10
   6  -5  -1  101.62   16.09
  -6   5   1   38.36    6.92
  -6   5   0    6.66    4.37
   6  -5   0   19.27    8.58
  -6   5  -1    4.46    4.65
   6  -5   1   14.60    5.83
   6  -5   2  325.68   29.59
  -6   5  -2  243.70   31.01
  -6   5  -3   10.01    7.64
   6  -5   3   10.74    5.33
  -6   5  -4  101.40   19.08
   6  -5   4  143.83   16.82
  -6   5  -5   16.47    9.01
   6  -5   5   12.85    4.98
   6  -5   5    4.85    1.46
  -6   5  -5    9.63    5.55
   6  -5   6  332.14   25.43
   6  -5   6  246.38   18.22
  -6   5  -6  274.50   34.12
  -6   5  -7   15.17    8.52
   6  -5   7   26.08    6.71
   6  -5   7   16.63    4.18
  -6   5  -8   43.48   11.96
  -6   5  -9   -1.66    4.53
   6  -5   9    1.86    2.73
   6  -5  10  157.70   28.64
  -6   5 -10  136.45   23.77
  -6   5 -11   67.11   16.43
   6  -5  11   49.33   15.33
  -6   5 -12  131.01   24.25
   6  -5  12  135.23   26.17
  -6   5 -13    4.12    3.58
   6  -5  13   15.88   11.26
  -6   5 -14   10.45    7.75
   6  -5  14   17.23   10.19
  -6   5 -15    4.59    9.33
   6  -5  15    0.33    3.44
  -6   5 -16   33.64   14.84
   6  -5  16   43.08   15.85
  -6   5 -17   39.71   16.80
   6  -5  17   26.36   13.15
  -6   5 -18   17.30   11.50
   6  -5  18   13.50   11.27
   6  -5  19    5.23    3.86
  -6   4  16   37.25   15.34
   6  -4 -15    3.52    8.13
  -6   4  15    8.59    9.77
   6  -4 -14   89.42   21.25
  -6   4  14   76.67   21.81
   6  -4 -13   -8.41    6.07
  -6   4  13    4.56    6.91
   6  -4 -12   38.79   13.55
  -6   4  12   16.34    9.17
   6  -4 -11    2.80    6.09
  -6   4  11   -4.61    4.12
  -6   4  10  125.16   22.00
   6  -4 -10  115.99   23.90
   6  -4  -9    8.84    7.26
  -6   4   9   18.46    8.87
  -6   4   8   21.54    8.80
   6  -4  -8   21.79   10.04
   6  -4  -7    2.98    5.18
  -6   4   7    2.09    2.90
   6  -4  -6   23.34    8.34
  -6   4   6   14.81    7.37
   6  -4  -5   67.39   14.86
  -6   4   5   46.22   10.91
  -6   4   4   96.12   14.47
   6  -4  -4   93.68   17.84
   6  -4  -3    5.27    4.36
  -6   4   3    6.02    3.11
   6  -4  -2   17.00    7.62
  -6   4   2    7.19    3.24
   6  -4  -1   82.86   15.39
  -6   4   1   49.88    8.93
   6  -4  -1   63.08   10.95
  -6   4   1  109.32   19.05
   6  -4   0  478.78   38.28
   6  -4   0  360.12   29.89
  -6   4   0  457.59   41.67
  -6   4  -1   69.37   15.08
   6  -4   1   61.95   12.18
   6  -4   1   56.50    8.44
   6  -4   2  190.49   20.11
   6  -4   2  139.39   13.46
  -6   4  -2  148.32   21.71
   6  -4   3    4.77    1.53
  -6   4  -3   10.69    5.88
   6  -4   3    5.58    2.93
   6  -4   4  279.39   23.13
   6  -4   4  213.88   18.55
  -6   4  -4  271.04   30.03
  -6   4  -5   47.51   12.93
   6  -4   5   68.06    9.56
   6  -4   5   40.60    7.35
   6  -4   6  201.68   17.82
  -6   4  -6  241.74   28.58
  -6   4  -7   17.50    7.28
   6  -4   7   15.67    9.13
   6  -4   7   14.24    3.53
  -6   4  -8   52.12   13.76
   6  -4   8   55.46   16.26
  -6   4  -9  110.30   19.49
   6  -4   9   74.55   17.77
  -6   4 -10  123.62   21.61
   6  -4  10  140.30   25.52
  -6   4 -11   -0.45    2.85
   6  -4  11    5.19    5.63
  -6   4 -12  109.19   20.94
   6  -4  12  115.56   24.50
  -6   4 -13   82.56   18.79
   6  -4  13   43.45   15.80
  -6   4 -14   20.51    9.74
   6  -4  14   23.54   12.62
  -6   4 -15    7.64    8.75
   6  -4  15   13.81    9.15
  -6   4 -16   43.07   14.54
   6  -4  16   44.59   15.77
  -6   4 -17   37.22   15.16
   6  -4  17   12.34   10.78
   6  -4  18    5.58    7.35
   6  -3 -16   19.94   11.25
  -6   3  16    7.26    8.50
   6  -3 -15   52.98   17.37
  -6   3  15   34.40   13.51
   6  -3 -14  162.81   29.03
  -6   3  14  117.68   25.10
   6  -3 -13    8.84    8.34
  -6   3  13   12.94   10.73
  -6   3  12   11.08    7.78
   6  -3 -12   21.25   10.67
  -6   3  11    9.10    6.25
   6  -3 -11    3.66    2.91
   6  -3 -10  162.49   29.04
  -6   3  10  147.54   24.00
  -6   3   9   54.65   13.28
   6  -3  -9   57.25   15.80
  -6   3   8   63.88   14.01
   6  -3  -8   49.52   13.82
   6  -3  -7    8.53    5.92
  -6   3   7    3.43    3.83
   6  -3  -6  178.18   25.57
  -6   3   6  126.63   18.92
   6  -3  -5    4.47    5.97
  -6   3   5   -1.45    1.67
   6  -3  -4  257.75   32.18
  -6   3   4  307.03   28.04
   6  -3  -3   17.71    7.75
  -6   3   3    6.06    4.23
   6  -3  -2   83.42   13.54
  -6   3   2   72.48   11.69
   6  -3  -2   92.01   15.19
  -6   3   1    3.12    3.96
   6  -3  -1    7.39    4.95
   6  -3  -1    4.41    4.27
   6  -3   0  282.72   27.84
   6  -3   0  283.06   23.85
  -6   3   0  272.53   30.43
   6  -3   1  120.35   17.83
   6  -3   1  159.36   16.69
  -6   3  -1  177.46   23.31
   6  -3   2  787.91   49.23
   6  -3   2  602.53   43.95
  -6   3  -2  774.18   55.93
   6  -3   3  204.19   19.31
   6  -3   3  140.06   15.84
  -6   3  -3  188.04   22.88
  -6   3  -4   21.56    8.45
   6  -3   4   33.66    6.94
   6  -3   4   28.39    6.36
  -6   3  -5   50.56   12.21
   6  -3   5   72.02    9.18
   6  -3   6  123.47   23.07
   6  -3   6  114.32   10.69
  -6   3  -6  148.39   20.69
  -6   3  -7   84.68   15.75
   6  -3   7   18.10    2.87
   6  -3   7   66.96   17.31
  -6   3  -8   16.02    6.81
   6  -3   8   15.50    8.21
  -6   3  -9    1.48    3.24
   6  -3   9   -2.18    7.66
  -6   3 -10  110.63   18.64
   6  -3  10  113.76   23.23
  -6   3 -11   20.61    9.06
   6  -3  11   33.04   13.35
  -6   3 -12   25.37    9.83
   6  -3  12   -1.30    4.45
  -6   3 -13    3.19    6.43
   6  -3  13    0.80    5.49
  -6   3 -14   14.45    7.83
   6  -3  14   19.40    8.82
  -6   3 -15   22.27   10.28
   6  -3  15   20.17    9.80
   6  -3  16   59.98   20.29
   6  -3  17    3.57    7.89
   6  -3  18   27.06   14.84
   6  -2 -17   14.16    9.26
  -6   2  17    5.25    8.74
  -6   2  16   30.00   16.39
   6  -2 -16    6.04    6.23
  -6   2  15   14.07    8.25
   6  -2 -15   10.16    8.00
  -6   2  14  102.60   22.95
   6  -2 -14  114.60   25.22
  -6   2  13   16.49    7.55
   6  -2 -13    5.37    6.46
  -6   2  12    8.69    8.04
   6  -2 -12   25.99   12.10
  -6   2  11   50.81   14.82
   6  -2 -11   32.87   12.87
   6  -2 -10  159.28   26.55
  -6   2  10  117.70   21.42
   6  -2  -9  153.88   23.76
  -6   2   9   78.36   17.20
   6  -2  -9  103.06    9.42
   6  -2  -8  185.44   26.13
  -6   2   8  153.25   22.33
  -6   2   7    5.23    3.64
   6  -2  -7    3.31    3.71
   6  -2  -6  143.29   22.08
  -6   2   6  114.41   17.77
  -6   2   5    4.70    4.52
   6  -2  -5    1.04    4.14
   6  -2  -4  670.47   49.83
  -6   2   4  464.24   40.06
   6  -2  -3   13.15    6.67
  -6   2   3   17.93    5.46
  -6   2   2   71.04   12.01
   6  -2  -2   80.86   15.00
   6  -2  -1    8.16    4.93
   6  -2   0  181.18   22.90
   6  -2   0  242.00   22.72
  -6   2   0  271.74   27.44
   6  -2   1  104.53   16.03
   6  -2   1  135.16   16.25
  -6   2  -1  144.18   19.25
   6  -2   2  367.89   30.17
   6  -2   2  330.42   29.07
  -6   2  -2  408.60   35.20
   6  -2   3  237.73   21.08
   6  -2   3  196.90   20.73
  -6   2  -3  220.16   25.18
  -6   2  -4    3.56    3.78
   6  -2   4    7.29    6.38
   6  -2   4    3.55    3.11
  -6   2  -5   49.48   10.18
   6  -2   5   50.17    7.31
   6  -2   5   65.46   16.85
  -6   2  -6   47.12   10.97
   6  -2   6   24.95   10.77
   6  -2   6   18.43    3.63
  -6   2  -7   -0.61    2.05
   6  -2   7    3.17    4.22
  -6   2  -8    8.33    4.85
   6  -2   8   16.32    7.49
   6  -2   9  145.35   26.50
  -6   2  -9  144.27   20.34
  -6   2 -10  101.32   17.34
   6  -2  10  102.60   22.20
  -6   2 -11   85.88   15.87
   6  -2  11   82.60   20.10
  -6   2 -12   75.17   15.04
   6  -2  12   74.65   19.99
  -6   2 -13   14.17    6.48
   6  -2  13    7.84    7.43
   6  -2  14   16.87   10.74
   6  -2  15   36.71   14.24
   6  -2  16   75.00   21.21
   6  -2  17    6.11    9.13
  -6   1  17   12.01   11.47
   6  -1 -17   -8.19    8.59
  -6   1  16   17.72   13.83
   6  -1 -16    3.88    6.56
  -6   1  15    8.74    7.80
   6  -1 -15    9.57    8.23
  -6   1  14   67.37   18.24
   6  -1 -14  103.17   22.63
  -6   1  13   -1.54    4.29
   6  -1 -13   -2.73    3.45
  -6   1  12    7.03    6.71
   6  -1 -12    8.46    6.03
  -6   1  11   35.98   11.19
   6  -1 -11   66.54   18.42
   6  -1 -10  146.97   25.06
  -6   1  10   81.22   17.54
   6  -1  -9   41.16    6.45
  -6   1   9   32.98   10.38
   6  -1  -9   24.64   10.88
   6  -1  -8  198.22   18.00
   6  -1  -8  223.66   29.08
  -6   1   8  179.84   25.32
  -6   1   7   -0.23    1.62
   6  -1  -7    6.62    5.46
  -6   1   6   83.97   15.31
   6  -1  -6   76.14   17.85
  -6   1   5    1.05    2.06
   6  -1  -5    5.62    6.24
   6  -1  -4  453.33   39.98
  -6   1   4  329.55   32.23
  -6   1   3   61.90   11.76
   6  -1  -3   71.86   14.46
   6  -1  -2  113.48   18.23
   6  -1  -1   24.43    9.21
   6  -1   1  146.97   22.88
   6  -1   2  524.67   48.39
  -6   1  -2  538.69   41.52
  -6   1  -3   73.99   12.36
   6  -1   3   66.67   16.11
   6  -1   4   18.13    8.98
  -6   1  -4   39.86    9.06
   6  -1   4   22.31    6.22
  -6   1  -5   38.71    8.73
   6  -1   5   37.60   11.09
   6  -1   5   21.97    5.44
  -6   1  -6  142.05   17.25
   6  -1   6  175.79   26.18
  -6   1  -7   16.91    5.21
   6  -1   7   31.72   11.65
   6  -1   7    7.77    1.87
   6  -1   7    7.49    2.04
  -6   1  -8   85.90   13.73
   6  -1   8   83.85   19.39
  -6   1  -9   45.76   10.58
   6  -1   9   41.71   14.46
   6  -1  10   86.41   21.49
  -6   1 -10  128.71   17.99
  -6   1 -11   81.01   14.79
   6  -1  11  116.35   24.68
   6  -1  12  212.16   34.09
   6  -1  13    6.89    8.06
   6  -1  14   15.25   10.23
   6  -1  15   15.35   15.53
   6  -1  16   31.68   15.10
   6  -1  17   30.64   15.65
  -6   0  17    7.20    8.35
   6   0 -17   10.22    9.07
  -6   0  16    4.37    8.68
   6   0 -16   39.92   19.71
  -6   0  15   21.10   12.46
   6   0 -15   15.40    9.72
  -6   0  14   57.12   17.46
   6   0 -14   78.81   20.23
  -6   0  13    1.47    1.87
   6   0 -13   15.72    9.83
  -6   0  12   19.07   10.86
   6   0 -12   13.39   10.59
  -6   0  11   13.73    8.14
   6   0 -11    7.61    7.27
  -6   0  10   66.99   16.35
   6   0 -10   67.34   18.11
   6   0 -10   80.99   10.72
   6   0  -9    7.44    3.75
  -6   0   9   11.29    7.20
   6   0  -9    9.45    6.16
   6   0  -8  466.80   33.49
   6   0  -8  459.33   46.23
  -6   0   8  352.00   38.67
   6   0  -7    4.16    1.27
  -6   0   7    9.14    4.68
  -6   0   6   85.28   15.69
  -6   0   5   42.85   10.92
  -6   0   4  360.09   33.27
  -6   0   3  101.01   15.57
   6   0  -1   32.36    9.48
   6   0   0  362.37   36.81
   6   0   1   83.88   16.04
   6   0   2  625.00   43.74
   6   0   2  552.45   51.24
   6   0   3    0.65    0.72
   6   0   3    0.36    3.16
   6   0   4   78.12   17.24
   6   0   4   91.22   12.93
  -6   0  -4  102.74   13.81
   6   0   5   21.47    9.57
  -6   0  -5    8.11    4.04
   6   0   5    6.03    3.26
   6   0   6  185.35   18.11
  -6   0  -6  275.15   23.51
   6   0   6  295.73   35.78
  -6   0  -7   49.65    8.89
   6   0   7   77.87   18.63
   6   0   8  149.65   26.79
  -6   0  -8  138.33   16.32
  -6   0  -9   17.33    5.88
   6   0   9   32.21   12.17
   6   0  10   81.69   19.77
   6   0  11   77.51   20.32
   6   0  12   84.03   22.62
   6   0  13   12.04   11.32
   6   0  14   25.37   14.03
   6   0  15  -13.01   10.27
   6   0  16    9.86   10.02
  -6  -1  17    0.82    3.20
   6   1 -17   27.02   13.29
  -6  -1  16    7.95    9.46
   6   1 -16   26.19   13.20
  -6  -1  15    9.41    7.20
   6   1 -15   16.63   10.04
  -6  -1  14  117.45   24.61
   6   1 -14   98.35   23.23
  -6  -1  13    1.49    6.50
   6   1 -13    7.90    7.05
  -6  -1  12   72.60   17.39
   6   1 -12   51.25   17.57
   6   1 -11   10.11    3.89
  -6  -1  11    6.42    7.35
   6   1 -10   52.53    9.20
  -6  -1  10   52.82   14.50
   6   1  -9    8.82    6.35
  -6  -1   9   23.83    9.77
  -6  -1   8  312.72   34.58
   6   1  -8  314.49   28.23
   6   1  -7    7.37    4.04
  -6  -1   7    8.71    5.94
   6   1  -6   26.94    7.87
  -6  -1   6   11.64    5.65
  -6  -1   5   41.57   10.59
   6   1  -5   51.25   11.09
   6   1  -4   94.51   15.63
  -6  -1   4   88.81   15.16
   6   1  -3   16.88    7.20
   6   1  -2    7.59    5.43
   6   1  -1   24.54   10.10
   6   1   0  198.43   20.84
   6   1   0  157.75   24.16
   6   1   1    4.31    4.34
   6   1   1    2.93    4.01
   6   1   2  517.32   37.07
   6   1   2  504.02   47.17
   6   1   3   11.66    4.45
   6   1   3    5.61    6.08
   6   1   4   64.66   15.91
   6   1   4   56.86    9.16
   6   1   5   24.35    6.58
   6   1   5   25.52   10.77
   6   1   6  112.78   14.54
   6   1   6  168.48   27.14
   6   1   7  109.60   22.75
   6   1   8  267.82   37.69
   6   1   9   52.54   16.28
   6   1  10   26.68   14.29
   6   1  11   71.96   20.51
   6   1  12  121.51   26.61
   6   1  13    9.86    9.59
   6   1  14   15.01   12.04
   6   1  15   18.39   13.07
  -6  -2  17   -2.98    4.87
   6   2 -17   14.93   10.95
  -6  -2  16   18.68    8.55
   6   2 -16   19.98   10.87
  -6  -2  15    3.40    6.37
   6   2 -15    2.73    8.14
  -6  -2  14   86.14   21.61
  -6  -2  13   -1.81    4.43
  -6  -2  12   38.38   13.44
   6   2 -11   22.13    7.63
  -6  -2  11   20.84   10.68
   6   2 -10    4.16    2.10
  -6  -2  10    3.34    5.83
   6   2  -9    6.75    2.41
  -6  -2   9   18.13    7.45
   6   2  -9    9.21    4.38
   6   2  -8   74.28   13.31
   6   2  -8   61.42   10.97
  -6  -2   8   61.68   14.58
   6   2  -7   13.27    5.75
   6   2  -7    9.44    4.51
  -6  -2   7    1.92    1.12
   6   2  -6    0.91    3.98
   6   2  -6    7.47    5.24
  -6  -2   6    4.99    5.61
   6   2  -5   51.26   10.62
   6   2  -5   39.65   10.50
  -6  -2   5   29.71    9.22
   6   2  -4    4.29    4.46
   6   2  -4    4.67    4.48
   6   2  -3    4.46    2.73
   6   2  -2   24.86    8.03
   6   2  -1   -1.50    2.04
   6   2  -1    3.28    3.94
   6   2   0   45.92    8.55
   6   2   0   39.92   10.47
   6   2   1    1.06    2.03
   6   2   1    0.46    3.20
   6   2   2  563.09   36.62
   6   2   2  502.56   49.08
   6   2   3   38.27   12.51
   6   2   3   31.87    6.03
   6   2   4    4.72    5.07
   6   2   5   40.23   14.19
   6   2   6  216.99   33.31
   6   2   7   62.60   17.83
   6   2   8  171.85   30.75
   6   2   9   10.85    9.20
   6   2  10   65.30   21.28
   6   2  11   21.38   12.92
   6   2  12   85.42   22.12
   6   2  13   34.66   14.87
   6   2  14   35.30   16.54
   6   3 -17   -0.16    3.37
  -6  -3  16   13.54    9.18
  -6  -3  15   -2.77    3.10
  -6  -3  14   75.34   18.94
  -6  -3  13   11.88   10.27
   6   3 -12   58.34   12.79
  -6  -3  12   37.71   13.77
   6   3 -11   13.88    7.92
  -6  -3  11    6.86    4.37
   6   3 -10    7.48    3.36
  -6  -3  10   15.45    9.71
   6   3  -9   19.27    9.54
  -6  -3   9   19.54    9.75
  -6  -3   8   91.03   18.10
   6   3  -8   88.80   11.98
   6   3  -8  119.46   19.24
   6   3  -7    4.46    3.21
   6   3  -7    1.13    3.29
  -6  -3   7   -0.46    0.72
   6   3  -6   33.24    8.39
   6   3  -6   27.13    9.18
  -6  -3   6   20.89    9.27
   6   3  -5    5.63    5.03
   6   3  -5    1.49    4.25
   6   3  -4   28.43    7.42
   6   3  -4   27.21   10.12
   6   3  -3    7.73    2.62
   6   3  -3   18.41    8.37
   6   3  -2  153.85   23.34
   6   3  -2  177.68   23.24
   6   3  -1    8.16    4.87
   6   3  -1    9.08    6.20
   6   3  -1    9.86    6.96
   6   3   0   57.01    9.43
   6   3   0   50.63   13.46
   6   3   1    3.60    3.04
   6   3   1    4.38    6.55
   6   3   2  257.56   32.31
   6   3   2  216.98   16.88
   6   3   3   17.45    8.79
   6   3   4   15.26   10.05
   6   3   5   21.33    9.89
   6   3   6   28.41   13.11
   6   3   7   16.38    7.99
   6   3   8  121.64   26.06
   6   3   9    9.59    8.25
   6   3  10    4.54    4.12
   6   3  11   16.55   10.95
   6   3  12   63.03   22.54
  -6  -4  16   40.82   15.69
  -6  -4  15    6.26   10.03
  -6  -4  14   71.90   19.74
   6   4 -13   12.66    7.42
  -6  -4  13   22.31   10.11
   6   4 -12   25.71    9.96
  -6  -4  12    9.52    7.26
   6   4 -11    6.10    6.35
  -6  -4  11   15.68    9.31
  -6  -4  10  105.76   22.96
   6   4 -10  130.12   21.42
   6   4  -9   11.23    7.39
  -6  -4   9    3.97    5.41
   6   4  -8  112.56   19.41
  -6  -4   8   88.64   18.17
   6   4  -7   11.01    8.65
   6   4  -7    1.71    0.76
   6   4  -6  124.63   16.37
   6   4  -6  178.33   25.27
   6   4  -5   12.06    9.14
   6   4  -5    5.21    4.68
   6   4  -4   80.22   17.35
   6   4  -4   77.26   14.52
   6   4  -3   17.15    8.85
   6   4  -3   19.41    9.48
   6   4  -2  120.70   21.27
   6   4  -2   94.16   17.74
   6   4  -1    5.22    5.82
   6   4  -1   12.48    6.88
   6   4   0   55.14   16.04
   6   4   0   67.07   15.24
   6   4   1    6.00    7.29
   6   4   1   15.08    9.02
   6   4   2   59.44   14.94
   6   4   2   58.39   15.67
   6   4   3    6.50    6.69
   6   4   3   14.33    7.66
   6   4   4   -1.89    3.32
   6   4   4    3.20    4.61
   6   4   5   49.06   15.47
   6   4   6    9.00    8.12
   6   4   7    0.58    2.66
   6   4   8   26.43   14.15
   6   4   9   15.65   10.12
   6   4  10   21.94   12.98
   6   4  11   19.28   13.31
   6   4  13   19.43   12.33
  -6  -5  15   37.81   14.74
  -6  -5  14   47.37   16.56
   6   5 -13   17.30    8.64
  -6  -5  13   27.18   12.25
   6   5 -12   48.61   13.30
  -6  -5  12   28.25   11.19
   6   5 -11   29.75   10.68
  -6  -5  11   29.26   11.71
   6   5 -10   15.30    8.71
  -6  -5  10   11.08    7.82
   6   5  -9   19.14    9.01
  -6  -5   9   37.71   12.60
   6   5  -8  330.97   38.72
   6   5  -7   19.55   10.50
   6   5  -6    7.48    6.57
   6   5  -5   15.00    7.75
   6   5  -5    4.11    5.10
   6   5  -4  134.81   24.05
   6   5  -4  118.88   18.84
   6   5  -3   30.34   12.07
   6   5  -3    1.06    4.14
   6   5  -2   38.10   13.99
   6   5  -2   15.45    6.97
   6   5  -1   11.96    9.70
   6   5  -1    3.57    3.89
   6   5   0   74.50   19.17
   6   5   0   23.95   10.47
   6   5   1   17.54    9.80
   6   5   1    8.45    9.31
   6   5   2   48.79   13.93
   6   5   2   39.31   13.13
   6   5   3   -0.62    4.49
   6   5   3   -0.88    4.07
   6   5   4    2.30    5.17
   6   5   4   11.22    9.23
   6   5   5   14.70    8.50
   6   5   5   11.81    7.74
   6   5   6   21.98   12.32
   6   5   6   18.53   10.45
   6   5   7   -0.79    5.96
   6   5   7    0.11    7.63
   6   5   8  101.88   25.11
   6   5   8   68.05   19.58
   6   5   9   17.86   10.43
   6   5   9    9.52   11.19
   6   5  10   20.04   13.92
   6   5  10    9.60    7.88
   6   5  11    4.37    7.48
  -6  -6  14   16.58    9.39
   6   6 -13    9.40    8.60
  -6  -6  13    8.30    7.35
   6   6 -12   43.97   14.61
  -6  -6  12   39.15   13.63
   6   6 -11   -0.40    5.90
  -6  -6  11    6.86    5.81
   6   6 -10   10.00    7.90
   6   6  -9    4.05    6.54
   6   6  -8   97.91   20.74
   6   6  -7   15.26    8.53
   6   6  -6   42.11   12.81
   6   6  -5   23.17   12.93
   6   6  -4    7.68    6.57
   6   6  -4   19.32   10.43
   6   6  -3   67.43   16.15
   6   6  -3   56.69   15.77
   6   6  -2  106.74   20.32
   6   6  -2  127.45   25.22
   6   6  -1   35.85   13.50
   6   6  -1   41.87   16.03
   6   6   0   11.59    7.55
   6   6   0   37.29   13.47
   6   6   1   25.21   11.38
   6   6   1   47.94   16.47
   6   6   2   76.43   19.94
   6   6   2   71.04   20.00
   6   6   3    7.86    6.80
   6   6   3   11.17   11.79
   6   6   4   13.41   11.03
   6   6   4   21.05   10.71
   6   6   5    1.64    3.54
   6   6   5    2.65    7.66
   6   6   6   15.13   11.53
   6   6   6   34.82   14.88
   6   6   7    5.69    4.89
   6   6   7   12.70   10.06
   6   6   8   73.98   22.70
   6   6   8   54.62   18.80
   6   6   9    6.26    9.57
   6   7 -14   16.69    9.16
   6   7 -13    9.62    8.02
   6   7 -12   20.53   15.09
   6   7 -11   29.35   15.32
   6   7 -10   36.67   14.35
   6   7  -9    2.28    7.07
   6   7  -8   54.98   16.47
   6   7  -7    4.00    7.89
   6   7  -6    7.32    8.65
   6   7  -5    7.12    5.79
   6   7  -4   40.95   15.23
   6   7  -3   26.81   16.15
   6   7  -2   17.13   11.31
   6   7  -2   43.24   16.26
   6   7  -1    4.63    7.49
   6   7  -1   12.93   10.69
   6   7   0   70.65   18.82
   6   7   0   64.99   20.52
   6   7   1    4.38    4.75
   6   7   1    5.49    8.37
   6   7   2   22.54   10.83
   6   7   2   21.95   11.98
   6   7   3   18.84   10.83
   6   7   3   17.28   11.75
   6   7   4   26.27   12.89
   6   7   4   27.79   14.12
   6   7   5   11.69    8.84
   6   7   5    6.21    9.19
   6   7   6    9.14    5.58
   6   8 -13    0.04    4.14
   6   8 -12   53.06   17.42
   6   8 -11    6.56    6.18
   6   8 -10    4.55    1.96
   6   8  -9    3.29   10.30
   6   8  -8   79.77   22.70
   6   8  -7   25.59   10.80
   6   8  -6   14.69   12.32
   6   8  -5   31.88   14.57
   6   8  -4   24.84   11.61
   6   8  -3    3.70    2.66
   6   8  -2   42.04   17.04
   6   8  -1   18.99   11.29
   6   8   0   11.64    8.50
   6   8   0    3.58    7.53
   6   8   1   -0.25    1.58
   6   8   2   38.06   17.72
   6   8   3   13.87   10.18
   6   8   4   -5.69    5.98
   7 -11   1   19.72   12.09
   7 -11   2   11.45    8.93
   7 -11   3   18.31   10.14
   7 -11   4   31.23   12.54
   7 -10  -3   20.52   10.55
  -7  10   2   11.71   13.06
   7 -10  -2   33.35   14.88
  -7  10   1   14.49    9.91
   7 -10  -1   32.22   14.02
  -7  10   0   76.75   23.89
   7 -10   0   85.22   21.94
  -7  10  -1   11.40    8.21
   7 -10   1   13.07    9.97
  -7  10  -2    3.28    9.16
   7 -10   2    3.14    4.43
  -7  10  -3   22.84   14.20
   7 -10   3    6.32    4.94
  -7  10  -4  107.00   25.94
   7 -10   4  153.65   27.41
  -7  10  -5   12.02    9.29
   7 -10   5   10.74    7.72
  -7  10  -6   28.82   12.66
  -7  10  -7   -4.18    4.05
   7 -10  13    7.67    8.53
   7  -9  -5   15.38    7.87
   7  -9  -4   56.10   18.27
   7  -9  -3   58.76   17.76
  -7   9   2   18.93   10.59
   7  -9  -2   17.04   10.34
  -7   9   1    2.42    1.66
   7  -9  -1   10.04    7.19
  -7   9   0  101.33   23.59
   7  -9   0  173.36   28.60
  -7   9  -1    8.90    8.74
   7  -9   1   -3.81    3.91
  -7   9  -2    1.15    6.88
   7  -9   2   17.07    9.74
  -7   9  -3   17.00   10.32
   7  -9   3    2.27    0.82
  -7   9  -4   96.35   24.36
   7  -9   4  166.21   26.70
  -7   9  -5   -0.12    5.16
   7  -9   5   11.95    9.75
  -7   9  -6   66.77   19.67
   7  -9   6   61.69   14.21
  -7   9  -7    7.06    9.22
  -7   9  -8    2.23    8.00
  -7   9  -9    9.83    7.70
  -7   9 -10   54.84   18.87
  -7   9 -11   28.51   12.83
   7  -9  12   14.87   12.83
   7  -9  13   71.84   22.65
   7  -9  14   23.97   13.78
   7  -8  -8   16.52    9.23
   7  -8  -7   -5.23    4.89
   7  -8  -6   29.66   12.94
   7  -8  -5    7.75    8.21
   7  -8  -4   54.53   17.50
   7  -8  -3   22.96   11.65
  -7   8   2   25.23   12.18
   7  -8  -2   35.30   13.27
  -7   8   1    4.20    9.34
   7  -8  -1    7.41    7.43
  -7   8   0  112.26   25.08
   7  -8   0  209.27   29.67
  -7   8  -1   15.44   12.09
   7  -8   1   12.58    7.97
  -7   8  -2   48.26   17.02
   7  -8   2   79.68   16.75
  -7   8  -3    3.44    2.11
   7  -8   3    4.08    6.07
  -7   8  -4   57.77   17.48
   7  -8   4   58.02   13.94
  -7   8  -5   10.92    8.66
   7  -8   5   20.98    8.89
  -7   8  -6  138.14   27.07
   7  -8   6  148.34   22.15
  -7   8  -7    3.52    7.32
   7  -8   7   11.27    6.33
  -7   8  -8    3.83    3.46
  -7   8  -9    6.41   10.99
  -7   8 -10  140.09   28.93
  -7   8 -11    5.19    6.68
   7  -8  11    3.86    5.63
  -7   8 -12   12.42   11.43
   7  -8  12   12.20    9.02
  -7   8 -13   42.37   16.66
   7  -8  13   28.37   13.35
   7  -8  14   49.65   17.32
   7  -8  15   -0.71    5.73
   7  -8  16    4.53    7.09
   7  -7 -10    9.32    8.53
   7  -7  -9   -5.40    6.06
   7  -7  -8   16.42    8.84
   7  -7  -7   11.43    7.92
   7  -7  -6   59.21   17.72
   7  -7  -5   -3.59    2.69
   7  -7  -4   83.93   19.13
   7  -7  -3    3.80    4.33
  -7   7   2   47.51   15.00
   7  -7  -2   59.76   15.79
  -7   7   1    1.45    5.49
   7  -7  -1   14.44    7.51
  -7   7   0   81.41   19.67
   7  -7   0  111.71   20.16
  -7   7  -1   48.42   15.91
   7  -7   1   68.20   15.62
  -7   7  -2  101.59   22.15
   7  -7   2  123.23   20.34
  -7   7  -3   22.01   12.06
   7  -7   3   30.04   11.10
  -7   7  -4   38.19   12.99
   7  -7   4   51.25   12.04
  -7   7  -5   25.35   11.25
   7  -7   5   42.85   10.35
  -7   7  -6   97.47   21.93
   7  -7   6  157.66   21.43
  -7   7  -7   20.77   12.42
   7  -7   7   12.13    5.22
  -7   7  -8   41.61   14.91
  -7   7  -9    9.97    9.40
   7  -7  10  105.90   25.64
  -7   7 -10  156.23   28.78
  -7   7 -11    8.52    9.68
   7  -7  11   12.41    9.12
  -7   7 -12   16.73    8.98
   7  -7  12   23.98   13.34
  -7   7 -13   15.03    9.42
   7  -7  13    6.45    5.11
  -7   7 -14   12.73   12.04
   7  -7  14   11.46   10.35
  -7   7 -15   13.11    9.36
   7  -7  15    0.15    2.68
   7  -7  16   22.84   12.96
   7  -6 -11   -5.78    4.02
   7  -6 -10  166.10   30.38
   7  -6  -9   25.64   13.05
   7  -6  -8   12.15    7.76
   7  -6  -7   16.55   10.01
   7  -6  -6  314.19   39.23
   7  -6  -5   16.40    9.26
   7  -6  -4   45.23   12.77
   7  -6  -3    8.33    4.91
  -7   6   2   44.95   13.42
   7  -6  -2   49.37   14.27
  -7   6   1   56.22   15.49
   7  -6  -1   63.86   14.79
  -7   6   0   33.04   12.00
   7  -6   0   49.32   12.33
  -7   6  -1    5.24    7.07
   7  -6   1    1.08    0.98
  -7   6  -2   42.95   13.11
   7  -6   2   34.66   10.78
  -7   6  -3   16.70   10.91
   7  -6   3   11.77    6.82
  -7   6  -4   49.79   14.30
   7  -6   4   46.03   10.59
  -7   6  -5   14.71    7.80
   7  -6   5   30.61    8.70
  -7   6  -6   64.74   16.77
   7  -6   6  115.39   15.86
  -7   6  -7    5.13    7.77
   7  -6   7    9.23    5.27
  -7   6  -8   19.86    9.52
  -7   6  -9    1.16    5.76
   7  -6   9    7.87    7.65
   7  -6  10  177.27   32.49
  -7   6 -10  204.51   31.86
  -7   6 -11   19.34   10.35
   7  -6  11   11.54    9.95
  -7   6 -12   31.21   11.64
   7  -6  12   21.03   12.68
  -7   6 -13    0.91    4.18
   7  -6  13   11.07    6.23
  -7   6 -14    0.88    3.97
   7  -6  14   17.31    9.66
  -7   6 -15  126.46   29.70
   7  -6  15    5.02    7.80
  -7   6 -16   56.15   17.85
   7  -6  16   12.47   10.92
  -7   6 -17   15.60    9.79
   7  -6  17    3.52    6.23
  -7   5  15    0.77    7.57
  -7   5  14   16.47   10.49
   7  -5 -13   21.37   13.56
  -7   5  13    6.90    8.15
   7  -5 -12   27.12   12.98
  -7   5  12   24.24   10.89
   7  -5 -11    9.24    8.70
  -7   5  11    9.15    8.82
   7  -5 -10  163.87   29.14
  -7   5  10  121.20   21.73
   7  -5  -9   12.43    9.58
  -7   5   9   12.71    7.38
   7  -5  -8  101.96   22.95
  -7   5   8   91.57   18.20
   7  -5  -7   16.23   10.92
  -7   5   7   11.81    6.89
   7  -5  -6   67.98   17.96
  -7   5   6   46.84   11.75
   7  -5  -5  113.62   21.16
  -7   5   5   76.76   14.10
   7  -5  -4  143.07   23.16
  -7   5   4   75.70   12.85
   7  -5  -3  174.81   24.39
  -7   5   3   90.77   13.70
   7  -5  -2    1.42    3.44
  -7   5   2    4.28    3.21
  -7   5   1   11.55    6.37
   7  -5  -1   19.88   10.03
  -7   5   0   27.05   10.88
   7  -5   0   27.93   10.43
  -7   5  -1    9.17    6.21
   7  -5   1    7.20    6.51
  -7   5  -2   31.52   12.94
   7  -5   2   39.67   10.53
  -7   5  -3   85.92   18.84
   7  -5   3  110.83   15.57
  -7   5  -4   41.36   13.21
   7  -5   4   41.95    9.27
  -7   5  -5    6.39    7.24
   7  -5   5   15.48    6.57
  -7   5  -6  125.28   23.11
   7  -5   6  188.71   18.60
  -7   5  -7   15.09    8.20
   7  -5   7   13.19    4.80
  -7   5  -8   29.00   12.65
   7  -5   8   47.64   16.10
  -7   5  -9   44.55   15.42
   7  -5   9   21.30   12.11
   7  -5  10  183.97   32.06
  -7   5 -10  226.78   32.22
  -7   5 -11    1.85    7.04
   7  -5  11    9.68    7.51
  -7   5 -12   69.91   18.43
   7  -5  12   69.95   20.36
  -7   5 -13   11.27    8.90
   7  -5  13   -1.10    3.20
   7  -5  14   17.61   10.27
  -7   5 -14    9.52    4.97
  -7   5 -15   25.44   13.41
   7  -5  15   21.96   13.72
  -7   5 -16   39.46   14.96
   7  -5  16   30.94   15.26
   7  -5  17    9.26    7.13
  -7   4  15    8.86    7.00
   7  -4 -14   56.80   18.32
  -7   4  14   20.32   10.54
   7  -4 -13   16.88    9.67
  -7   4  13   18.57   10.63
   7  -4 -12   15.02   10.65
  -7   4  12   10.28    5.98
   7  -4 -11    9.11    9.70
  -7   4  11    3.62    5.74
   7  -4 -10  279.53   38.07
  -7   4  10  196.21   28.71
   7  -4  -9   41.84   14.41
  -7   4   9   23.89   10.29
   7  -4  -8   11.66    8.22
  -7   4   8    4.85    5.07
   7  -4  -7    9.05    9.33
  -7   4   7    7.16    5.33
   7  -4  -6  451.09   43.92
  -7   4   6  322.38   33.73
   7  -4  -5    8.87    5.07
  -7   4   5    9.77    6.02
   7  -4  -4    1.07    3.19
  -7   4   4    6.46    4.29
   7  -4  -3    5.93    4.92
  -7   4   3    4.59    5.21
   7  -4  -2  194.03   24.65
  -7   4   2  119.43   15.41
  -7   4   1   54.90   14.86
   7  -4  -1   39.94    9.44
   7  -4  -1   58.08   13.00
  -7   4   0   26.76   10.50
   7  -4   0   23.25    6.57
   7  -4   0   31.72   10.24
  -7   4  -1   58.85   15.10
   7  -4   1   45.24   10.70
   7  -4   1   38.71    7.96
   7  -4   2  172.31   20.21
   7  -4   2  110.53   13.61
  -7   4  -2  131.36   21.76
  -7   4  -3   51.27   14.85
   7  -4   3   71.56   11.57
   7  -4   3   53.32    8.55
   7  -4   4  150.14   16.66
   7  -4   4   98.95   13.02
  -7   4  -4  161.29   23.56
  -7   4  -5    8.46    5.58
   7  -4   5   11.41    3.34
   7  -4   5    8.38    2.95
   7  -4   6  203.06   18.02
  -7   4  -6  189.38   26.53
   7  -4   7   13.55    8.38
  -7   4  -7   16.49    9.01
  -7   4  -8  101.69   19.21
   7  -4   8   98.13   22.46
  -7   4  -9    7.74    9.00
   7  -4   9    2.48    0.69
  -7   4 -10  108.63   21.27
   7  -4  10  101.62   23.54
  -7   4 -11   39.90   13.74
   7  -4  11   31.97   12.81
  -7   4 -12   31.22   10.28
   7  -4  12   40.59   14.95
  -7   4 -13   35.68   12.44
   7  -4  13   15.76    9.71
  -7   4 -14   11.90    7.55
   7  -4  14    7.97    9.06
  -7   4 -15   36.58   13.97
   7  -4  15   29.90   12.18
   7  -4  16   19.72    9.87
  -7   3  16    9.85    3.87
  -7   3  15   -0.57    8.64
   7  -3 -14   88.31   23.39
  -7   3  14   95.21   21.91
   7  -3 -13   17.48   10.06
  -7   3  13   17.69    9.92
   7  -3 -12    2.13    3.13
  -7   3  12    5.27    5.45
   7  -3 -11    5.13    6.03
  -7   3  11    5.64    6.16
   7  -3 -10  234.59   34.15
  -7   3  10  177.26   27.22
   7  -3  -9   53.03   16.30
  -7   3   9   33.47   11.30
   7  -3  -8   31.17   12.50
  -7   3   8   25.49    9.21
   7  -3  -7   17.63    8.26
  -7   3   7   14.30    4.80
   7  -3  -6  100.20   20.23
  -7   3   6   83.80   15.59
   7  -3  -5   32.94   11.98
  -7   3   5   36.03    9.52
   7  -3  -4  360.72   36.78
  -7   3   4  246.72   27.01
   7  -3  -3   34.80   11.56
  -7   3   3   14.87    5.56
   7  -3  -2   52.89   13.01
   7  -3  -1   83.35   16.16
   7  -3   0 1197.64   77.66
  -7   3   0 1106.83   80.67
  -7   3  -1    6.23    5.99
   7  -3   1    4.97    5.28
  -7   3  -2    3.61    3.29
   7  -3   2   11.55    6.56
  -7   3  -3    8.93    6.17
   7  -3   3   14.65    5.80
   7  -3   4  600.23   42.19
  -7   3  -4  600.82   50.62
  -7   3  -5    4.56    5.92
   7  -3   5   14.63    5.51
   7  -3   5   14.38    9.89
  -7   3  -6   13.53    8.65
   7  -3   6   36.12   12.78
   7  -3   6   17.52    4.29
  -7   3  -7    9.19    5.95
   7  -3   7   18.91    8.77
  -7   3  -8  120.50   20.28
   7  -3   8  124.70   25.75
  -7   3  -9    5.51    4.56
   7  -3   9    5.82    4.28
  -7   3 -10   27.03   10.55
   7  -3  10   17.74   10.49
  -7   3 -11   18.19    9.70
   7  -3  11   21.14   11.10
  -7   3 -12   12.18    7.46
   7  -3  12    4.92    5.66
  -7   3 -13   30.10   13.36
   7  -3  13   16.42   10.56
   7  -3  14   38.44   15.61
   7  -3  15    2.50    3.42
   7  -3  16   79.88   23.79
  -7   2  16    7.55    3.69
   7  -2 -15   62.60   18.69
  -7   2  15   16.82    9.16
  -7   2  14   51.01   16.08
   7  -2 -14   57.73   19.13
  -7   2  13   16.29    9.13
   7  -2 -13   33.23   12.98
  -7   2  12   -1.70    6.18
   7  -2 -12   28.85   12.87
  -7   2  11   13.50    8.20
   7  -2 -11   16.49   10.36
  -7   2  10   33.97   11.44
   7  -2 -10   33.96   13.68
  -7   2   9   20.16    8.34
   7  -2  -9   20.03   11.77
  -7   2   8   68.71   14.53
   7  -2  -8   84.96   21.34
  -7   2   7   26.54    9.44
   7  -2  -7   34.27   13.48
  -7   2   6    3.77    2.26
   7  -2  -6    4.61    4.68
   7  -2  -5   29.89   10.73
  -7   2   5    9.52    5.69
   7  -2  -4  318.00   35.10
  -7   2   4  233.17   26.48
   7  -2  -3   -0.05    2.31
  -7   2   3    7.14    4.50
   7  -2  -2    0.83    1.86
   7  -2  -1    1.00    2.18
   7  -2   0  504.82   42.71
   7  -2   1  208.05   23.15
   7  -2   2  190.70   22.42
  -7   2  -2  195.56   25.44
   7  -2   3  162.76   28.06
   7  -2   3  191.19   20.56
  -7   2  -3  231.15   25.91
  -7   2  -4   48.67   12.10
   7  -2   4   49.34   14.01
   7  -2   4   56.93    9.97
   7  -2   5  197.68   29.49
   7  -2   5  144.67   15.49
  -7   2  -5  186.62   22.81
   7  -2   6  215.99   31.66
   7  -2   6  122.79   12.67
  -7   2  -6  200.97   23.25
  -7   2  -7   78.19   14.41
   7  -2   7   68.87   18.57
  -7   2  -8   15.66    6.37
   7  -2   8   16.15    8.90
  -7   2  -9    7.00    7.28
   7  -2   9    5.02    6.76
  -7   2 -10  113.87   19.15
   7  -2  10  139.77   27.59
  -7   2 -11    7.41    5.94
   7  -2  11   -5.52    3.05
   7  -2  12    8.68   10.25
   7  -2  13   31.18   15.51
   7  -2  14    9.67    8.80
   7  -2  15   18.86   11.52
   7  -2  16   60.16   20.43
  -7   1  16    8.90    7.77
   7  -1 -16   -1.89    4.29
  -7   1  15    1.80    6.42
   7  -1 -15    8.67    5.94
  -7   1  14   35.58   14.24
   7  -1 -14   29.73   15.13
  -7   1  13    3.87    4.21
   7  -1 -13    5.26    6.08
  -7   1  12   15.24   11.80
   7  -1 -12    3.77    5.76
  -7   1  11   22.57    8.64
   7  -1 -11   43.19   14.57
  -7   1  10   58.26   15.40
   7  -1 -10   49.54   16.80
   7  -1  -9   50.19    8.63
  -7   1   9   53.04   13.84
   7  -1  -9   27.16   12.88
  -7   1   8   29.10   10.63
   7  -1  -8   66.05   15.96
  -7   1   7   29.29   10.44
   7  -1  -7   33.91   12.63
  -7   1   6   41.75   11.79
   7  -1  -6   55.82   14.85
  -7   1   5    4.29    3.62
   7  -1  -5    2.02    3.39
   7  -1  -4  301.07   32.54
  -7   1   4  175.43   23.19
   7  -1  -3    5.08    5.75
   7  -1  -2   28.05    9.42
   7  -1  -1    0.94    3.02
   7  -1   0  347.43   38.73
   7  -1   0  355.05   35.35
   7  -1   1  115.03   22.29
   7  -1   1   72.06   13.98
   7  -1   2  238.32   33.35
   7  -1   2  264.77   26.41
   7  -1   3   18.71    9.40
   7  -1   3   22.02    7.25
  -7   1  -4   88.91   14.37
   7  -1   4   75.77   11.95
   7  -1   4   92.74   19.83
  -7   1  -5    6.76    4.08
   7  -1   5    9.40    7.77
   7  -1   5    9.43    4.01
   7  -1   6  118.39   13.84
  -7   1  -6  203.13   22.32
   7  -1   6  224.28   32.22
   7  -1   7   45.34   14.52
  -7   1  -7   32.58    8.94
  -7   1  -8   76.53   13.78
   7  -1   8   65.56   18.04
  -7   1  -9   55.01   12.05
   7  -1   9   55.30   16.93
   7  -1  10  218.03   35.76
   7  -1  11   84.84   21.96
   7  -1  12   57.39   18.63
   7  -1  13   26.96   14.13
   7  -1  14   26.18   14.02
   7  -1  15   22.21   11.08
  -7   0  16   -2.52    2.99
   7   0 -16    9.58    8.06
  -7   0  15    0.25    6.37
   7   0 -15    2.93    4.84
  -7   0  14   32.96   13.91
   7   0 -14   23.27   11.42
  -7   0  13    6.81    7.42
   7   0 -13    2.46    5.36
  -7   0  12    7.09    6.62
   7   0 -12    9.54    8.41
  -7   0  11   16.47    9.14
   7   0 -11    0.28    4.32
  -7   0  10   49.27   14.83
   7   0 -10   48.12   15.08
   7   0  -9   28.72    7.45
  -7   0   9   23.43    9.88
   7   0  -9    9.54    9.45
   7   0  -8  278.32   26.00
   7   0  -8  322.49   37.98
  -7   0   7   19.08    8.92
  -7   0   6   20.32    8.14
  -7   0   5    1.96    3.45
  -7   0   4  239.57   27.81
   7   0  -3   10.85    6.05
   7   0  -2   -0.85    3.74
   7   0  -1   41.75   12.83
   7   0   0  200.45   28.65
   7   0   1   49.95   14.50
   7   0   2   96.44   19.86
   7   0   3   18.16   10.38
   7   0   4   18.44    9.17
   7   0   5   11.31    8.13
  -7   0  -6  226.78   23.53
   7   0   6  266.09   35.87
  -7   0  -7    5.64    5.05
   7   0   7   25.92   12.88
   7   0   8   30.31   13.31
   7   0   9   10.13    8.71
   7   0  10  224.24   36.83
   7   0  11   11.46    9.26
   7   0  12   29.23   12.86
   7   0  13   23.09   13.71
   7   0  14    9.63    7.71
  -7  -1  16   28.96   12.33
   7   1 -16   15.98    8.70
  -7  -1  15   15.48    8.57
   7   1 -15    3.69    4.69
  -7  -1  14   38.81   13.80
   7   1 -14   25.63   12.34
  -7  -1  13    7.23    6.61
   7   1 -13    3.05    5.97
  -7  -1  12   18.66    9.11
   7   1 -12   30.78   14.64
  -7  -1  11    1.07    0.51
   7   1 -10   50.98    9.79
  -7  -1  10   53.10   14.88
   7   1  -9   45.51    9.40
  -7  -1   9   25.36   10.04
   7   1  -8  346.36   31.08
  -7  -1   8  246.04   32.94
   7   1  -7   13.19    6.78
  -7  -1   7    9.55    6.93
   7   1  -7   13.71    7.09
   7   1  -6   12.21    5.52
   7   1  -6    7.01    5.13
  -7  -1   6    8.78    5.72
   7   1  -5    1.10    2.25
  -7  -1   5    1.51    3.86
   7   1  -4   62.90   14.70
   7   1  -3    0.74    1.63
   7   1  -2    3.22    3.07
   7   1  -1   14.88    8.13
   7   1   0   10.19    4.29
   7   1   1   12.52    6.95
   7   1   2   93.09   19.84
   7   1   3    2.64    3.04
   7   1   3    5.42    6.06
   7   1   4   15.01    9.51
   7   1   5    7.55    5.38
   7   1   6  233.85   35.01
   7   1   7   14.31    8.39
   7   1   8   21.17   13.04
   7   1   9   28.04   13.99
   7   1  10  132.61   29.07
   7   1  11   54.07   18.61
   7   1  12   62.70   18.52
   7   1  13    6.19    4.80
  -7  -2  15   -1.17    4.33
   7   2 -15   10.82    9.12
  -7  -2  14   35.07   13.61
   7   2 -14   57.65   17.76
  -7  -2  13   15.25    8.51
  -7  -2  12   30.12   12.14
   7   2 -11    9.11    5.06
  -7  -2  11    3.28    5.31
   7   2 -10   71.56   12.88
  -7  -2  10   73.23   17.54
   7   2  -9   30.42    8.90
  -7  -2   9   18.95    9.77
  -7  -2   8  121.27   22.53
   7   2  -8  164.68   20.32
   7   2  -8  188.99   23.64
   7   2  -7   13.16    5.14
   7   2  -7   15.34    6.33
  -7  -2   7    3.56    3.43
   7   2  -6    6.73    3.90
   7   2  -6   11.41    4.36
  -7  -2   6    3.77    5.57
   7   2  -5   -1.92    3.71
   7   2  -5    2.91    3.40
   7   2  -4    5.77    3.11
   7   2  -4    7.13    5.38
   7   2  -3   -2.06    4.72
   7   2  -2    6.96    4.37
   7   2  -1    0.03    3.77
   7   2   0   12.58    8.05
   7   2   1    7.22    3.43
   7   2   1   12.49    6.17
   7   2   2  102.25   20.11
   7   2   3    8.51    8.68
   7   2   4    7.23    4.90
   7   2   5    2.92    2.74
   7   2   6  156.00   29.16
   7   2   7   18.08   12.10
   7   2   8   55.41   19.01
   7   2   9   26.48   13.48
   7   2  10   23.77   10.23
   7   2  11   37.49   14.99
   7   2  12   67.77   22.46
  -7  -3  15   12.28   10.48
  -7  -3  14   27.61   13.22
  -7  -3  13    6.64    8.94
  -7  -3  12   47.73   14.14
   7   3 -11    4.35    6.02
  -7  -3  11   10.28    7.64
   7   3 -10   90.26   16.70
  -7  -3  10   68.43   17.93
   7   3  -9   22.80    9.67
  -7  -3   9   20.33    7.95
  -7  -3   8  111.55   22.26
   7   3  -8  200.18   25.73
   7   3  -7    1.88    3.46
   7   3  -7   -1.81    5.00
   7   3  -6   68.87   13.85
   7   3  -6   48.95   13.33
   7   3  -5   11.51    5.15
   7   3  -5    7.37    7.12
   7   3  -4   76.00   15.31
   7   3  -4   78.52   17.45
   7   3  -3   15.57    6.11
   7   3  -3   12.91    7.53
   7   3  -2   71.45   15.91
   7   3  -2  110.03   20.54
   7   3  -1   15.33    9.60
   7   3  -1   13.70    9.11
   7   3   0   61.82   15.29
   7   3   1   29.97   12.03
   7   3   2  158.66   27.51
   7   3   3   14.21   10.11
   7   3   4   14.19    9.84
   7   3   5    1.97    1.03
   7   3   6   28.98   13.03
   7   3   7   12.38    7.85
   7   3   8   18.67   12.39
   7   3   9   17.40   12.97
   7   3  10   11.78    9.93
   7   3  11    4.96    6.82
  -7  -4  14   17.56    8.96
  -7  -4  13    9.15    5.62
   7   4 -12   10.70    5.24
  -7  -4  12    6.72    6.45
   7   4 -11    0.18    1.12
  -7  -4  11    5.94    5.90
   7   4 -10  102.33   18.98
  -7  -4  10   72.36   17.96
   7   4  -9   -5.91    4.62
  -7  -4   9    9.49    7.10
   7   4  -8   94.63   22.45
   7   4  -7   10.95    8.33
   7   4  -6   66.53   16.48
   7   4  -5    3.92    5.04
   7   4  -5   -1.54    3.33
   7   4  -4   86.54   19.07
   7   4  -4   73.91   15.49
   7   4  -3    6.51    9.02
   7   4  -3   19.18    9.12
   7   4  -2  106.00   22.70
   7   4  -2  128.11   22.36
   7   4  -1    3.31    6.06
   7   4  -1   -1.35    2.06
   7   4   0   80.76   19.53
   7   4   0   73.44   17.68
   7   4   1   26.41   12.97
   7   4   1   12.86    9.03
   7   4   2   77.25   19.07
   7   4   2   47.22   15.23
   7   4   3   13.59    9.13
   7   4   3   18.68   10.02
   7   4   4   19.87   10.86
   7   4   4   16.76    8.81
   7   4   5    9.29    6.61
   7   4   6   18.30   10.45
   7   4   7   14.95   10.17
   7   4   8   43.00   16.23
   7   4   9    4.05    7.85
  -7  -5  13    6.14    8.62
   7   5 -12    2.66    4.89
  -7  -5  12   19.27   10.11
   7   5 -11   13.83    7.86
  -7  -5  11    1.32    1.57
   7   5 -10   54.21   15.46
   7   5  -9   11.72    7.61
   7   5  -8   40.92   14.10
   7   5  -7   -0.73    3.68
   7   5  -6   15.73    9.84
   7   5  -5   12.11    8.21
   7   5  -4   50.93   16.00
   7   5  -4   41.00   12.26
   7   5  -3    8.88    6.53
   7   5  -3   10.75    7.28
   7   5  -2   43.13   15.09
   7   5  -2   41.52   11.76
   7   5  -1   19.90    9.95
   7   5  -1   14.27    7.68
   7   5   0   76.12   20.73
   7   5   0   67.35   17.30
   7   5   1   19.42   12.81
   7   5   1   46.15   14.50
   7   5   2   45.31   16.29
   7   5   2   35.08   14.17
   7   5   3    2.37    4.58
   7   5   3    4.63    3.14
   7   5   4   23.05   12.43
   7   5   4   16.63   10.14
   7   5   5   12.74   10.18
   7   5   5   -1.69    2.73
   7   5   6   92.88   23.53
   7   5   6   70.43   22.83
   7   5   7    4.31    9.15
   7   5   7   17.27   12.70
   7   5   8   14.75   10.71
   7   5   8   14.54   11.96
   7   6 -12   12.12   10.61
   7   6 -11    5.91   10.30
   7   6 -10   22.30   10.91
   7   6  -9   12.01   10.13
   7   6  -8   49.34   16.28
   7   6  -7    3.42    6.63
   7   6  -6    2.88    5.39
   7   6  -5   13.13   11.50
   7   6  -4   49.75   18.02
   7   6  -3   10.89   10.76
   7   6  -2   62.05   19.14
   7   6  -2   60.01   16.33
   7   6  -1    8.50    7.79
   7   6  -1    1.34    7.32
   7   6   0   20.38   11.76
   7   6   0    9.61    9.24
   7   6   1   15.92    8.65
   7   6   1   13.60    9.17
   7   6   2   76.43   21.20
   7   6   2   95.11   23.88
   7   6   3   21.61   10.79
   7   6   3   10.50    9.90
   7   6   4   22.74   13.01
   7   6   4    7.87    9.87
   7   6   5   11.16   10.87
   7   6   5    3.71    4.73
   7   6   6   65.02   21.84
   7   7 -12   21.26   12.50
   7   7 -11    9.04   10.47
   7   7 -10   22.25   10.48
   7   7  -9   25.48   13.56
   7   7  -8   36.48   15.42
   7   7  -7    8.68   10.24
   7   7  -6    8.58    9.69
   7   7  -5   11.02    9.78
   7   7  -4   22.14   11.74
   7   7  -3    1.89    7.45
   7   7  -2    7.73    7.44
   7   7  -1   16.01   13.11
   7   7   0   17.92   10.44
   7   7   0   29.23   17.27
   7   7   1    8.47    8.01
   7   7   2   17.21    9.70
   7   7   3    0.09    1.08
   7   7   4    8.94   10.15
   8 -11   2   15.46   12.87
   8 -11   3   17.09   11.85
   8 -11   4   55.44   18.11
   8 -10  -1   28.79   13.63
   8 -10   0   48.52   16.91
   8 -10   1    9.63    8.88
   8 -10   2   10.50    8.60
   8 -10   3   -0.72    1.72
   8 -10   4   65.93   18.71
   8  -9  -4   16.66   10.93
   8  -9  -3   30.86   13.00
   8  -9  -2   26.64   12.93
  -8   9   1   27.79   15.03
   8  -9  -1   83.58   19.65
  -8   9   0   35.51   15.67
   8  -9   0   31.59   13.77
  -8   9  -1    6.48    7.35
   8  -9   1   12.41    8.77
  -8   9  -2   11.29    7.03
   8  -9   2   14.21    8.39
  -8   9  -3    5.28   11.97
   8  -9   3   11.80    7.93
  -8   9  -4   61.27   20.41
   8  -9   4   81.37   19.03
  -8   9  -5   -2.14    6.10
   8  -9   5    2.41    3.92
  -8   9  -6   23.10   13.37
  -8   9  -7    7.66   11.14
  -8   9  -8   12.17    9.93
   8  -9  11    1.69    9.12
   8  -8  -6   33.31   14.44
   8  -8  -5   12.56    8.79
   8  -8  -4    6.85    8.64
   8  -8  -3   57.29   18.18
   8  -8  -2   79.15   18.95
  -8   8   1   19.29   13.55
   8  -8  -1   22.13   10.36
  -8   8   0   49.00   16.92
   8  -8   0   75.87   18.34
  -8   8  -1   -0.09    4.62
   8  -8   1   -3.17    4.00
  -8   8  -2   23.62   11.44
   8  -8   2   23.52    9.82
  -8   8  -3    1.48    1.51
   8  -8   3    6.19    6.19
  -8   8  -4   73.31   21.18
   8  -8   4   99.36   19.00
  -8   8  -5   12.22    7.99
   8  -8   5   22.19    9.26
  -8   8  -6   17.73   10.03
  -8   8  -7   19.24   12.14
  -8   8  -8   33.12   15.32
  -8   8  -9   52.76   18.86
  -8   8 -10   43.98   17.85
  -8   8 -11   -3.91    5.33
   8  -8  11   14.86   11.27
   8  -8  12   17.74   11.63
  -8   8 -12    7.94    9.00
   8  -8  13   10.19   12.92
   8  -7  -8   16.82   11.06
   8  -7  -7   16.11   12.19
   8  -7  -6   63.43   20.05
   8  -7  -5    0.91    0.19
   8  -7  -4   25.14   11.54
   8  -7  -3   10.01    7.25
   8  -7  -2   82.76   19.55
  -8   7   1   22.62   11.62
   8  -7  -1   23.31   10.04
  -8   7   0  118.76   24.58
   8  -7   0  179.12   26.53
  -8   7  -1    4.48    4.21
   8  -7   1    6.66    5.54
  -8   7  -2   22.53   12.96
   8  -7   2   24.97    9.74
  -8   7  -3    3.41    6.00
   8  -7   3    2.40    4.20
  -8   7  -4   72.52   19.48
   8  -7   4  108.38   17.54
  -8   7  -5   21.08   10.59
   8  -7   5   50.62   11.34
  -8   7  -6   16.82    9.97
  -8   7  -7   15.63    8.09
  -8   7  -8   31.92   14.42
  -8   7  -9   47.70   17.48
  -8   7 -10   87.14   23.31
   8  -7  10   72.75   21.81
   8  -7  11    5.25    5.79
  -8   7 -11   24.84   14.31
  -8   7 -12    0.78    2.84
   8  -7  12   21.98   15.43
  -8   7 -13   12.20   11.50
   8  -7  13    3.33    8.71
  -8   7 -14   28.29   12.81
   8  -7  14   25.47   13.07
   8  -6 -10   27.82   14.24
   8  -6  -9   12.72    9.02
   8  -6  -8    2.06    6.64
   8  -6  -7   -1.36    1.40
   8  -6  -6  132.30   26.14
   8  -6  -5    6.35    6.50
   8  -6  -4   83.04   19.96
   8  -6  -3    8.86    8.95
   8  -6  -2   73.51   17.60
  -8   6   1   51.81   15.65
   8  -6  -1   71.63   16.62
   8  -6   0  205.59   27.02
  -8   6   0  157.54   28.27
  -8   6  -1    1.59    4.93
   8  -6   1    0.21    4.28
  -8   6  -2   24.76   10.42
   8  -6   2   15.99    7.20
  -8   6  -3   13.45    9.33
   8  -6   3   20.52    6.84
  -8   6  -4   50.22   15.16
   8  -6   4   71.53   13.38
  -8   6  -5    5.49    6.24
   8  -6   5   28.57    8.27
  -8   6  -6   -1.72    3.29
  -8   6  -7   23.78   11.93
  -8   6  -8   38.06   13.85
   8  -6   8   33.16   13.53
   8  -6   9    9.29   10.49
  -8   6  -9   18.35   10.20
  -8   6 -10   93.35   22.56
   8  -6  10   86.11   23.80
  -8   6 -11    9.49    8.38
   8  -6  11    8.33    4.96
  -8   6 -12   -0.95    6.22
   8  -6  12   23.14   12.44
  -8   6 -13    6.82    7.89
   8  -6  13    4.87    6.38
  -8   6 -14   20.87    8.77
   8  -6  14   41.23   18.53
  -8   6 -15   16.26   12.56
   8  -5 -11   20.99   11.38
   8  -5 -10   78.87   21.21
   8  -5  -9   10.44   10.52
   8  -5  -8   11.14    8.90
   8  -5  -7    3.79    6.17
   8  -5  -6  202.45   30.84
   8  -5  -5    6.24    7.47
   8  -5  -4   89.06   20.25
   8  -5  -3    2.45    4.76
   8  -5  -2   52.25   14.96
   8  -5  -1   35.49   11.03
   8  -5   0  187.07   25.49
  -8   5   0  169.76   27.64
  -8   5  -1    3.74    5.92
   8  -5   1    7.54    7.29
  -8   5  -2   12.74    8.84
   8  -5   2   10.03    6.72
  -8   5  -3   36.81   12.40
   8  -5   3   58.67   12.12
  -8   5  -4   71.56   17.47
   8  -5   4   90.09   14.01
  -8   5  -5   30.51   11.41
   8  -5   5   22.49    6.39
  -8   5  -6   24.20   10.10
   8  -5   7   19.13   11.91
  -8   5  -7   15.44    7.99
  -8   5  -8   42.07   13.76
   8  -5   8   40.22   16.89
  -8   5  -9   26.94   10.65
   8  -5   9   27.27   12.92
   8  -5  10  180.26   33.31
  -8   5 -10  260.37   34.93
  -8   5 -11    5.23    7.31
   8  -5  11   10.48   10.47
  -8   5 -12   23.17   12.10
   8  -5  12   12.41    8.70
  -8   5 -13    0.69    4.22
   8  -5  13   12.03    9.41
  -8   5 -14   39.64   15.89
   8  -5  14   38.29   15.64
  -8   4  15   11.60    8.55
  -8   4  14    8.86    6.86
  -8   4  13   18.40   10.24
   8  -4 -12   20.15   12.15
  -8   4  12   10.59    8.14
   8  -4 -11   34.81   14.49
  -8   4  11    3.16    4.74
   8  -4 -10  109.08   24.65
  -8   4  10   88.94   19.67
   8  -4  -9   17.23   10.91
  -8   4   9    3.62    3.65
   8  -4  -8   72.29   24.37
  -8   4   8   21.57    8.94
   8  -4  -7    6.79    6.25
  -8   4   7   15.43    7.51
   8  -4  -6  111.71   21.95
  -8   4   6   89.92   16.17
   8  -4  -5    4.92    6.20
  -8   4   5    5.39    4.08
   8  -4  -4   80.86   18.98
  -8   4   4   56.75   11.75
   8  -4  -3    7.67    5.99
  -8   4   3    6.11    4.30
   8  -4  -2   60.75   13.98
   8  -4  -1   17.26    6.98
   8  -4   0  154.70   22.09
  -8   4  -1   20.44    9.30
   8  -4   1   20.31    6.93
  -8   4  -2   12.60    7.82
   8  -4   2   19.02    7.10
  -8   4  -3   46.45   12.27
   8  -4   3   58.37   11.68
  -8   4  -4   68.94   16.69
   8  -4   4   72.91   11.95
  -8   4  -5   57.10   14.18
   8  -4   5   51.00    9.68
  -8   4  -6   68.48   16.51
   8  -4   6   80.35   20.08
   8  -4   7   20.06   11.86
  -8   4  -7   27.79   11.44
  -8   4  -8   63.06   16.00
   8  -4   8   53.37   18.18
   8  -4   9   20.23   10.95
  -8   4  -9   17.73   10.78
   8  -4  10  150.61   30.76
  -8   4 -10  173.41   27.57
  -8   4 -11   17.10   10.72
   8  -4  11   23.03   12.52
  -8   4 -12   30.10   12.91
   8  -4  12   16.64   12.07
   8  -4  13   -0.98    1.91
   8  -4  14   11.07    8.69
  -8   3  15   17.18   11.56
  -8   3  14   15.95    8.80
   8  -3 -13   32.54   15.36
  -8   3  13   24.11   11.34
   8  -3 -12   22.77   13.27
  -8   3  12   25.92   10.70
   8  -3 -11   29.83   14.51
  -8   3  11   35.62   14.06
   8  -3 -10  117.67   26.03
  -8   3  10   96.26   21.01
   8  -3  -9   10.51    8.14
  -8   3   9   11.39    6.54
   8  -3  -8    7.62    6.04
  -8   3   8    0.96    3.25
   8  -3  -7    0.47    2.31
  -8   3   7   -5.26    4.24
   8  -3  -6  154.80   26.26
  -8   3   6   88.22   16.39
   8  -3  -5   11.30    8.83
  -8   3   5    4.53    4.52
   8  -3  -4   21.32    8.89
  -8   3   4    5.37    3.30
   8  -3  -3   51.64   13.74
   8  -3  -2   33.85   11.48
   8  -3  -1    1.57    3.81
   8  -3   0  125.54   19.45
   8  -3   1   77.84   14.87
  -8   3  -2    3.61    4.36
   8  -3   2    9.05    6.39
  -8   3  -3   31.29   10.39
   8  -3   3   25.98    7.88
  -8   3  -4   72.33   16.28
   8  -3   4   65.80   11.35
   8  -3   4   58.52   17.73
  -8   3  -5   46.53   13.51
   8  -3   5   47.61   16.74
   8  -3   5   49.97    9.75
  -8   3  -6   75.55   16.16
   8  -3   6   76.49   21.44
   8  -3   7    1.13    4.71
  -8   3  -7    6.11    4.69
  -8   3  -8   63.94   14.90
   8  -3   8   74.15   20.64
  -8   3  -9    8.96    6.39
   8  -3   9    9.87    7.89
  -8   3 -10  134.39   22.52
   8  -3  10  114.18   25.57
   8  -3  11   12.53   10.83
  -8   3 -11    4.70    7.35
   8  -3  12    3.38    2.30
   8  -3  13   45.29   19.49
   8  -3  14   34.33   14.96
  -8   2  15    5.41    3.90
  -8   2  14   51.97   17.20
   8  -2 -13   19.77   12.22
  -8   2  13    8.69    8.48
   8  -2 -12    5.46    8.40
  -8   2  12    3.42    1.38
   8  -2 -11   26.30   13.72
  -8   2  11    4.88    5.14
   8  -2 -10  134.87   26.27
  -8   2  10  108.15   21.44
   8  -2  -9   14.67    9.57
  -8   2   9   -0.06    2.73
   8  -2  -8    5.67    6.20
  -8   2   8    6.97    5.69
   8  -2  -7   58.38   17.47
  -8   2   7   54.43   14.26
   8  -2  -6   82.39   19.31
  -8   2   6   42.12   11.02
   8  -2  -5   23.14   11.20
  -8   2   5   41.80   11.08
   8  -2  -4   42.29   12.73
  -8   2   4   23.15    7.86
   8  -2  -3   45.91   12.57
   8  -2  -2    3.08    4.39
   8  -2  -1  191.74   26.27
   8  -2   0  290.84   31.30
   8  -2   1   61.34   12.73
   8  -2   2    9.56    8.68
   8  -2   2    3.23    3.86
   8  -2   3   37.94   14.12
  -8   2  -3   44.02   11.85
   8  -2   3   31.08    8.46
  -8   2  -4   33.83   10.86
   8  -2   4   31.77   12.10
   8  -2   4   48.58    9.69
   8  -2   5    2.39    2.71
  -8   2  -5    5.02    3.17
   8  -2   5    3.13    2.68
  -8   2  -6  159.50   23.07
   8  -2   6  176.08   31.26
  -8   2  -7   18.69    9.05
   8  -2   7   35.24   13.56
  -8   2  -8   34.40   10.74
   8  -2   8   40.62   16.49
   8  -2   9   21.42   10.81
  -8   2  -9   15.60    7.62
   8  -2  10  188.93   34.58
   8  -2  11   18.35   10.61
   8  -2  12   13.36    8.49
   8  -2  13   24.19   14.00
  -8   1  15   48.25   18.67
  -8   1  14   40.42   15.58
   8  -1 -14   22.88   14.27
  -8   1  13    5.34    7.86
   8  -1 -13   -1.25    3.63
  -8   1  12    4.90    5.11
   8  -1 -12   29.37   13.98
  -8   1  11    0.35    4.54
   8  -1 -11   -2.60    4.62
  -8   1  10   28.96   12.82
   8  -1 -10   37.28   13.47
  -8   1   9    7.27    5.08
   8  -1  -9   13.70    8.13
  -8   1   8   29.63   10.34
   8  -1  -8   52.74   16.93
  -8   1   7  102.91   19.28
   8  -1  -7   90.37   21.68
  -8   1   6    7.85    6.98
   8  -1  -6    5.92    5.83
  -8   1   5   20.57    8.42
   8  -1  -5   43.58   13.51
   8  -1  -4  116.95   21.90
   8  -1  -3   20.41    9.92
   8  -1  -2   11.46    7.21
   8  -1  -1   16.96    8.67
   8  -1  -1    9.39    6.24
   8  -1   0  181.06   29.59
   8  -1   0  176.87   25.03
   8  -1   1   18.62   10.26
   8  -1   1    4.25    4.20
   8  -1   2   52.70   16.15
   8  -1   2   43.70   11.26
   8  -1   3   49.99   12.00
   8  -1   3   51.81   15.43
   8  -1   4   15.48   10.50
   8  -1   4    5.43    5.12
   8  -1   5  115.99   24.00
   8  -1   5   72.65   12.46
   8  -1   6  133.96   27.33
  -8   1  -6  131.55   19.46
   8  -1   7   13.40    9.07
  -8   1  -7   13.80    5.22
   8  -1   8   34.22   14.19
   8  -1   9    7.83    8.86
   8  -1  10  141.07   30.12
   8  -1  11   20.26   13.44
   8  -1  12   26.19   14.76
   8  -1  13   22.14   14.37
  -8   0  15   12.89   10.45
  -8   0  14   37.35   14.42
   8   0 -14   35.07   15.75
  -8   0  13   11.71    9.77
   8   0 -13   19.14   13.56
  -8   0  12    5.85    6.52
   8   0 -12    7.80    7.48
  -8   0  11    5.27    6.80
   8   0 -11    3.31    7.57
  -8   0  10   85.19   19.03
   8   0 -10   84.63   21.47
  -8   0   9   14.83    7.23
   8   0  -9    8.86    8.67
   8   0  -8   37.74   10.61
  -8   0   8   14.71    8.24
   8   0  -8   19.62   11.35
  -8   0   7   16.77    9.58
   8   0  -7   23.68   10.87
  -8   0   6   75.44   16.05
   8   0  -5   20.70    9.40
   8   0  -4   89.02   18.31
   8   0  -3    5.89    6.21
   8   0  -2   57.21   14.59
   8   0  -1    7.56    6.88
   8   0   0   87.20   19.35
   8   0   1    4.70    5.45
   8   0   2    9.18    6.72
   8   0   3   14.04    9.75
   8   0   4    4.41    7.33
   8   0   5    4.44    5.93
   8   0   6   53.82   17.68
   8   0   7   25.10   12.02
   8   0   8   15.05   10.90
   8   0   9   11.74   10.77
   8   0  10   62.12   20.42
   8   0  11   56.49   20.53
   8   0  12    3.83    6.77
  -8  -1  14   13.36   11.04
   8   1 -14   11.33    9.49
  -8  -1  13    9.68    8.76
   8   1 -13   13.82    8.87
  -8  -1  12    3.94    7.97
   8   1 -12   16.48   12.42
  -8  -1  11   -1.15    4.76
   8   1 -11    7.73    6.96
  -8  -1  10   63.49   18.03
   8   1  -9   14.96    6.43
  -8  -1   9    6.37    6.86
   8   1  -8  123.36   19.00
   8   1  -8  102.83   18.57
  -8  -1   8   67.54   18.05
   8   1  -7   23.08    9.42
   8   1  -7   15.43    7.47
  -8  -1   7    5.88    5.47
   8   1  -6   32.85   10.49
   8   1  -6   34.24   14.44
   8   1  -5   21.51    6.98
   8   1  -4  211.26   28.35
   8   1  -3   -0.65    4.36
   8   1  -2   11.84    7.14
   8   1  -1    1.62    7.15
   8   1   0  105.42   21.21
   8   1   1    2.42    6.29
   8   1   2    8.03    9.11
   8   1   3   13.23   10.34
   8   1   4   10.98    9.12
   8   1   5    4.84    7.05
   8   1   6   58.78   19.08
   8   1   7    6.39    5.69
   8   1   8   34.40   15.01
   8   1   9   17.54   12.76
   8   1  10   41.48   17.84
   8   1  11    0.44    1.74
  -8  -2  14   17.44   10.26
  -8  -2  13    1.29    4.32
  -8  -2  12   21.32   11.08
  -8  -2  11   13.28    8.43
   8   2 -10   81.60   15.51
  -8  -2  10   57.47   16.55
   8   2  -9   13.28    7.40
  -8  -2   9   -4.11    5.62
   8   2  -8   82.02   16.00
  -8  -2   8   51.19   14.40
   8   2  -7    5.51    5.39
   8   2  -7   11.63    7.08
   8   2  -6   81.84   15.84
   8   2  -6   82.49   17.96
   8   2  -5   19.64    8.66
   8   2  -5   11.64    5.14
   8   2  -4   95.33   20.40
   8   2  -4   83.94   17.36
   8   2  -3    0.95    4.07
   8   2  -2   73.76   16.44
   8   2  -1    8.82    6.45
   8   2   0   75.42   18.58
   8   2   1   20.22   10.17
   8   2   2   40.63   14.55
   8   2   3   25.08   12.29
   8   2   4    7.43    6.88
   8   2   5   35.64   14.78
   8   2   6  100.02   25.14
   8   2   7   -1.81    4.55
   8   2   8    7.46   12.04
   8   2   9    2.25    6.96
   8   2  10   29.11   15.44
  -8  -3  13   16.74   13.11
  -8  -3  12   11.90    7.95
  -8  -3  11    6.74    7.33
   8   3 -10   41.04   12.17
  -8  -3  10   39.42   13.22
   8   3  -9    8.28    7.71
  -8  -3   9   11.44    7.28
   8   3  -8   37.76   12.05
   8   3  -7    4.92    7.30
   8   3  -6   52.07   15.13
   8   3  -5   10.48    7.49
   8   3  -5   12.29    9.69
   8   3  -4   78.51   17.14
   8   3  -4   87.45   20.19
   8   3  -3    6.31    6.82
   8   3  -3    6.36    8.36
   8   3  -2   80.18   17.75
   8   3  -2   86.29   20.07
   8   3  -1    4.27    6.83
   8   3  -1   -3.10    2.22
   8   3   0   94.39   21.09
   8   3   1    8.17    5.66
   8   3   2   51.98   16.98
   8   3   3    2.36    8.97
   8   3   4    0.42    3.91
   8   3   5    3.65    7.47
   8   3   6   57.64   19.61
   8   3   7   -0.39    4.81
   8   3   8   38.28   17.33
   8   3   9   21.35   13.33
  -8  -4  12   14.32    9.43
   8   4 -11    5.15    6.08
  -8  -4  11   20.36   11.76
   8   4 -10   58.19   15.92
   8   4  -9    0.02    4.87
   8   4  -8    7.90    7.81
   8   4  -7   20.06    9.33
   8   4  -6   23.15   10.61
   8   4  -5    4.26    0.58
   8   4  -4   40.13   14.83
   8   4  -4   41.81   12.79
   8   4  -3   10.16    8.87
   8   4  -3    3.95    6.62
   8   4  -2   27.55   12.56
   8   4  -2   31.23   13.98
   8   4  -1    1.43    5.41
   8   4  -1    7.18    7.19
   8   4   0   35.15   14.47
   8   4   0   50.58   15.10
   8   4   1   18.48   12.71
   8   4   1    8.46    6.25
   8   4   2   22.49   12.93
   8   4   2   16.77    8.79
   8   4   3    0.91    7.62
   8   4   3   -0.85    5.02
   8   4   4   41.39   15.54
   8   4   4    7.15    6.06
   8   4   5    9.48   11.28
   8   4   5    5.18    9.65
   8   4   6   56.50   20.15
   8   4   7   18.98   11.32
   8   5 -11    7.56    7.39
   8   5 -10   22.87   11.60
   8   5  -9    2.60    2.38
   8   5  -8    9.40    5.73
   8   5  -7   14.06   10.05
   8   5  -6    9.64    8.86
   8   5  -5    2.22    5.21
   8   5  -4   63.75   17.62
   8   5  -3    2.28    6.54
   8   5  -2    5.74    8.75
   8   5  -2   12.11    8.79
   8   5  -1    6.67    6.66
   8   5  -1    6.00    6.21
   8   5   0   40.36   15.56
   8   5   0   44.48   14.97
   8   5   1    9.66    9.83
   8   5   1   15.04   10.35
   8   5   2    7.05    8.16
   8   5   2    8.60    7.89
   8   5   3    6.27    9.72
   8   5   3    3.47    7.16
   8   5   4   37.79   17.43
   8   5   4   37.10   15.06
   8   5   5   22.79   12.85
   8   5   6   19.44   14.04
   8   6 -11   13.44    8.78
   8   6 -10   36.49   14.28
   8   6  -9   21.08   11.95
   8   6  -8   38.26   15.35
   8   6  -7   14.27   11.29
   8   6  -6   -0.39    4.75
   8   6  -5   10.75   11.75
   8   6  -4   66.75   19.99
   8   6  -3    5.34    5.93
   8   6  -2    0.23    6.32
   8   6  -1   24.58   14.64
   8   6   0   26.63   11.56
   8   6   1   20.29   10.40
   8   6   2   11.59   10.55
   8   6   3   13.96   10.56
   8   6   4    6.59    9.46
   9 -10   1    8.29    7.71
   9 -10   2   31.83   14.34
   9  -9  -2   62.05   18.23
   9  -9  -1   47.15   15.33
   9  -9   0   28.78   14.40
   9  -9   1   21.86   11.48
   9  -9   2   48.83   15.24
   9  -9   3    9.77    7.48
   9  -8  -5   20.02   13.84
   9  -8  -4   25.40   13.42
   9  -8  -3    5.25    7.01
   9  -8  -2  135.45   26.93
   9  -8  -1   13.56    8.93
  -9   8   0   -1.71    6.90
   9  -8   0    6.71    7.70
  -9   8  -1   11.78   11.82
   9  -8   1   13.25    9.03
  -9   8  -2   63.59   21.50
   9  -8   2   60.07   15.56
  -9   8  -3    1.75   10.89
   9  -8   3    0.06    5.13
  -9   8  -4   17.20   12.13
  -9   8  -5    8.05    7.63
  -9   8  -6   62.62   22.07
  -9   8  -7    2.01    7.13
  -9   8  -8   49.50   15.42
  -9   8  -9   22.78   12.21
   9  -7  -6   67.05   20.27
   9  -7  -5   13.52    9.84
   9  -7  -4    8.53    7.82
   9  -7  -3   13.25    8.76
   9  -7  -2  106.31   22.45
   9  -7  -1   10.64   10.06
  -9   7   0   25.85   13.70
   9  -7   0   50.03   16.24
  -9   7  -1   14.85   12.30
   9  -7   1   15.99    7.78
  -9   7  -2   10.48    9.51
   9  -7   2   16.71    9.14
  -9   7  -3    5.82    5.85
   9  -7   3    9.02    5.38
  -9   7  -4  129.68   28.10
  -9   7  -5    3.82    7.26
  -9   7  -6   11.53   10.39
  -9   7  -7    3.77    7.48
  -9   7  -8  119.99   29.86
  -9   7  -9   11.97   10.05
   9  -7   9   22.03   11.34
  -9   7 -10   12.61   11.93
   9  -7  10    6.04   12.98
  -9   7 -11    9.24   10.55
  -9   7 -12   11.11    9.50
   9  -6  -8   19.44   10.65
   9  -6  -7    5.86    8.91
   9  -6  -6  101.04   23.76
   9  -6  -5   -5.84    5.74
   9  -6  -4   23.37   11.74
   9  -6  -3    4.66    5.83
   9  -6  -2   65.68   17.80
   9  -6  -1   40.78   13.97
   9  -6   0  152.52   25.19
  -9   6  -1   44.34   15.19
   9  -6   1   40.55   12.76
  -9   6  -2    2.04    3.62
   9  -6   2    7.89    6.35
  -9   6  -3   -0.93    6.86
   9  -6   3    7.80    5.38
  -9   6  -4  148.88   28.11
  -9   6  -5    6.97    6.86
  -9   6  -6    8.14    7.13
  -9   6  -7   13.03    6.27
   9  -6   7   -0.46    2.42
  -9   6  -8   83.00   20.50
   9  -6   8   80.32   23.00
   9  -6   9    4.19    2.87
  -9   6  -9   16.14    9.11
  -9   6 -10   28.49   12.17
   9  -6  10   18.55   12.43
   9  -6  11   19.16   13.10
  -9   6 -11   26.90   12.97
  -9   6 -12   24.81   19.68
  -9   6 -13   10.41    7.45
   9  -5  -9   19.89   13.22
   9  -5  -8   15.06   11.39
   9  -5  -7   14.68    9.96
   9  -5  -6   80.08   21.46
   9  -5  -5    4.00    4.98
   9  -5  -4   21.52   10.30
   9  -5  -3   25.82   11.31
   9  -5  -2   96.28   19.93
   9  -5  -1   38.59   12.14
   9  -5   0  136.00   22.42
  -9   5  -1   59.29   17.82
   9  -5   1   51.40   12.97
  -9   5  -2   27.84   13.17
   9  -5   2   14.49    6.88
  -9   5  -3   -0.72    1.74
   9  -5   3    6.87    4.25
  -9   5  -4   99.07   21.19
  -9   5  -5   15.64   13.89
  -9   5  -6    6.83    6.94
   9  -5   6   -5.26    2.14
  -9   5  -7   14.00    7.34
   9  -5   7   21.66   13.86
  -9   5  -8   39.49   13.98
   9  -5   8   36.23   16.57
  -9   5  -9    6.62    5.67
   9  -5   9   22.18   12.52
  -9   5 -10   53.52   16.94
   9  -5  10   34.95   15.26
  -9   5 -11    0.74    6.98
   9  -5  11    9.82    8.10
  -9   5 -12    3.54    5.17
   9  -4 -10   62.75   20.50
   9  -4  -9    9.65    9.38
   9  -4  -8    6.80    5.68
   9  -4  -7   34.63   13.27
   9  -4  -6   91.56   22.45
   9  -4  -5   13.46    9.36
   9  -4  -4   21.79   12.16
   9  -4  -3   48.59   13.56
   9  -4  -2   31.64   10.76
   9  -4  -1   20.62    9.21
   9  -4   0  204.87   26.77
   9  -4   1    4.89    5.92
  -9   4  -2    9.49    9.26
   9  -4   2   11.93    7.23
  -9   4  -3    9.57    7.41
   9  -4   3    4.64    2.34
  -9   4  -4  127.97   23.32
   9  -4   4   94.13   25.00
  -9   4  -5   67.26   16.70
   9  -4   5   26.96   13.21
   9  -4   6   12.51   11.73
  -9   4  -6    7.31    6.35
  -9   4  -7    6.35    5.48
   9  -4   7    9.99    7.00
   9  -4   8   29.08   13.64
  -9   4  -8   19.11   10.92
  -9   4  -9   22.03   10.26
   9  -4   9   27.12   14.20
  -9   4 -10   55.90   15.71
   9  -4  10   75.76   22.25
   9  -4  11    6.28    8.07
  -9   3  14   -1.39    1.32
  -9   3  13    4.00    4.60
  -9   3  12   38.74   13.78
   9  -3 -11    9.59   10.04
  -9   3  11   17.50    9.03
   9  -3 -10   19.58   12.45
  -9   3  10   29.10   11.58
   9  -3  -9   14.99    9.42
  -9   3   9    3.84    4.75
   9  -3  -8   61.47   17.98
  -9   3   8   48.56   14.31
   9  -3  -7   14.11    9.95
  -9   3   7   13.73    7.79
   9  -3  -6   22.87   10.53
  -9   3   6   14.23    6.48
   9  -3  -5    5.10    4.83
  -9   3   5    6.67    6.80
   9  -3  -4   88.49   22.42
   9  -3  -3   20.37   10.11
   9  -3  -2   21.36    7.92
   9  -3  -1    9.57    7.69
   9  -3   0  118.55   20.29
   9  -3   1   19.67    8.68
   9  -3   2    4.36    8.09
   9  -3   2    9.20    6.81
   9  -3   3    2.68    6.24
   9  -3   3   10.26    7.39
  -9   3  -4   58.07   15.06
   9  -3   4   42.56   15.94
  -9   3  -5   28.48   10.95
   9  -3   5   23.34   13.26
   9  -3   6   22.84   12.22
  -9   3  -6   21.29    8.43
  -9   3  -7    2.14    4.86
   9  -3   7    3.13    1.64
  -9   3  -8    6.84    4.27
   9  -3   8   22.91   12.16
   9  -3   9    7.25    9.65
   9  -3  10   36.10   17.03
   9  -3  11   -7.29    6.79
  -9   2  13    7.36    7.22
  -9   2  12   27.36   11.60
   9  -2 -11   37.01   16.67
  -9   2  11   26.95   11.88
   9  -2 -10   34.61   15.03
  -9   2  10   15.65    8.30
   9  -2  -9   11.40    9.82
  -9   2   9    8.75    8.10
   9  -2  -8   59.11   17.28
  -9   2   8   34.11   11.73
   9  -2  -7    3.73    3.00
  -9   2   7    2.86    4.08
   9  -2  -6   38.82   14.87
  -9   2   6   31.39   11.87
   9  -2  -5   12.55    9.30
   9  -2  -4   27.52   13.49
   9  -2  -3    9.67    6.48
   9  -2  -2   35.72   12.11
   9  -2  -1    5.03    5.70
   9  -2   0  187.72   25.66
   9  -2   0  139.33   28.02
   9  -2   1   42.98   15.61
   9  -2   1   -0.50    3.32
   9  -2   2    3.51    3.59
   9  -2   2   -6.76    6.00
   9  -2   3   -1.54    4.05
   9  -2   3    6.31    5.33
   9  -2   4   66.75   20.42
   9  -2   5   16.75    9.28
  -9   2  -6   24.52    9.90
   9  -2   6    7.84    7.83
   9  -2   7    5.10    7.36
   9  -2   8   29.00   12.10
   9  -2   9   12.22    9.13
   9  -2  10   38.81   16.64
   9  -2  11   13.30   12.55
  -9   1  13    4.23    8.65
   9  -1 -12   18.46   12.83
  -9   1  12   32.61   13.56
   9  -1 -11   13.12   10.87
  -9   1  11   24.08   12.91
   9  -1 -10   59.13   19.72
  -9   1  10   46.08   16.27
   9  -1  -9    4.43    7.59
  -9   1   9    1.86    3.53
   9  -1  -8    7.79    8.55
  -9   1   8   26.27   11.12
   9  -1  -7   26.60   13.68
  -9   1   7   18.61    8.84
   9  -1  -6   40.40   16.01
  -9   1   6   52.48   13.91
   9  -1  -5    2.55    4.96
   9  -1  -4   11.14   11.02
   9  -1  -3    2.04    3.63
   9  -1  -3    9.91    6.41
   9  -1  -2   50.72   15.20
   9  -1  -2   33.55   12.04
   9  -1  -1    2.65    4.18
   9  -1  -1    9.67    7.56
   9  -1   0  115.48   22.97
   9  -1   0   81.38   16.41
   9  -1   1    8.26    8.51
   9  -1   1    6.31    5.94
   9  -1   2   29.85    9.94
   9  -1   2   30.51   12.23
   9  -1   3   20.52   13.12
   9  -1   3    6.12    5.20
   9  -1   4   -0.14    2.33
   9  -1   5   40.50   15.21
   9  -1   6   98.23   24.72
   9  -1   7   16.27   11.21
   9  -1   8    8.58   10.75
   9  -1   9   17.01   12.87
   9  -1  10   92.23   25.62
  -9   0  13   -1.62    5.81
  -9   0  12   20.86   11.37
   9   0 -12   40.07   17.25
  -9   0  11   18.20    9.59
   9   0 -11    3.64    6.84
  -9   0  10   37.52   12.94
   9   0 -10    7.98   11.54
  -9   0   9   16.74   10.10
   9   0  -9    3.44    6.15
   9   0  -8    9.93    7.17
  -9   0   8   12.60    8.54
   9   0  -8    5.37    5.03
   9   0  -7    2.81    5.23
   9   0  -7   13.10    7.20
  -9   0   7    8.60    7.36
   9   0  -7   15.85    9.60
   9   0  -6   62.92   16.15
   9   0  -6   30.71   14.11
   9   0  -5    9.47    7.95
   9   0  -5    3.07    7.91
   9   0  -4   27.91   11.59
   9   0  -4   25.77   14.83
   9   0  -3    4.17    4.91
   9   0  -2   95.96   20.91
   9   0  -1   13.27   10.93
   9   0   0   46.48   15.90
   9   0   1    2.84    3.02
   9   0   2   21.30   11.04
   9   0   3   26.67   12.88
   9   0   4   16.86   11.46
   9   0   5   10.63    8.38
   9   0   6   31.80   13.63
   9   0   7    8.51    7.04
   9   0   8   18.88   11.37
   9   0   9   20.20   12.47
   9   0  10   30.61   14.44
  -9  -1  12    2.25    4.74
  -9  -1  11    6.92    6.45
   9   1 -11   20.17   14.08
  -9  -1  10   53.20   16.03
   9   1 -10   45.57   18.32
  -9  -1   9   12.41    8.92
   9   1  -9    7.91    7.87
   9   1  -8    0.40    3.74
  -9  -1   8    4.51    8.59
   9   1  -7    3.15    2.34
   9   1  -6   83.31   17.85
   9   1  -6   68.92   16.43
   9   1  -5    6.42    7.00
   9   1  -4   19.99    9.50
   9   1  -3   -1.12    2.51
   9   1  -2  107.47   23.09
   9   1  -1    0.57    4.26
   9   1   0   91.91   21.14
   9   1   1   10.16    9.20
   9   1   2   17.63   10.74
   9   1   3   11.84    9.64
   9   1   4   27.73   12.53
   9   1   5   -0.41    1.65
   9   1   6   39.71   16.63
   9   1   7   21.65   12.32
   9   1   8   -1.91    3.02
   9   1   9   20.43   14.17
  -9  -2  11   27.94   14.92
  -9  -2  10   51.32   16.25
   9   2  -9   11.10   12.27
   9   2  -8    7.92    6.94
   9   2  -7    8.59    9.89
   9   2  -6   34.98   12.13
   9   2  -5   13.83   10.04
   9   2  -5   21.32    8.29
   9   2  -4   40.16   13.75
   9   2  -4   30.95   11.70
   9   2  -3   15.14    5.90
   9   2  -2   32.92   12.66
   9   2  -1   19.10   10.83
   9   2   0   84.11   20.19
   9   2   1   11.38    9.57
   9   2   2   21.39   14.70
   9   2   3   16.19    9.57
   9   2   4   57.20   18.73
   9   2   5   16.34   11.58
   9   2   6   31.53   15.56
   9   2   7    0.31    5.38
   9   2   8   18.56   12.55
   9   3  -9    6.19    6.50
   9   3  -8   19.55   11.64
   9   3  -7   13.79    8.88
   9   3  -6   28.58   11.09
   9   3  -5    8.91    6.78
   9   3  -4   31.79   12.81
   9   3  -3    7.85    8.73
   9   3  -3    0.60    5.74
   9   3  -2   19.03   10.90
   9   3  -2   16.64    9.25
   9   3  -1    2.01    5.54
   9   3  -1    7.76    8.92
   9   3   0   71.99   20.75
   9   3   0   54.86   18.30
   9   3   1   23.72   12.14
   9   3   2   12.75   10.51
   9   3   3   24.11   11.71
   9   3   4   45.45   17.33
   9   3   5   27.32   13.96
   9   3   6   46.27   18.77
   9   4  -9   -1.75    2.33
   9   4  -8   12.62   11.81
   9   4  -7    3.01    4.36
   9   4  -6    5.71    8.71
   9   4  -5   15.00   11.62
   9   4  -4   54.64   17.66
   9   4  -3   14.75   10.50
   9   4  -2    8.61    7.52
   9   4  -2   10.14   10.28
   9   4  -1    2.20    7.81
   9   4  -1    5.73    7.88
   9   4   0   43.54   17.09
   9   4   0   29.33   13.14
   9   4   1   13.93   13.19
   9   4   1   12.51   10.99
   9   4   2   -2.19    2.83
   9   4   2   14.64   11.26
   9   4   3    9.37   10.63
   9   4   4   11.26   15.36
   9   4   5    4.59    6.74
   9   5 -10   57.65   17.93
   9   5  -9   -3.32    5.18
   9   5  -8    5.13    6.19
   9   5  -7    9.59   10.86
   9   5  -6   34.53   15.49
   9   5  -5   -3.79    6.28
   9   5  -4   32.51   15.66
   9   5  -3   15.50   10.96
   9   5  -2   12.03    8.71
   9   5   0   10.48    9.21
   9   5   1    2.44    3.32
   9   5   2   10.96    8.81
   9   5   3   12.12   11.95
  10  -9   0    0.88    1.02
  10  -8  -3   -1.66    5.86
  10  -8  -2   65.67   18.91
  10  -8  -1    2.60    5.99
  10  -8   0   10.78    9.17
  10  -8   1   33.45   12.29
  10  -7  -4   12.63    9.31
  10  -7  -3   17.74   10.22
  10  -7  -2  147.90   27.92
  10  -7  -1    5.76    6.82
  10  -7   0   10.06    8.48
  10  -7   1    8.98    8.83
 -10   7  -2   30.89   14.93
 -10   7  -3   24.54   12.11
 -10   7  -4   37.16   15.62
 -10   7  -5    0.87    6.44
 -10   7  -6   15.60   13.06
 -10   7  -7    0.50    5.83
 -10   7  -8   36.54   16.29
  10  -6  -6   50.72   17.42
  10  -6  -5    0.60    3.89
  10  -6  -4    6.09   10.37
  10  -6  -3   21.12   12.86
  10  -6  -2   94.93   21.68
  10  -6  -1   22.01   11.39
  10  -6   0   47.07   13.60
  10  -6   1   84.29   18.07
 -10   6  -2    4.18    7.64
 -10   6  -3   28.80   15.72
 -10   6  -4   80.99   21.07
 -10   6  -5   41.00   16.81
 -10   6  -6   10.08   10.63
  10  -6   6   16.62   10.14
 -10   6  -7    7.39    7.77
 -10   6  -8   63.55   19.65
 -10   6  -9    7.65    7.24
 -10   6 -10    0.91    3.61
 -10   6 -11   12.00    9.23
  10  -5  -7   22.43   11.59
  10  -5  -6   56.00   18.72
  10  -5  -5   19.27   11.41
  10  -5  -4   11.37    6.96
  10  -5  -3    2.36    4.94
  10  -5  -2   78.79   18.74
  10  -5  -1   23.96   10.61
  10  -5   0   37.16   11.99
  10  -5   1   64.40   14.94
 -10   5  -3    7.90    8.94
 -10   5  -4   76.15   20.35
 -10   5  -5   11.34    9.17
  10  -5   5   13.90   11.20
 -10   5  -6   20.47   11.29
  10  -5   6   11.27   11.47
 -10   5  -7   11.02    9.36
  10  -5   7   21.46   13.40
 -10   5  -8   52.38   16.85
 -10   5  -9   20.64   13.82
  10  -4  -8   15.22   10.24
  10  -4  -7   -1.37    2.86
  10  -4  -6   30.32   13.67
  10  -4  -5    6.36    7.34
  10  -4  -4   37.51   14.13
  10  -4  -3    0.73    4.19
  10  -4  -2   46.68   13.51
  10  -4  -1    3.88    0.97
  10  -4   0   41.26   12.29
  10  -4   1   45.32   12.75
  10  -4   3    6.64   10.75
 -10   4  -4   82.54   19.44
  10  -4   4   65.68   21.73
 -10   4  -5   25.81   12.09
  10  -4   5   29.71   15.12
 -10   4  -6   11.43    9.24
  10  -4   6    7.09    8.36
  10  -4   7    7.30    8.63
 -10   4  -7    9.74    8.92
 -10   4  -8   30.26   12.73
  10  -4   8   32.45   14.60
  10  -3  -9   10.93    9.93
  10  -3  -8    4.91    9.26
  10  -3  -7   13.18    9.96
  10  -3  -6   77.72   21.56
  10  -3  -5   17.24   11.23
  10  -3  -4   16.31   11.51
  10  -3  -3    9.91    9.52
  10  -3  -2   88.47   18.85
  10  -3  -1    5.25    5.07
  10  -3   0   32.88   11.03
  10  -3   1   20.72    9.59
  10  -3   1   24.86   13.45
  10  -3   2   20.44   14.40
  10  -3   3   16.40   11.75
  10  -3   4   83.81   23.51
  10  -3   5   35.69   16.62
 -10   3  -6   34.62   12.62
  10  -3   6   50.74   20.53
  10  -3   7    5.21    7.16
  10  -3   8   26.18   16.08
 -10   2  12    5.59    7.78
 -10   2  11   27.96   12.42
 -10   2  10    4.02    6.01
  10  -2  -9    8.43    8.02
 -10   2   9    7.12    1.51
  10  -2  -8    6.80    7.38
 -10   2   8    3.53    5.42
  10  -2  -7   21.76   12.50
 -10   2   7   12.80    8.51
  10  -2  -6   35.69   18.82
  10  -2  -5    5.10    5.71
  10  -2  -4   19.85   10.61
  10  -2  -3   10.25    7.10
  10  -2  -2   22.70   13.60
  10  -2  -2   43.59   13.38
  10  -2  -1   15.11    9.33
  10  -2  -1   27.15   12.86
  10  -2   0   25.13   14.46
  10  -2   0   44.91   13.64
  10  -2   1   12.81   10.99
  10  -2   1   18.70    8.47
  10  -2   2   23.67   13.00
  10  -2   3   24.40   13.01
  10  -2   4   59.51   19.39
  10  -2   5   13.55   13.23
  10  -2   6   21.59   11.89
  10  -2   7    2.87    6.66
  10  -2   8   14.79   11.16
 -10   1  11   13.71    8.15
 -10   1  10    7.04    4.15
  10  -1  -9   15.54    9.58
 -10   1   9   10.08    9.70
  10  -1  -8   19.26   11.88
 -10   1   8   10.13    8.64
  10  -1  -7    5.56    7.57
  10  -1  -6   50.38   16.98
  10  -1  -6   56.14   19.05
  10  -1  -5    1.92    4.28
  10  -1  -5   11.46    7.19
  10  -1  -4    1.19    3.51
  10  -1  -4    2.61    6.20
  10  -1  -3    5.34    5.77
  10  -1  -3    6.46    7.43
  10  -1  -2   70.73   19.56
  10  -1  -2   53.38   17.05
  10  -1  -1    0.57    3.54
  10  -1  -1   12.45    8.69
  10  -1   0    9.92   10.35
  10  -1   0   11.48    6.53
  10  -1   1   10.23    8.25
  10  -1   1   11.68    7.46
  10  -1   2    9.65   10.79
  10  -1   3    5.73    7.49
  10  -1   4   47.56   19.15
  10  -1   5    3.45    4.89
  10  -1   6    3.78    7.83
  10  -1   7   41.32   17.81
 -10   0  11   -4.83    5.35
 -10   0  10   15.92    9.94
  10   0  -9    0.48    4.23
 -10   0   9   11.05    5.59
  10   0  -8    3.77    6.38
  10   0  -7    9.57    7.92
  10   0  -6   53.45   15.44
  10   0  -6   27.86   14.55
  10   0  -5    5.21    7.32
  10   0  -5   -1.71    5.55
  10   0  -4    5.64    8.42
  10   0  -4   13.81    9.32
  10   0  -3    7.29    7.93
  10   0  -3    6.74    7.04
  10   0  -2   33.46   13.36
  10   0  -2   25.58   12.24
  10   0  -1    7.79    8.92
  10   0  -1   15.65    9.21
  10   0   0   33.91   15.24
  10   0   0   39.71   14.29
  10   0   1    4.67    6.00
  10   0   1    4.82    5.35
  10   0   2    8.34    6.73
  10   0   3    1.52    4.99
  10   0   4   54.51   17.83
  10   0   5   15.72   13.12
  10   0   6   11.77   11.33
  10   0   7   29.79   16.77
 -10  -1  10    8.77    8.08
  10   1  -9   -3.86    3.91
  10   1  -8   16.16   12.35
  10   1  -7   31.17   12.29
  10   1  -7   13.86   12.04
  10   1  -6   35.10   11.49
  10   1  -5   -0.51    5.42
  10   1  -5   27.08   13.27
  10   1  -4    8.90    7.08
  10   1  -3   -7.84    5.96
  10   1  -2   24.36   12.24
  10   1  -1    7.37    7.67
  10   1   0   14.31    9.67
  10   1   1    9.04   10.73
  10   1   2    7.95    9.29
  10   1   3    5.18    8.83
  10   1   4   48.88   18.61
  10   1   5   15.24   12.50
  10   1   6    2.04    6.03
  10   2  -7   14.60    9.38
  10   2  -6   35.13   14.99
  10   2  -5   -6.77    7.45
  10   2  -4    3.93    6.88
  10   2  -3   -2.30    3.40
  10   2  -3    5.56    6.75
  10   2  -2    6.03    6.92
  10   2  -1    3.83    7.64
  10   2   0   18.50    9.32
  10   2   1    3.72    7.86
  10   2   2   10.64    9.01
  10   2   3   -3.01    4.79
  10   2   4   61.23   20.54
  10   2   5   20.75   12.80
  10   3  -8    9.86    9.16
  10   3  -7   11.53   10.55
  10   3  -6   22.33   14.48
  10   3  -5   28.82   12.68
  10   3  -4    6.13    5.68
  10   3  -3   23.75   13.29
  10   3  -2   12.01    9.54
  10   3  -1    4.93    8.03
  10   3  -1    4.46   11.82
  10   3   0   20.50   10.90
  10   3   0   38.30   15.46
  10   3   1    2.29    5.08
  10   3   2   10.11    8.64
  10   3   3   -3.73    6.81
  10   4  -8    8.94    7.85
  10   4  -7    1.61    6.72
  10   4  -6    8.21   11.00
  10   4  -5    8.46   10.32
  10   4   1   10.87    8.29
  10   4   2    4.25    4.17
  11  -7  -2   26.21   12.78
  11  -7  -1    2.13    3.17
  11  -6  -4   23.50   13.47
  11  -6  -3   37.84   16.01
  11  -6  -2   69.81   19.86
  11  -6  -1    4.26    6.59
 -11   6  -4   24.98   12.75
 -11   6  -5   18.87   13.74
 -11   6  -6    9.83    8.34
  11  -5  -5    7.18    8.48
  11  -5  -4   20.17   11.17
  11  -5  -3    1.84    6.68
  11  -5  -2   39.33   15.31
  11  -5  -1    8.16    6.83
 -11   5  -6   34.85   15.86
 -11   5  -7   11.01    9.39
  11  -4  -6   24.00   14.08
  11  -4  -5    4.44    5.78
  11  -4  -4    2.03    5.78
  11  -4  -3   -0.84    2.26
  11  -4  -2   51.62   14.57
  11  -4  -1    0.77    2.72
  11  -4   1   11.02   11.52
  11  -4   2   28.70   15.67
  11  -4   3   10.50   13.13
  11  -3  -6    3.62    5.91
  11  -3  -5   38.34   15.60
  11  -3  -4    3.82    6.03
  11  -3  -3    5.41    6.03
  11  -3  -2   -0.44    3.22
  11  -3  -2   15.51   10.78
  11  -3  -1   30.04   14.83
  11  -3  -1    4.41    5.87
  11  -3   0   33.58   15.98
  11  -3   1   22.00   12.94
  11  -3   2   10.70    8.54
  11  -3   3   18.31   11.36
  11  -2  -6   19.43   12.71
  11  -2  -5  -18.02    9.94
  11  -2  -5    4.11    6.39
  11  -2  -4   -0.85    3.80
  11  -2  -4    6.17    5.85
  11  -2  -3   -4.35    5.48
  11  -2  -3   25.93   10.89
  11  -2  -2   31.31   15.43
  11  -2  -2   14.65    9.11
  11  -2  -1   11.08   10.48
  11  -2  -1   21.02   10.47
  11  -2   0    2.43    1.88
  11  -2   1   19.79   12.00
  11  -2   2   23.63   13.88
  11  -2   3    9.06    9.06
  11  -2   4   27.66   14.92
  11  -1  -6   23.99   13.80
  11  -1  -5   -3.98    7.14
  11  -1  -5    8.07    7.41
  11  -1  -4    2.66    4.87
  11  -1  -4    6.94    6.83
  11  -1  -3    1.06    4.77
  11  -1  -3    4.73    5.60
  11  -1  -2   27.94   11.30
  11  -1  -2   55.37   17.57
  11  -1  -1    8.24    7.46
  11  -1  -1   -0.68    1.94
  11  -1   0    7.47    7.55
  11  -1   1    2.63    4.94
  11  -1   2   14.44   11.36
  11  -1   3   16.16   14.66
  11   0  -6   24.31   12.81
  11   0  -5   15.50   11.22
  11   0  -4   16.83   10.63
  11   0  -4   30.23   16.01
  11   0  -3   16.72   10.72
  11   0  -3    8.27    8.91
  11   0  -2   49.11   18.57
  11   0  -2   32.88   13.81
  11   0  -1   14.61   12.16
  11   0  -1   15.07   12.34
  11   0   0    6.28    7.45
  11   0   1   -1.62    3.18
  11   0   2   12.30   11.38
  11   0   3   -2.10    5.68
  11   1  -6   66.75   19.63
  11   1  -5    7.79    4.05
  11   1  -5   21.55   12.19
  11   1  -4    1.62    6.06
  11   1  -4    2.20    2.49
  11   1  -3   13.93   11.33
  11   1  -2   42.45   16.09
  11   1  -1   10.20   11.29
  11   1   0    2.36    0.81
  11   1   1   10.59   10.60
  11   1   2    0.09    0.74
  11   2  -6   31.68   13.40
  11   2  -5    8.73   11.59
  11   2  -4   -2.81    4.78
  11   2  -1    9.98    8.96
  11   2   0    4.71    7.07
  11   2   1   27.21   15.07
  12  -4  -3    0.01    4.08
  12  -3  -3    1.79    1.94
  12  -2  -3    6.39    6.33
  12  -1  -3    4.92    5.07
  12  -1  -3   -4.24    4.72
   0   0   0    0.00    0.00
TITL I in P-1
REM P-1 (#2 in standard setting)
CELL 0.71073   8.878130   9.322381  16.262681 102.7590  90.7771 102.3150
ZERR    2.00   0.001528   0.001359   0.001409   0.0098   0.0106   0.0135
LATT  1
SFAC C H N O P Ni
UNIT 40.00 40.00 8.00 16.00 2.00 2.00
TREF
HKLF 4
END
_computing_structure_solution     'SHELXT 2018/2 (Sheldrick, 2018)'
;
_shelx_hkl_checksum     93006
_shelx_res_file
;
TITL I_a.res in P-1
    I.res
    created by SHELXL-2018/3 at 19:47:41 on 30-Mar-2022
REM Old TITL I in P-1
REM SHELXT solution in P-1: R1 0.234, Rweak 0.048, Alpha 0.157
REM <I/s> 0.000 for 0 systematic absences, Orientation as input
REM Formula found by SHELXT: C22 N3X O7 P Ni
CELL 0.71073 8.87813 9.322381 16.262681 102.759 90.7771 102.315
ZERR 1 0.001528 0.001359 0.001409 0.0098 0.0106 0.0135
LATT 1
SFAC C H N O P Zn
UNIT 46 70 8 12 2 2
EQIV $1 2-X,-Y,2-Z
EQIV $2 2-X,-Y,1-Z
EQIV $3 1+X,-1+Y,+Z
EQIV $4 1-X,1-Y,1-Z
SADI 0.01 N4X C9X N4X C8X N3 C6 N3 C10
SADI 0.01 N4X C9X N4 C9 N4 C8 N4X C8X N3 C6 N3X C6X N3 C10 N3X C10X
SADI 0.01 C6X C7X C6 C7 C8X C7X C8 C7
EADP C6X C6 C7X C7 C8X C8
SADI 0.01 Zn2 N4X Zn2 N4 Zn2 N3 Zn2 N3X
EADP C10 C10X C9X C9
EADP N4 N4X N3 N3X
DFIX 0.86 0.01 O3 H3C
L.S. 10
PLAN  5
SIZE 0.05 0.1 0.3
CONF
HTAB O3 O4_$3
HTAB N1 O2
HTAB N2 O4_$3
HTAB C1 O1_$1
HTAB C3 O1_$1
HTAB O1W O2_$2
HTAB O1W O3_$2
HTAB O1W O5_$4
HTAB N3 O3
HTAB N4 O5_$3
HTAB N3X O3
HTAB N4X O5_$3
HTAB C6X O1W
HTAB C7X O3
HTAB C8X O1W
htab
BOND
list 4
MORE -1
BOND $H
fmap 2
acta
SHEL 99 0.84
OMIT 0 0 2
OMIT -3 1 3
OMIT 1 2 4
REM <olex2.extras>
REM <HklSrc "%.\\I.hkl">
REM </olex2.extras>
WGHT    0.084000    0.543200
FVAR       0.47298
ZN1   6    1.000000    0.000000    1.000000    10.50000    0.03595    0.03067 =
         0.02131    0.00495   -0.00009    0.01122
P1    5    0.883287    0.027576    0.803589    11.00000    0.03543    0.03293 =
         0.01303    0.00236   -0.00340    0.01485
O1    4    0.855855   -0.016325    0.886565    11.00000    0.03850    0.04232 =
         0.01874    0.01206   -0.00045    0.00993
O2    4    1.043204    0.116505    0.794518    11.00000    0.03555    0.04142 =
         0.02051    0.00617   -0.00332    0.01265
O3    4    0.835198   -0.116430    0.728042    11.00000    0.04204    0.03893 =
         0.02062   -0.00227   -0.00966    0.01695
AFIX   3
H3C   2    0.909808   -0.161970    0.728072    11.00000    0.06325
AFIX   0
O4    4    0.029123    0.712802    0.734442    11.00000    0.05868    0.05061 =
         0.05028    0.00697   -0.00317    0.03348
O5    4    0.194244    0.795449    0.644073    11.00000    0.11106    0.09928 =
         0.05202    0.04633    0.02261    0.07838
N1    3    1.178883    0.158025    0.965209    11.00000    0.03742    0.04515 =
         0.01749    0.00660   -0.00475    0.00683
AFIX  13
H1    2    1.153015    0.161569    0.907023    11.00000   -1.20000
AFIX   0
N2    3    1.082435   -0.190703    0.937146    11.00000    0.04840    0.03917 =
         0.01473    0.00273   -0.00145    0.02031
AFIX  13
H2    2    1.051793   -0.211859    0.876801    11.00000   -1.20000
AFIX   0
C1    1    1.330936    0.123497    0.966977    11.00000    0.03270    0.07124 =
         0.03543    0.01614   -0.00683    0.00107
AFIX  23
H1A   2    1.364444    0.129596    1.024910    11.00000   -1.20000
H1B   2    1.404031    0.198141    0.945943    11.00000   -1.20000
AFIX   0
C2    1    1.331335   -0.033775    0.913575    11.00000    0.04102    0.07269 =
         0.03220    0.00689    0.00026    0.02720
AFIX  23
H2A   2    1.282632   -0.043165    0.858312    11.00000   -1.20000
H2B   2    1.437937   -0.040350    0.905594    11.00000   -1.20000
AFIX   0
C3    1    1.253518   -0.165248    0.947036    11.00000    0.05117    0.05994 =
         0.02517   -0.00243   -0.01145    0.02631
AFIX  23
H3A   2    1.285584   -0.254901    0.917223    11.00000   -1.20000
H3B   2    1.285174   -0.147785    1.006389    11.00000   -1.20000
AFIX   0
C4    1    0.999072   -0.314605    0.971561    11.00000    0.07328    0.03926 =
         0.03041    0.00047   -0.00605    0.01832
AFIX  23
H4A   2    1.046006   -0.309242    1.026683    11.00000   -1.20000
H4B   2    1.005633   -0.410042    0.934768    11.00000   -1.20000
AFIX   0
C5    1    1.169633    0.306301    1.020524    11.00000    0.06085    0.04099 =
         0.03351    0.00617   -0.00983   -0.00040
AFIX  23
H5A   2    1.223716    0.387661    0.996402    11.00000   -1.20000
H5B   2    1.218427    0.317228    1.075963    11.00000   -1.20000
AFIX   0
C11   1    0.748068    0.141166    0.786255    11.00000    0.04023    0.03212 =
         0.01156   -0.00089   -0.00333    0.01851
C12   1    0.591878    0.084773    0.764995    11.00000    0.04031    0.02990 =
         0.02917    0.00412   -0.00282    0.01139
AFIX  43
H12   2    0.550559   -0.017794    0.758556    11.00000   -1.20000
AFIX   0
C13   1    0.496483    0.178786    0.753204    11.00000    0.03031    0.03319 =
         0.03827    0.00609   -0.00224    0.00279
AFIX  43
H13   2    0.391696    0.138655    0.739331    11.00000   -1.20000
AFIX   0
C14   1    0.554850    0.332855    0.761777    11.00000    0.03778    0.03801 =
         0.02303    0.00904    0.00255    0.01460
C15   1    0.711855    0.388990    0.782201    11.00000    0.04450    0.02513 =
         0.03938    0.00643   -0.00469    0.01283
AFIX  43
H15   2    0.753957    0.491104    0.787393    11.00000   -1.20000
AFIX   0
C16   1    0.805946    0.294730    0.794860    11.00000    0.03324    0.03660 =
         0.02569    0.00012   -0.00791    0.00764
AFIX  43
H16   2    0.910507    0.334874    0.809487    11.00000   -1.20000
AFIX   0
C17   1    0.453432    0.435320    0.747367    11.00000    0.03844    0.02953 =
         0.02061    0.00420   -0.00435    0.01011
C18   1    0.303969    0.418842    0.775973    11.00000    0.03898    0.03730 =
         0.02968    0.00883    0.00188    0.01290
AFIX  43
H18   2    0.266975    0.343425    0.804391    11.00000   -1.20000
AFIX   0
C19   1    0.211136    0.513985    0.762221    11.00000    0.03675    0.04251 =
         0.03588    0.00880    0.00249    0.01632
AFIX  43
H19   2    0.113715    0.503674    0.783539    11.00000   -1.20000
AFIX   0
C20   1    0.258525    0.622524    0.718253    11.00000    0.04042    0.03300 =
         0.02167   -0.00235   -0.00127    0.02164
C21   1    0.406167    0.639861    0.690076    11.00000    0.06884    0.04090 =
         0.02577    0.01245    0.00345    0.02504
AFIX  43
H21   2    0.441059    0.713837    0.660376    11.00000   -1.20000
AFIX   0
C22   1    0.502890    0.548796    0.705388    11.00000    0.04287    0.04558 =
         0.04097    0.01319    0.00894    0.02005
AFIX  43
H22   2    0.602640    0.564311    0.687123    11.00000   -1.20000
AFIX   0
C23   1    0.151564    0.717397    0.696999    11.00000    0.05695    0.03811 =
         0.02607   -0.00314   -0.00988    0.02661
ZN2   6    1.000000    0.000000    0.500000    10.50000    0.03918    0.03652 =
         0.03458    0.00532    0.00301    0.01407
O1W   4    0.874353   -0.054987    0.368809    11.00000    0.04374    0.05273 =
         0.02446    0.01362   -0.00332    0.01218
AFIX   3
H1WA  2    0.950153   -0.050667    0.335769    11.00000   -1.50000
H1WB  2    0.860423    0.028953    0.359289    11.00000   -1.50000
AFIX   0
PART 1
N3    3    0.787331   -0.089707    0.544806    10.50000    0.06397    0.04620 =
         0.02229    0.01124   -0.00057    0.02348
AFIX  13
H3    2    0.805715   -0.081913    0.605351    10.50000   -1.20000
AFIX   0
N4    3    1.087103   -0.195525    0.481980    10.50000    0.06397    0.04620 =
         0.02229    0.01124   -0.00057    0.02348
AFIX  13
H4    2    1.123687   -0.201773    0.537935    10.50000   -1.20000
AFIX   0
C6    1    0.712749   -0.247888    0.506895    10.50000    0.08119    0.05105 =
         0.04027    0.01062   -0.01808   -0.01791
AFIX   3
H6A   2    0.664219   -0.253928    0.452095    10.50000   -1.20000
H6B   2    0.632279   -0.283288    0.542095    10.50000   -1.20000
AFIX   0
C7    1    0.828212   -0.349083    0.493178    10.50000    0.08119    0.05105 =
         0.04027    0.01062   -0.01808   -0.01791
AFIX   3
H7A   2    0.862152   -0.349203    0.550088    10.50000   -1.20000
H7B   2    0.766981   -0.448083    0.466108    10.50000   -1.20000
AFIX   0
C8    1    0.976725   -0.335015    0.447878    10.50000    0.08119    0.05105 =
         0.04027    0.01062   -0.01808   -0.01791
AFIX   3
H8A   2    1.023645   -0.419755    0.448358    10.50000   -1.20000
H8B   2    0.949025   -0.338235    0.389488    10.50000   -1.20000
AFIX   0
C9    1    1.224415   -0.164516    0.434663    10.50000    0.06838    0.09586 =
         0.03029    0.01906    0.01651    0.05378
AFIX  23
H9A   2    1.192948   -0.182814    0.375229    10.50000   -1.20000
H9B   2    1.289179   -0.233766    0.440579    10.50000   -1.20000
AFIX   0
C10   1    0.684206    0.008121    0.536782    10.50000    0.06838    0.09586 =
         0.03029    0.01906    0.01651    0.05378
AFIX   3
H10A  2    0.646497   -0.009429    0.478382    10.50000   -1.20000
H10B  2    0.597397   -0.008959    0.571702    10.50000   -1.20000
AFIX   0
PART 2
N3X   3    0.787940   -0.003119    0.556899    10.50000    0.06397    0.04620 =
         0.02229    0.01124   -0.00057    0.02348
AFIX  13
H3X   2    0.808176   -0.003809    0.616184    10.50000   -1.20000
AFIX   0
N4X   3    0.987863   -0.231638    0.485495    10.50000    0.06397    0.04620 =
         0.02229    0.01124   -0.00057    0.02348
AFIX  13
H4X   2    1.020262   -0.249725    0.539454    10.50000   -1.20000
AFIX   0
C6X   1    0.670719   -0.141857    0.520745    10.50000    0.08119    0.05105 =
         0.04027    0.01062   -0.01808   -0.01791
AFIX   3
H6XA  2    0.646379   -0.143247    0.462195    10.50000   -1.20000
H6XB  2    0.577179   -0.137626    0.550435    10.50000   -1.20000
AFIX   0
C7X   1    0.715221   -0.292333    0.522970    10.50000    0.08119    0.05105 =
         0.04027    0.01062   -0.01808   -0.01791
AFIX  23
H7XA  2    0.758274   -0.287024    0.578983    10.50000   -1.20000
H7XB  2    0.623653   -0.373619    0.510803    10.50000   -1.20000
AFIX   0
C8X   1    0.833420   -0.324921    0.458115    10.50000    0.08119    0.05105 =
         0.04027    0.01062   -0.01808   -0.01791
AFIX   3
H8XA  2    0.838150   -0.430111    0.449835    10.50000   -1.20000
H8XB  2    0.799859   -0.308891    0.404535    10.50000   -1.20000
AFIX   0
C9X   1    1.102700   -0.264647    0.423645    10.50000    0.06838    0.09586 =
         0.03029    0.01906    0.01651    0.05378
AFIX   3
H9XA  2    1.060250   -0.270607    0.367405    10.50000   -1.20000
H9XB  2    1.124940   -0.361687    0.424735    10.50000   -1.20000
AFIX   0
C10X  1    0.742694    0.138583    0.557173    10.50000    0.06838    0.09586 =
         0.03029    0.01906    0.01651    0.05378
AFIX   3
H10C  2    0.670054    0.158493    0.599963    10.50000   -1.20000
H10D  2    0.695124    0.135023    0.502503    10.50000   -1.20000
AFIX   0
HKLF 4
REM  I_a.res in P-1
REM wR2 = 0.2030, GooF = S = 1.056, Restrained GooF = 1.063 for all data
REM R1 = 0.0796 for 3242 Fo > 4sig(Fo) and 0.1105 for all 4514 data
REM 317 parameters refined using 41 restraints
END
WGHT      0.0840      0.5432
REM Instructions for potential hydrogen bonds
HTAB O3 O4_$3
HTAB N1 O2
HTAB N2 O4_$3
HTAB C1 O1_$1
HTAB C3 O1_$1
HTAB O1W O2_$2
HTAB O1W O3_$2
HTAB O1W O5_$4
HTAB N3 O3
HTAB N4 O5_$3
HTAB N3X O3
HTAB N4X O5_$3
HTAB C6X O1W
HTAB C7X O3
HTAB C8X O1W
REM Highest difference peak  0.909,  deepest hole -0.688,  1-sigma level  0.112
Q1    1   1.0845  0.0957  0.9989  11.00000  0.05    0.87
Q2    1   1.0755  0.0588  0.9633  11.00000  0.05    0.86
Q3    1   1.0788  0.0963  0.4988  11.00000  0.05    0.75
Q4    1   1.0497 -0.0777  0.4874  11.00000  0.05    0.56
Q5    1   0.8065  0.0896  0.7969  11.00000  0.05    0.47
;
_shelx_res_checksum     37468
data_global
_journal_date_recd_electronic     2022-04-19
_journal_date_accepted     2022-04-29
_journal_name_full     'Acta Crystallographica, Section E'
_journal_year     2022
_journal_volume     78
_journal_issue      6
_journal_page_first     1
_journal_page_last     0
_journal_paper_category     GM
_journal_paper_doi     10.1107/S2056989022004534
_journal_coeditor_code     HB8017
_publ_contact_author_name     'Yaroslaw D. Lampeka'
_publ_contact_author_address
;\
L.V. Pisarzhevskii Institute of Physical Chemistry of the National Academy \
of Sciences of Ukraine
Prospekt Nauki 31
03028 Kiev
Ukraine
;
_publ_contact_author_email     lampeka@adamant.net
_publ_contact_author_fax     '+038 525 25 70'
_publ_contact_author_phone     '+038 525 65 40'
_publ_section_title
;\
Synthesis and crystal structure of
diaqua(1,4,8,11-tetraazacyclotetradecane)zinc(II) bis(hydrogen
4-phosphonatobiphenyl-4'-carboxylate)(1,4,8,11-tetraazacyclotetradecane)\
zinc(II)
;
_publ_section_title_footnote     .
loop_
    _publ_author_name
    _publ_author_footnote
    _publ_author_address
    'Tsymbal, Liudmyla V.' .
;\
L. V. Pisarzhevskii Institute of Physical Chemistry of the National Academy \
of Sciences of Ukraine
Prospekt Nauki 31
Kiev 03028
Ukraine
;
    'Andriichuk, Irina L.' .
;\
L. V. Pisarzhevskii Institute of Physical Chemistry of the National Academy \
of Sciences of Ukraine
Prospekt Nauki 31
Kiev 03028
Ukraine
;
    'Lozan, Vasile' .
;
Institute of Chemistry of MES
Academiei str. 3
Chisinau 2028
Republic of Moldova
;
    'Shova, Sergiu' .
;
`Petru Poni' Institute of Macromolecular Chemistry
Department of Inorganic Polymers
Aleea Grigore Ghica Voda 41A
RO-700487 Iasi
Romania
;
    'Lampeka, Yaroslaw D.' .
;\
L. V. Pisarzhevskii Institute of Physical Chemistry of the National Academy \
of Sciences of Ukraine
Prospekt Nauki 31
Kiev 03028
Ukraine
;
_publ_section_synopsis
;
The coordination polyhedra of the zinc(II) ions in the complex cation and the
anion of the title compound, <i>viz. trans</i>-ZnN~4~O~2~, are distorted
octahedra. In the crystal, the hydrogen-bonding interactions between the N---H
groups of the tetraamine, the acidic groups of the anion and coordinated water
molecules result in formation of one-dimensional tapes running along the
[1\=10] direction, which are further arranged in sheets lying parallel to the
(001) plane.
;
