# Supplementary material for: Synthesis and crystal structure of di­aqua­(1,4,8,11-tetra­aza­cyclo­tetra­deca­ne)zinc(II) bis­(hydrogen 4-phospho­natobiphenyl-4′-carboxyl­ato)(1,4,8,11-tetra­aza­cyclo­tetra­deca­ne)zinc(II)
Source: Acta Crystallogr E Crystallogr Commun. 2022 May 17;78(Pt 6):625–8. doi: 10.1107/S2056989022004534 (PMC9431794; doi:10.1107/S2056989022004534)
Supplement: Supplementary file 2 [file e-78-00625-Isup2.hkl]

#
# h,k,l, Fc-squared, Fo-squared, sigma(Fo-squared), status flag
#
data_I
_shelx_title ' shi_4256_yala_a.res in P-1'
_shelx_refln_list_code          4
_shelx_F_calc_maximum      191.83
_exptl_crystal_F_000       588.00
_reflns_d_resolution_high  0.8400

loop_
 _space_group_symop_operation_xyz
 'x, y, z'
 '-x, -y, -z'

_cell_length_a     8.8781
_cell_length_b     9.3224
_cell_length_c    16.2627
_cell_angle_alpha 102.759
_cell_angle_beta   90.777
_cell_angle_gamma 102.315

_shelx_F_squared_multiplier     1.000

loop_
 _refln_index_h
 _refln_index_k
 _refln_index_l
 _refln_F_squared_calc
 _refln_F_squared_meas
 _refln_F_squared_sigma
 _refln_observed_status
   1   0   0      18752.93      17380.48       664.60 o
   2   0   0         45.17         26.86         7.53 o
   3   0   0          6.53         12.14         7.29 o
   4   0   0       1681.60       1766.79        78.71 o
   5   0   0        815.84        900.91       162.80 o
   6   0   0       1562.75       1619.81       164.54 o
   7   0   0       1133.21        896.02       128.07 o
   8   0   0        408.29        389.79        86.50 o
   9   0   0        241.56        207.77        71.07 o
  10   0   0        135.60        164.96        46.60 o
 -10   1   0         55.41         48.62        24.69 o
  -9   1   0        412.83        427.80        76.21 o
  -8   1   0        930.55        798.54        85.42 o
  -7   1   0       1840.60       1571.79       116.71 o
  -5   1   0         59.90         48.05        13.43 o
  -4   1   0        170.18        134.60        22.98 o
  -3   1   0        610.72        667.72        38.71 o
  -2   1   0        440.31        403.15        17.22 o
  -1   1   0       7097.71       7325.40       190.31 o
   0   1   0      18893.36      18009.29       357.50 o
   1   1   0      16506.02      13643.30      1125.24 o
   2   1   0       1221.63       1128.98       232.40 o
   3   1   0        957.84        880.34        81.14 o
   4   1   0         11.12         23.26         8.70 o
   5   1   0       1766.54       1877.20       110.01 o
   6   1   0        681.05        819.41        90.92 o
   7   1   0         54.24         45.55        19.18 o
   8   1   0        426.65        471.23        94.81 o
   9   1   0        257.21        410.84        94.50 o
  10   1   0         60.76         63.97        43.23 o
 -10   2   0        141.47        159.88        44.35 o
  -9   2   0        712.48        756.13       108.15 o
  -8   2   0       1306.86       1300.07       139.91 o
  -7   2   0       2050.08       2256.57       190.92 o
  -6   2   0       1209.12       1042.65       104.63 o
  -5   2   0          7.59         23.07         9.57 o
  -4   2   0          8.21          5.14         4.24 o
  -3   2   0       2310.07       2201.67        59.44 o
  -2   2   0       2068.96       2029.91        75.72 o
  -1   2   0        623.95        592.06        36.13 o
   0   2   0       1498.70       1200.07        32.92 o
   1   2   0        199.85        118.37        13.91 o
   2   2   0        896.27        660.54        41.87 o
   3   2   0        111.17         42.79        15.06 o
   4   2   0        119.20         83.44        15.00 o
   5   2   0        282.28        292.67        49.82 o
   6   2   0        178.55        195.42        29.60 o
   7   2   0         95.85         56.23        35.98 o
   8   2   0        276.66        337.13        83.05 o
   9   2   0        325.36        375.98        90.25 o
 -10   3   0        113.63        146.98        49.30 o
  -9   3   0        645.18        529.92        90.70 o
  -8   3   0        603.41        561.17        86.94 o
  -7   3   0       4991.87       5166.23       250.09 o
  -6   3   0       1742.05       1252.83        69.57 o
  -5   3   0        569.55        401.62        32.62 o
  -4   3   0          5.58         -0.18         2.88 o
  -3   3   0       4748.31       4728.70       138.60 o
  -2   3   0      10929.42      11311.73       271.40 o
  -1   3   0       9136.18       9495.50       209.30 o
   0   3   0       4974.09       5136.45       112.93 o
   1   3   0       2478.34       2384.16       104.56 o
   2   3   0        246.01        206.84        23.82 o
   3   3   0        279.57        139.61        22.17 o
   4   3   0        126.24         96.94        22.20 o
   5   3   0        791.29        796.83        63.06 o
   6   3   0        271.67        246.18        34.52 o
   7   3   0        338.44        276.34        68.35 o
   8   3   0        285.77        421.93        94.27 o
   9   3   0        195.39        283.89        61.35 o
 -10   4   0        176.66        184.43        54.94 o
  -9   4   0        809.77        915.78       119.66 o
  -8   4   0        573.29        691.52        98.74 o
  -7   4   0        165.22        118.07        21.87 o
  -6   4   0       2221.60       1899.81       159.35 o
  -5   4   0        556.86        634.83        86.74 o
  -4   4   0        278.62        348.07        52.05 o
  -3   4   0         76.21        127.65        14.18 o
  -2   4   0       7855.11       7985.62       234.27 o
  -1   4   0       6625.26       7227.90       170.76 o
   0   4   0       1080.16        921.41        34.60 o
   1   4   0       2836.21       3360.29       101.01 o
   2   4   0        446.68        481.23        31.34 o
   3   4   0       1003.01        939.91       135.67 o
   4   4   0         61.72         84.65        23.01 o
   5   4   0        182.89        210.69        26.07 o
   6   4   0        176.18        277.09        49.39 o
   7   4   0        274.91        343.79        58.59 o
   8   4   0        178.79        192.77        46.70 o
 -10   5   0        130.11        166.11        53.60 o
  -9   5   0        490.06        607.93       100.22 o
  -8   5   0        629.09        802.51        83.76 o
  -7   5   0        129.07        122.92        33.66 o
  -6   5   0         58.08         48.79        28.18 o
  -5   5   0        494.56        587.57        62.99 o
  -4   5   0        383.87        347.78        25.55 o
  -3   5   0        194.62        180.83        31.13 o
  -2   5   0         26.88         24.48         9.66 o
  -1   5   0        603.62        556.12        37.31 o
   0   5   0       1296.87       1122.20        63.93 o
   1   5   0        778.24        666.09        46.31 o
   2   5   0       1819.96       1795.54        90.48 o
   3   5   0        970.20       1068.75        61.75 o
   4   5   0        288.23        313.30        30.62 o
   5   5   0        253.34        270.23        47.73 o
   6   5   0        194.80        200.69       112.98 o
   7   5   0        273.93        318.32        59.37 o
   8   5   0        184.12        189.80        48.22 o
  -9   6   0        529.35        681.77       112.60 o
  -8   6   0        628.67        830.55       107.39 o
  -7   6   0        197.50        188.79        38.44 o
  -6   6   0        775.18        799.29        81.03 o
  -5   6   0        883.84       1162.80        94.93 o
  -4   6   0        369.17        357.80        68.33 o
  -3   6   0          4.49          3.41         7.02 o
  -2   6   0        481.19        446.60        42.10 o
  -1   6   0        407.07        424.14        52.69 o
   0   6   0       2847.76       2955.82       155.45 o
   1   6   0       3033.44       2821.59       147.22 o
   2   6   0        452.97        401.94        41.69 o
   3   6   0        234.00        213.70        25.39 o
   4   6   0        524.48        521.34        47.67 o
   5   6   0        203.23        189.62        69.64 o
   6   6   0         76.80         93.07        57.44 o
   7   6   0         52.53         64.14        32.48 o
  -9   7   0        157.89        165.72        54.04 o
  -8   7   0        666.58        683.09       134.91 o
  -7   7   0        447.82        440.62        67.72 o
  -6   7   0        900.13        864.61        88.69 o
  -5   7   0        224.19        306.93        52.02 o
  -4   7   0        407.11        362.10        40.82 o
  -3   7   0        143.01        144.43        33.23 o
  -2   7   0         83.92        128.95        25.09 o
  -1   7   0        491.11        624.82        54.36 o
   0   7   0       1801.59       1769.75       116.60 o
   1   7   0       1148.96       1104.02        84.81 o
   2   7   0        422.95        405.22        51.20 o
   3   7   0        402.42        353.05        36.50 o
   4   7   0        445.30        478.08        71.08 o
   5   7   0         80.87        110.63        37.69 o
   6   7   0        213.00        304.77        62.00 o
  -8   8   0        250.57        286.28        60.06 o
  -7   8   0        599.99        749.49       216.82 o
  -6   8   0        302.10        462.55        90.03 o
  -5   8   0        366.81        444.50        64.79 o
  -4   8   0         61.41         39.78        23.27 o
  -3   8   0        778.28        680.03       113.03 o
  -2   8   0         62.48         86.44        21.74 o
  -1   8   0        226.64        278.86        44.67 o
   0   8   0        318.07        294.56        44.41 o
   1   8   0        683.04        661.87        66.69 o
   2   8   0        223.13        272.64        41.32 o
   3   8   0        344.72        371.10        85.29 o
   4   8   0        196.74        209.77        49.29 o
   5   8   0         77.82         93.94        34.88 o
  -7   9   0        484.81        626.14       160.99 o
  -6   9   0        864.95       1027.87       173.80 o
  -5   9   0        341.80        337.01        60.29 o
  -4   9   0        154.82        154.53        41.46 o
  -3   9   0        345.93        344.15        57.54 o
  -2   9   0        686.84        631.01        63.36 o
  -1   9   0         63.07         41.09        33.86 o
   0   9   0        216.88        251.33        43.70 o
   1   9   0        309.74        287.83        79.83 o
   2   9   0        432.30        431.27       100.80 o
   3   9   0         82.37         96.51        52.12 o
  -6  10   0        432.98        548.38        82.53 o
  -5  10   0        483.19        464.52       149.66 o
  -4  10   0        156.96        190.98        48.18 o
  -3  10   0        127.95        127.63        38.34 o
  -2  10   0         55.38         41.97        71.39 o
  -1  10   0        624.94        672.64        79.40 o
   0  10   0        230.66        186.80        64.46 o
   1  10   0         98.86        152.83        56.05 o
  -2 -10   1          4.41         50.24        45.86 o
  -1 -10   1          0.00         58.38        52.52 o
   0 -10   1         26.37         95.75        54.27 o
   1 -10   1         16.33          9.98        11.94 o
   2 -10   1         22.40         71.29        34.86 o
   3 -10   1          0.96         29.81        16.61 o
   4 -10   1         22.86        121.30        41.21 o
   5 -10   1         79.43        123.91        44.64 o
   6 -10   1        111.15        134.05        74.43 o
  -3  -9   1         11.13         -5.63         9.52 o
  -2  -9   1         42.29         41.84        45.59 o
  -1  -9   1         26.66         47.15        24.16 o
   0  -9   1          0.65         21.73        15.62 o
   1  -9   1        301.18        308.01        51.77 o
   2  -9   1         16.02         63.38        24.44 o
   3  -9   1          2.77          3.11        18.28 o
   4  -9   1         42.56         49.46        23.82 o
   5  -9   1        103.64         85.82        37.53 o
   6  -9   1         39.97         53.57        21.34 o
   7  -9   1          5.10          0.53        28.41 o
  -5  -8   1          8.32         47.06        29.43 o
  -4  -8   1         30.66         50.58        30.32 o
  -3  -8   1         38.68         44.88        23.91 o
  -2  -8   1         47.21         53.22        25.37 o
  -1  -8   1          2.91          9.32         6.05 o
   0  -8   1        142.93        165.21        35.04 o
   1  -8   1         76.27         96.35        26.20 o
   2  -8   1         50.60         46.74        18.44 o
   3  -8   1         43.61         70.96        26.88 o
   4  -8   1         32.81         27.14        13.76 o
   5  -8   1        141.20        105.46        32.59 o
   6  -8   1        263.45        233.57        53.93 o
   7  -8   1         30.03         61.31        29.74 o
   8  -8   1          1.55         -7.78        13.52 o
  -6  -7   1         10.65         35.98        27.42 o
  -5  -7   1         18.55         30.73        31.20 o
  -4  -7   1         44.47         58.18        22.99 o
  -3  -7   1         75.52        135.46        23.41 o
  -2  -7   1         70.30        107.00        47.81 o
  -1  -7   1        246.33        249.77        37.11 o
   0  -7   1         29.83         35.21        16.68 o
   1  -7   1         67.91        101.93        18.09 o
   2  -7   1        255.10        241.04        28.27 o
   3  -7   1        175.16        194.69        45.73 o
   4  -7   1         42.86         42.11        18.30 o
   5  -7   1        210.85        190.20        59.32 o
   6  -7   1         96.92         94.71        29.24 o
   7  -7   1        206.61        268.93        49.82 o
   8  -7   1         10.35         24.23        14.98 o
   9  -7   1         40.30         69.50        29.39 o
  -7  -6   1          3.03         21.49        23.85 o
  -6  -6   1        121.19        172.55        46.16 o
  -5  -6   1         22.37         35.13        27.24 o
  -4  -6   1        144.49        173.61        30.46 o
  -3  -6   1        249.35        317.53        33.91 o
  -2  -6   1         56.37         98.85        20.12 o
  -1  -6   1        115.01        111.51        23.81 o
   0  -6   1         67.85         77.66        16.12 o
   1  -6   1         98.81         85.28        23.33 o
   2  -6   1        528.11        584.81        48.71 o
   3  -6   1        140.39         85.22        27.80 o
   4  -6   1         17.73         58.08        20.86 o
   5  -6   1        276.17        175.04        35.26 o
   6  -6   1         90.39         50.51        23.15 o
   7  -6   1         20.45          7.09         9.30 o
   8  -6   1          2.88          3.81        14.45 o
   9  -6   1         84.60        188.75        43.67 o
  -8  -5   1          0.01         28.27        20.30 o
  -7  -5   1         17.33         74.75        27.18 o
  -6  -5   1          0.74         26.69        18.75 o
  -5  -5   1         54.60         81.91        27.02 o
  -4  -5   1        451.63        354.57        50.24 o
  -3  -5   1         57.33         55.76        31.56 o
  -2  -5   1        270.68        212.14        22.61 o
  -1  -5   1          5.05          6.74         4.95 o
   0  -5   1         10.82          5.61         8.48 o
   1  -5   1        150.86        162.88        17.95 o
   2  -5   1        306.97        274.54        39.17 o
   3  -5   1        300.68        260.51        36.53 o
   4  -5   1          8.71         11.11        13.77 o
   5  -5   1          0.23          1.42        10.68 o
   6  -5   1         59.71         40.05        22.66 o
   7  -5   1         20.24         36.69        20.09 o
   8  -5   1          0.22         24.33        20.54 o
   9  -5   1        199.31        243.14        46.88 o
  10  -5   1        248.39        287.87        66.78 o
  -8  -4   1          0.25         17.43        19.32 o
  -7  -4   1          0.11         -0.75        10.42 o
  -6  -4   1         10.26         38.21        19.86 o
  -5  -4   1         19.13         21.44        38.78 o
  -4  -4   1         62.73         52.63        18.54 o
  -3  -4   1        179.56        203.90        26.08 o
  -2  -4   1        188.84        121.58        19.20 o
  -1  -4   1          1.25          8.83         4.09 o
   0  -4   1        224.04        255.85        26.86 o
   1  -4   1        747.11        829.28        35.18 o
   2  -4   1        154.98        167.15        16.17 o
   3  -4   1         37.81         13.36        10.87 o
   4  -4   1          2.19          6.08         4.89 o
   5  -4   1         64.73         27.48        10.97 o
   6  -4   1        224.13        270.85        28.17 o
   7  -4   1        211.27        200.54        26.29 o
   8  -4   1         42.61         91.03        24.84 o
   9  -4   1         25.29         21.86        26.46 o
  10  -4   1        144.92        202.58        56.99 o
  -9  -3   1          0.61         18.83        21.04 o
  -8  -3   1          6.52         -5.78        16.47 o
  -7  -3   1         42.70         64.79        29.54 o
  -6  -3   1          4.26         39.91        15.00 o
  -5  -3   1          0.02         16.34        13.57 o
  -4  -3   1        119.88         98.87        20.14 o
  -3  -3   1         14.41         43.25        10.89 o
  -2  -3   1       1059.09       1101.78        50.10 o
  -1  -3   1         72.68         74.23         8.69 o
   0  -3   1       2453.61       2598.17        76.47 o
   1  -3   1       2232.61       2422.88        66.44 o
   2  -3   1       2344.42       2430.53        74.04 o
   3  -3   1       1960.60       2131.36        77.61 o
   4  -3   1        669.78        615.64        79.12 o
   5  -3   1        349.95        379.14        30.82 o
   6  -3   1        610.04        681.35        67.48 o
   7  -3   1         26.61         24.85        17.71 o
   8  -3   1        294.35        347.95        66.47 o
   9  -3   1         13.40         87.93        38.80 o
  10  -3   1         13.48        100.32        34.90 o
  -9  -2   1         90.52         85.38        48.41 o
  -8  -2   1         30.07         39.43        28.83 o
  -7  -2   1         34.32          0.13        16.85 o
  -6  -2   1          1.75          0.58        10.68 o
  -5  -2   1        131.88        180.86        43.18 o
  -4  -2   1         24.51         15.65        10.86 o
  -3  -2   1        466.74        456.47        34.39 o
  -2  -2   1          3.59         12.63         4.05 o
  -1  -2   1         50.80         32.16         5.54 o
   0  -2   1         89.11         56.23         6.13 o
   1  -2   1        163.34        147.69        12.40 o
   2  -2   1       3660.20       3724.63       122.74 o
   3  -2   1       1000.02       1056.53        47.54 o
   4  -2   1        457.57        503.10        29.14 o
   5  -2   1         13.02         16.52         7.51 o
   6  -2   1        616.35        573.58        48.99 o
   7  -2   1        809.93        929.99       103.48 o
   8  -2   1        330.68        274.19        56.90 o
   9  -2   1          1.78         31.85        97.18 o
  10  -2   1         23.05         72.13        29.99 o
 -10  -1   1          0.04         32.94        34.29 o
  -9  -1   1          0.07          2.55        19.04 o
  -8  -1   1          7.75          7.24        31.96 o
  -7  -1   1         99.93         66.51        36.34 o
  -6  -1   1         45.60        109.69        45.15 o
  -5  -1   1         42.72         54.45        17.28 o
  -4  -1   1        452.30        491.49        36.37 o
  -3  -1   1          6.46         -1.02         3.54 o
  -2  -1   1         61.53         39.53         5.60 o
  -1  -1   1       5018.73       4113.63       161.99 o
   0  -1   1         87.35        107.58         6.65 o
   1  -1   1        468.89        467.79        18.46 o
   2  -1   1         35.38         29.24         6.39 o
   3  -1   1         12.13         13.09         4.23 o
   4  -1   1        240.51        265.05        23.91 o
   5  -1   1          1.37         -1.83         5.15 o
   6  -1   1        649.63        656.96       102.27 o
   7  -1   1        431.80        396.20        96.04 o
   8  -1   1         22.24         37.66        32.12 o
   9  -1   1         24.44         31.79        21.77 o
  10  -1   1         75.76         49.13        24.73 o
 -10   0   1          1.34         52.11        28.64 o
  -9   0   1          0.44         59.32        48.86 o
  -8   0   1         14.66         33.79        30.75 o
  -7   0   1        163.93        186.62        57.35 o
  -6   0   1        144.30        144.65        42.38 o
  -5   0   1        501.44        683.69        79.92 o
  -4   0   1        844.84        829.54        59.45 o
  -3   0   1         40.62         33.48        10.62 o
  -2   0   1        361.76        412.23        29.14 o
  -1   0   1         58.63         51.63         8.74 o
   1   0   1         61.86         67.46         5.64 o
   2   0   1         48.08         53.53         7.83 o
   3   0   1         81.91        106.81        17.02 o
   4   0   1        154.92        176.04        19.89 o
   5   0   1        182.36        184.70        39.02 o
   6   0   1        483.65        374.95        71.70 o
   7   0   1        253.22        223.28        64.82 o
   8   0   1          0.08         21.01        24.36 o
   9   0   1         11.80         12.69        13.50 o
  10   0   1          2.85         21.23        17.85 o
 -10   1   1         19.73         17.92        26.55 o
  -9   1   1          9.04         23.02        16.35 o
  -8   1   1          0.06         56.14        22.64 o
  -7   1   1         29.31          4.20        13.50 o
  -6   1   1         88.45        109.20        41.17 o
  -5   1   1       1412.01       1570.95       130.53 o
  -4   1   1       2116.30       2469.11       125.24 o
  -3   1   1         67.28         41.04         7.02 o
  -2   1   1       1932.87       1819.92        56.11 o
  -1   1   1        340.84        352.45        17.60 o
   0   1   1       1043.81       1214.24        34.70 o
   1   1   1       6206.51       6375.74       393.56 o
   2   1   1        178.54        189.81        15.66 o
   3   1   1         65.90         58.44        20.50 o
   4   1   1        720.69        807.53        57.06 o
   5   1   1          3.56          9.54         7.80 o
   6   1   1         42.65         16.06        13.17 o
   7   1   1         35.54         55.96        31.07 o
   8   1   1          0.01         10.82        28.12 o
   9   1   1          2.68         45.42        41.12 o
 -10   2   1          3.28         90.17        33.76 o
  -9   2   1         24.19         22.48        25.48 o
  -8   2   1        718.76        857.09       117.43 o
  -7   2   1         10.72          4.47         9.74 o
  -6   2   1         38.60         36.48        22.04 o
  -5   2   1        383.47        318.03        30.92 o
  -4   2   1         57.49         61.31         8.56 o
  -3   2   1       1112.17       1202.58        57.98 o
  -2   2   1       3526.54       3774.82       107.66 o
  -1   2   1        649.45        795.16        26.82 o
   0   2   1       1460.73       1825.27        42.32 o
   1   2   1         26.63         19.43         3.91 o
   2   2   1         21.51         11.26         8.22 o
   3   2   1          7.35         12.97         6.88 o
   4   2   1          6.99         15.29         8.39 o
   5   2   1         37.65         66.23        17.02 o
   6   2   1          7.49          3.70         7.66 o
   7   2   1          1.94         40.69        13.40 o
   8   2   1         72.74         90.38        45.46 o
   9   2   1          6.29         50.87        42.78 o
 -10   3   1          8.51         23.47        22.66 o
  -9   3   1         16.79         42.78        34.37 o
  -8   3   1          7.93          7.02        17.03 o
  -7   3   1        364.94        372.58        72.24 o
  -6   3   1         20.36         21.51        11.20 o
  -5   3   1          3.75          6.77         4.13 o
  -4   3   1          7.94         27.14         7.00 o
  -3   3   1        586.83        751.13        42.32 o
  -2   3   1        752.69        900.49        37.76 o
  -1   3   1       1017.01        974.60        34.64 o
   0   3   1       1043.04       1197.87        34.76 o
   1   3   1        160.70        148.52        13.74 o
   2   3   1        155.86        129.32        12.36 o
   3   3   1         35.29         83.21        19.06 o
   4   3   1        107.87         86.19        15.84 o
   5   3   1        157.41        189.59        24.83 o
   6   3   1          3.38         17.20        12.33 o
   7   3   1         64.62        133.97        53.77 o
   8   3   1         59.66         36.52        25.30 o
   9   3   1         62.95        106.03        54.27 o
 -10   4   1         17.18         17.34         4.34 o
  -9   4   1        125.98         92.17        41.17 o
  -8   4   1         77.29         77.15        31.20 o
  -7   4   1        189.48        221.30        30.37 o
  -6   4   1        464.26        313.20        51.11 o
  -5   4   1         10.51         12.46         8.90 o
  -4   4   1         48.57         78.70        12.54 o
  -3   4   1        102.39         75.15        11.35 o
  -2   4   1          2.89          0.33         6.16 o
  -1   4   1         38.46         55.77         8.05 o
   0   4   1          0.72         11.51         4.52 o
   1   4   1        722.60        591.94        34.56 o
   2   4   1         18.49          3.05         5.15 o
   3   4   1        875.80        947.41        50.83 o
   4   4   1        928.00        826.93       124.04 o
   5   4   1          4.14         24.61        14.89 o
   6   4   1         16.28         44.96        25.34 o
   7   4   1         28.87         82.35        33.13 o
   8   4   1         26.53         52.58        25.07 o
 -10   5   1         39.43        107.10        47.43 o
  -9   5   1        178.25        172.50        54.27 o
  -8   5   1        135.25        158.64        49.30 o
  -7   5   1         80.76         66.09        24.04 o
  -6   5   1        323.77        285.85        87.63 o
  -5   5   1        274.85        301.64        66.77 o
  -4   5   1        200.19        211.97        22.15 o
  -3   5   1          0.62         12.91        12.76 o
  -2   5   1        177.03        177.52        24.08 o
  -1   5   1         22.82         26.69         8.43 o
   0   5   1         17.34         23.58         5.15 o
   1   5   1        431.60        386.90        33.31 o
   2   5   1        351.76        398.05        32.81 o
   3   5   1        180.27        179.98        19.78 o
   4   5   1        800.05        734.39        95.64 o
   5   5   1         68.16         81.00        38.84 o
   6   5   1         35.98         57.57        30.17 o
   7   5   1         89.86        144.62        59.74 o
  -9   6   1         55.32        182.29        62.45 o
  -8   6   1        207.10        280.39        50.93 o
  -7   6   1        147.79        270.25        47.82 o
  -6   6   1         16.81         17.76         4.95 o
  -5   6   1        101.57        119.35        18.87 o
  -4   6   1        350.01        298.85        30.10 o
  -3   6   1        431.11        429.68        53.54 o
  -2   6   1        110.82        105.13        21.54 o
  -1   6   1        557.99        533.76        46.00 o
   0   6   1        567.93        581.24        46.69 o
   1   6   1        364.84        440.13        44.46 o
   2   6   1         12.01         45.67        12.47 o
   3   6   1        146.03        102.97        16.19 o
   4   6   1         51.98         74.14        25.28 o
   5   6   1        122.53         94.41        57.73 o
   6   6   1        125.50        154.21        50.80 o
   7   6   1         30.64         66.13        28.13 o
  -9   7   1         14.00         47.56        44.97 o
  -8   7   1         54.87        102.77        33.96 o
  -7   7   1          8.46         31.00        29.03 o
  -6   7   1         68.37         56.49        23.45 o
  -5   7   1         56.97         96.23        31.06 o
  -4   7   1        852.82        769.91        85.46 o
  -3   7   1       1323.69       1114.16       175.83 o
  -2   7   1        110.58        152.92        27.48 o
  -1   7   1        393.40        290.08        36.35 o
   0   7   1        337.02        320.43        43.62 o
   1   7   1         25.60         20.06        12.69 o
   2   7   1         62.45         69.54        19.18 o
   3   7   1         58.73         52.98        25.59 o
   4   7   1          0.00          2.72        16.67 o
   5   7   1         14.81         -1.76         9.68 o
   6   7   1          6.34         21.38        18.47 o
  -8   8   1         68.77         93.42        36.79 o
  -7   8   1          7.58         26.77        25.99 o
  -6   8   1         44.99         92.93        32.59 o
  -5   8   1        349.25        501.36       110.23 o
  -4   8   1        131.88        118.73        34.67 o
  -3   8   1        183.69         96.18        32.51 o
  -2   8   1          2.47         20.59        15.80 o
  -1   8   1         54.42         34.34        14.15 o
   0   8   1         48.81         54.87        21.13 o
   1   8   1          3.96         17.04        12.49 o
   2   8   1        146.22        168.52        66.11 o
   3   8   1         41.09         14.30        20.34 o
   4   8   1          1.13         25.75        29.11 o
   5   8   1          8.42         17.20        34.80 o
  -7   9   1          5.99         17.21        17.03 o
  -6   9   1          7.01         33.81        28.99 o
  -5   9   1         82.28        143.72        43.74 o
  -4   9   1        188.84        171.29        41.31 o
  -3   9   1          9.35         75.99        33.76 o
  -2   9   1         96.77         91.28        27.29 o
  -1   9   1        287.28        292.35        50.12 o
   0   9   1          2.70         27.77        18.93 o
   1   9   1         85.12         24.85        22.71 o
   2   9   1          0.10         14.97        40.54 o
   3   9   1          3.35        127.40        56.95 o
  -5  10   1         48.77         73.48        37.38 o
  -4  10   1         17.08         30.69        20.37 o
  -3  10   1          0.25         32.33        26.24 o
  -2  10   1          2.04         28.42        23.70 o
  -1  10   1         78.45         82.40        24.83 o
   0  10   1        155.36        142.51        61.64 o
   1  10   1         27.14         28.92        36.03 o
   2 -11   2        121.30         93.83        50.42 o
  -2 -10   2         58.35        112.78        62.98 o
  -1 -10   2         89.60        118.55        57.13 o
   0 -10   2         90.34        100.99        29.52 o
   1 -10   2         21.08         42.04        24.42 o
   2 -10   2        525.99        633.85       105.72 o
   3 -10   2        448.08        512.76        99.50 o
   4 -10   2        397.78        504.38       113.05 o
   5 -10   2        154.73        229.66        52.44 o
   6 -10   2         24.31         69.96        33.32 o
  -4  -9   2         58.93         83.32        55.03 o
  -3  -9   2        148.17        263.29        75.23 o
  -2  -9   2         12.32         17.16        33.17 o
  -1  -9   2         49.35         86.14        27.61 o
   0  -9   2        180.51        155.56        39.60 o
   1  -9   2        700.04        710.33        79.07 o
   2  -9   2        181.21        173.83        41.66 o
   3  -9   2        731.46        692.80        83.33 o
   4  -9   2       1024.77       1179.71       274.01 o
   5  -9   2        516.23        552.84        80.21 o
   6  -9   2        143.90        173.44        45.40 o
   7  -9   2         23.65         34.60        35.58 o
  -5  -8   2        153.81        170.24        45.91 o
  -4  -8   2        149.76        208.66        64.46 o
  -3  -8   2        169.26        211.08        65.62 o
  -2  -8   2         67.08        115.78        43.90 o
  -1  -8   2         49.10         51.41        19.99 o
   0  -8   2        135.13        163.43        75.99 o
   1  -8   2         31.55         68.14        26.78 o
   2  -8   2       2384.63       2558.73       162.28 o
   3  -8   2        588.40        611.95        72.97 o
   4  -8   2        695.92        622.52        79.63 o
   5  -8   2        142.70        160.63        38.67 o
   6  -8   2        622.01        599.11        80.66 o
   7  -8   2        197.30        302.39        70.22 o
   8  -8   2         96.04        105.34        33.31 o
  -6  -7   2         76.23        124.45        58.36 o
  -5  -7   2        397.71        430.23        66.72 o
  -4  -7   2        393.45        527.41        51.27 o
  -3  -7   2        342.35        355.04        46.21 o
  -2  -7   2          3.00         41.76        17.55 o
  -1  -7   2         85.85         84.02        21.92 o
   0  -7   2        791.38        793.72        73.26 o
   1  -7   2        620.69        717.50       104.04 o
   2  -7   2        547.33        555.28        77.55 o
   3  -7   2       1695.60       1664.11       112.08 o
   4  -7   2        210.05        244.20        43.71 o
   5  -7   2        545.10        494.95        64.21 o
   6  -7   2        314.85        385.10        81.44 o
   7  -7   2        479.26        511.18        66.97 o
   8  -7   2        107.65        106.94        34.80 o
   9  -7   2         51.20         61.05        29.46 o
  -7  -6   2        217.28        272.16        55.53 o
  -6  -6   2        518.56        517.56        70.73 o
  -5  -6   2        235.07        227.99        46.15 o
  -4  -6   2        255.64        272.14        46.02 o
  -3  -6   2        505.35        440.29        43.55 o
  -2  -6   2        568.08        507.46        57.49 o
  -1  -6   2       1414.88       1239.25        91.14 o
   0  -6   2       2808.62       2463.43       182.67 o
   1  -6   2       1613.24       1460.91       132.26 o
   2  -6   2        808.02        597.15        50.91 o
   3  -6   2       1522.21       1381.41       100.45 o
   4  -6   2        708.27        581.21        64.05 o
   5  -6   2        960.94       1199.73        95.51 o
   6  -6   2        751.10        743.38        79.01 o
   7  -6   2        211.48        171.83        37.22 o
   8  -6   2         61.69         87.50        26.48 o
   9  -6   2         27.38         18.61        14.06 o
  -8  -5   2         14.89         39.86        27.72 o
  -7  -5   2        178.74        188.46        41.46 o
  -6  -5   2         60.74        102.73        50.62 o
  -5  -5   2        952.77       1144.38        99.10 o
  -4  -5   2        184.14        213.95        61.44 o
  -3  -5   2        538.76        519.45        46.06 o
  -2  -5   2        481.26        425.15        33.12 o
  -1  -5   2       3050.68       2918.41       152.19 o
   0  -5   2       2758.62       2381.12       134.32 o
   1  -5   2       2024.49       1847.48        72.68 o
   2  -5   2       3256.88       3352.37       215.05 o
   3  -5   2       1653.45       1349.53        92.57 o
   4  -5   2       1230.52       1137.18        85.50 o
   5  -5   2       2735.88       3212.62       413.84 o
   6  -5   2       1195.82       1307.31       183.23 o
   7  -5   2        159.40        163.00        36.51 o
   8  -5   2         16.21         50.07        23.91 o
   9  -5   2         78.34         85.25        29.84 o
  -8  -4   2        114.06        130.93        41.76 o
  -7  -4   2        452.56        528.65        71.21 o
  -6  -4   2        486.79        476.82        60.90 o
  -5  -4   2         75.82        141.46        31.30 o
  -4  -4   2       1414.34       1345.53        76.89 o
  -3  -4   2        975.77        802.92        61.84 o
  -2  -4   2       2369.81       2152.16       170.61 o
  -1  -4   2         78.98         70.06        10.08 o
   0  -4   2       3334.25       3460.06        92.19 o
   1  -4   2       1771.49       1862.33        94.46 o
   2  -4   2        219.91        186.04        17.37 o
   3  -4   2       4704.36       4158.76       271.53 o
   4  -4   2       2314.36       2340.76       209.25 o
   5  -4   2       2802.41       3305.39       152.62 o
   6  -4   2        834.92        700.34        62.64 o
   7  -4   2        775.98        603.90        69.03 o
   8  -4   2         64.39         71.36        23.50 o
   9  -4   2          5.04         48.55        25.47 o
  -9  -3   2         58.07         79.29        31.53 o
  -8  -3   2        364.37        370.89        59.43 o
  -7  -3   2        547.15        402.20        86.23 o
  -6  -3   2        949.97        745.03        73.61 o
  -5  -3   2       1091.88       1006.45        82.58 o
  -4  -3   2       1434.99       1302.47        99.85 o
  -3  -3   2       1888.73       1440.14        70.44 o
  -2  -3   2       6641.53       5386.60       384.60 o
  -1  -3   2       6186.56       5587.27       409.46 o
   0  -3   2        828.62        712.84        54.98 o
   1  -3   2         80.77         98.49         7.95 o
   2  -3   2         88.25        127.73        14.09 o
   3  -3   2         77.90        164.03        16.71 o
   4  -3   2       3163.94       3576.74       110.95 o
   5  -3   2       3073.22       2837.79       111.83 o
   6  -3   2       3408.10       3212.59       253.78 o
   7  -3   2          3.31         27.99        17.75 o
   8  -3   2         20.64         26.00        16.10 o
   9  -3   2          3.87         31.24        23.29 o
  10  -3   2         79.48         91.37        64.37 o
  -9  -2   2        158.80        147.15        56.59 o
  -8  -2   2        356.23        329.71        73.49 o
  -7  -2   2         54.25         31.11        19.53 o
  -6  -2   2        157.90        111.13        35.89 o
  -5  -2   2       1151.81        930.17       102.50 o
  -4  -2   2       2268.79       1808.94       144.43 o
  -3  -2   2       5558.14       5151.14       281.96 o
  -2  -2   2      10543.30       9010.17       246.13 o
  -1  -2   2       1955.07       1751.48       101.45 o
   0  -2   2          8.93         11.69         3.76 o
   1  -2   2        606.91        548.54        23.80 o
   2  -2   2        564.20        626.13        28.25 o
   3  -2   2        779.16        789.59        35.61 o
   4  -2   2       1165.60       1067.39        62.63 o
   5  -2   2        760.56        649.92        43.50 o
   6  -2   2       1848.07       1639.61        83.52 o
   7  -2   2       1078.71        862.07        75.19 o
   8  -2   2         38.12         23.15        15.77 o
   9  -2   2          2.57         -1.50        22.95 o
  10  -2   2         70.88        105.81        58.11 o
 -10  -1   2        110.37        108.89        54.71 o
  -9  -1   2        401.02        480.40       103.21 o
  -8  -1   2         20.94         52.93        31.92 o
  -7  -1   2         10.60         14.39        13.72 o
  -6  -1   2         23.09         33.93        24.27 o
  -5  -1   2        132.10         87.81        20.66 o
  -4  -1   2       5351.48       4834.96       213.25 o
  -3  -1   2       9820.63       8174.05       435.22 o
  -2  -1   2       4980.76       4721.20       212.15 o
  -1  -1   2       2204.17       2007.35        61.72 o
   0  -1   2       6158.22       5959.33       157.05 o
   1  -1   2       7614.61       8072.60       301.35 o
   2  -1   2        261.39        301.05        19.94 o
   3  -1   2       1585.89       1669.73        67.00 o
   4  -1   2       2244.88       2472.34       120.34 o
   5  -1   2       1014.07       1015.87        51.28 o
   6  -1   2       2149.17       2381.80       140.85 o
   7  -1   2       1097.16       1140.87        92.55 o
   8  -1   2        260.32        210.21        41.29 o
   9  -1   2        166.52        134.75        34.48 o
  10  -1   2         55.01         43.14        48.23 o
 -10   0   2        120.42        131.19        40.34 o
  -9   0   2        413.50        428.95        93.47 o
  -8   0   2        266.16        255.73        65.22 o
  -7   0   2         20.37         -3.80        16.72 o
  -5   0   2        611.07        501.45        67.23 o
  -4   0   2         68.17         39.53         9.13 o
  -3   0   2      10970.52      10314.40       392.79 o
  -2   0   2       2946.70       2735.44       118.81 o
  -1   0   2      12038.69      13152.22       627.80 o
   1   0   2       6542.68       7441.16       367.64 o
   2   0   2       1065.74       1214.76        44.29 o
   3   0   2       3892.09       4092.12       139.78 o
   4   0   2       3268.22       3413.35       136.26 o
   5   0   2       3202.13       3680.88       270.01 o
   6   0   2       2618.25       2666.73       162.15 o
   7   0   2        581.94        431.09        88.78 o
   8   0   2         27.71         41.04        30.04 o
   9   0   2         81.87         95.21        49.35 o
  10   0   2         19.63         37.28        30.08 o
 -10   1   2        257.84        277.52        57.45 o
  -9   1   2        289.16        185.92        42.19 o
  -8   1   2        101.99         51.23        32.23 o
  -7   1   2        126.09        125.38        42.11 o
  -6   1   2        514.84        507.26        81.49 o
  -5   1   2        436.33        493.42        37.75 o
  -4   1   2       1460.36       1747.15       107.45 o
  -3   1   2       3434.14       3758.46       115.00 o
  -2   1   2        979.43       1143.66        45.84 o
  -1   1   2       1323.51       1447.70       240.49 o
   0   1   2      14161.26      16039.12       430.03 o
   1   1   2       3442.20       4063.15       116.74 o
   2   1   2        822.99        790.79        58.29 o
   3   1   2       1157.44       1275.47       123.57 o
   4   1   2       6411.64       7558.03       454.87 o
   5   1   2       3092.10       3616.10       189.42 o
   6   1   2       1985.62       2290.11       130.29 o
   7   1   2        413.58        416.12        88.69 o
   8   1   2          8.03         35.89        40.72 o
   9   1   2         64.15         78.81        48.01 o
 -10   2   2        144.73        150.46        46.69 o
  -9   2   2        145.60        159.67        54.13 o
  -8   2   2          4.68         13.77        19.62 o
  -7   2   2         16.48          3.71         8.31 o
  -6   2   2        407.43        336.07        41.91 o
  -5   2   2       1497.74       1168.97        78.25 o
  -4   2   2       3473.38       3743.53       197.22 o
  -3   2   2       5158.55       4981.54       277.67 o
  -2   2   2       2994.77       2952.82       118.17 o
  -1   2   2        576.00        632.43        21.85 o
   0   2   2        166.72        205.66        10.51 o
   1   2   2       4498.12       4933.58       159.79 o
   2   2   2       2415.82       2737.69       199.99 o
   3   2   2        527.66        481.38        50.57 o
   4   2   2       1043.97       1031.23        62.27 o
   5   2   2       3771.72       3927.40       416.94 o
   6   2   2       2578.68       2427.22       135.29 o
   7   2   2        630.05        457.06        89.89 o
   8   2   2        224.78        181.62        65.04 o
   9   2   2         41.56         95.61        65.71 o
 -10   3   2        295.20        395.46        84.26 o
  -9   3   2         66.87         95.48        35.40 o
  -8   3   2        222.91        151.31        51.32 o
  -7   3   2        272.12        236.42        58.16 o
  -6   3   2        488.18        365.21        34.18 o
  -5   3   2        944.17        664.36        49.64 o
  -4   3   2       3821.83       3986.79       148.12 o
  -3   3   2       4510.30       4841.68       125.08 o
  -2   3   2       7402.68       7250.48       183.29 o
  -1   3   2       5508.04       5851.52       137.11 o
   0   3   2       1929.26       2172.64        53.49 o
   1   3   2         16.50         29.53         5.80 o
   2   3   2        469.13        511.35        35.55 o
   3   3   2        257.72        138.44        38.62 o
   4   3   2       2320.94       1814.39       173.17 o
   5   3   2       1311.68       1204.28        69.41 o
   6   3   2       1175.87       1014.30        90.70 o
   7   3   2        597.29        709.22       122.97 o
   8   3   2        192.03        232.35        75.90 o
   9   3   2          4.38         56.99        46.98 o
 -10   4   2        150.04        208.66        60.39 o
  -9   4   2        135.79        141.43        48.10 o
  -8   4   2        234.57        271.56        62.49 o
  -7   4   2        742.39        663.36       166.73 o
  -6   4   2         37.30         45.22        21.93 o
  -5   4   2        707.31        839.59        71.16 o
  -4   4   2       1127.94       1289.64        72.46 o
  -3   4   2       8318.46       8323.28       261.49 o
  -2   4   2       7626.43       7678.47       244.89 o
  -1   4   2       5500.66       6231.95       221.76 o
   0   4   2       1883.05       2022.82        58.35 o
   1   4   2         76.68         50.06        10.13 o
   2   4   2         20.22         53.74        15.32 o
   3   4   2        301.89        324.86        46.22 o
   4   4   2       1664.65       1575.09       116.49 o
   5   4   2        590.51        538.14        68.32 o
   6   4   2        181.55        263.49        48.33 o
   7   4   2        198.68        279.62        67.12 o
   8   4   2         58.09         85.31        32.49 o
 -10   5   2        247.42        352.19        83.77 o
  -9   5   2        295.95        430.38        89.09 o
  -8   5   2        232.31        233.56        66.87 o
  -7   5   2          4.90         12.96        10.49 o
  -6   5   2        425.10        337.53        35.06 o
  -5   5   2       1355.42       1541.44       101.46 o
  -4   5   2       1363.75       1522.89        77.99 o
  -3   5   2       1043.68        894.81        59.10 o
  -2   5   2       5652.77       5446.71       190.91 o
  -1   5   2       2884.82       2762.24       100.93 o
   0   5   2       1225.45       1183.25        63.50 o
   1   5   2       1942.87       2090.54        95.58 o
   2   5   2        216.34        199.75        22.28 o
   3   5   2        169.41        109.73        28.87 o
   4   5   2        239.18        247.57        44.64 o
   5   5   2       1002.46       1021.69       165.08 o
   6   5   2        154.40        197.92        42.71 o
   7   5   2        204.64        178.08        47.79 o
  -9   6   2        196.32        293.59        79.57 o
  -8   6   2        283.88        328.59        78.67 o
  -7   6   2        226.38        210.66        43.70 o
  -6   6   2         12.12         15.87        10.13 o
  -5   6   2        760.79        805.07        53.86 o
  -4   6   2        608.76        593.59        57.55 o
  -3   6   2       2015.82       2104.97       131.82 o
  -2   6   2        694.60        638.92        51.80 o
  -1   6   2        997.80       1050.28        67.02 o
   0   6   2        963.47        919.42        52.32 o
   1   6   2        594.90        510.73        47.04 o
   2   6   2        134.25         95.25        15.95 o
   3   6   2        193.59        132.87        37.21 o
   4   6   2        218.61        229.31        47.63 o
   5   6   2        308.61        250.22        57.73 o
   6   6   2        315.50        330.08        63.12 o
  -9   7   2        301.37        475.21       100.35 o
  -8   7   2        251.19        369.94        87.39 o
  -7   7   2        267.73        241.48        48.61 o
  -6   7   2         67.94         78.44        31.60 o
  -5   7   2        158.35        128.70        25.98 o
  -4   7   2        101.04        125.85        22.75 o
  -3   7   2        987.86        864.44       202.29 o
  -2   7   2       1786.84       1669.85       106.79 o
  -1   7   2        185.65        217.98        30.88 o
   0   7   2         91.52        119.00        25.26 o
   1   7   2         38.18         33.62        14.84 o
   2   7   2         39.98         32.14        12.25 o
   3   7   2         56.79         88.05        34.30 o
   4   7   2        305.49        348.35        62.99 o
   5   7   2        335.32        379.86        68.15 o
  -8   8   2        245.12        353.80        84.71 o
  -7   8   2         84.30        134.32        40.11 o
  -6   8   2        182.47        165.18        42.89 o
  -5   8   2         35.60         65.12        30.22 o
  -4   8   2        560.31        541.81        70.63 o
  -3   8   2        403.77        293.52        50.24 o
  -2   8   2       1630.95       1498.74       124.65 o
  -1   8   2        297.52        245.75        35.09 o
   0   8   2        219.44        286.14        42.41 o
   1   8   2          6.84         41.12        16.99 o
   2   8   2         78.41         84.89        47.83 o
   3   8   2         95.66         70.66        34.14 o
   4   8   2         38.03         65.77        34.33 o
  -7   9   2         24.65         80.34        33.07 o
  -6   9   2          4.09         18.39        35.96 o
  -5   9   2        130.83        196.25        62.22 o
  -4   9   2        378.85        401.77        65.05 o
  -3   9   2        487.68        517.73        78.16 o
  -2   9   2        301.37        285.43        49.56 o
  -1   9   2        751.76        738.68        73.78 o
   0   9   2        415.72        427.87        99.10 o
   1   9   2        219.69        306.56        80.59 o
   2   9   2         67.54         48.41        51.32 o
   3   9   2         90.24        142.10        60.84 o
  -5  10   2          2.22         34.64        27.57 o
  -4  10   2         78.66        110.72        39.72 o
  -3  10   2        103.88        114.98        36.47 o
  -2  10   2        455.64        424.28        53.62 o
  -1  10   2         96.49         70.18        41.21 o
   0  10   2        113.91        124.49        64.10 o
   2 -11   3          0.03         31.02        41.21 o
   3 -11   3          3.19         14.75        24.94 o
  -2 -10   3          1.42         56.19        53.19 o
  -1 -10   3         32.55         40.81        49.44 o
   0 -10   3         44.98         40.77        16.44 o
   1 -10   3         85.38        123.53        33.68 o
   2 -10   3          1.66          9.12        26.46 o
   3 -10   3         40.00         33.03        21.37 o
   4 -10   3          2.36         17.12        28.25 o
   5 -10   3          2.94         11.33        24.82 o
   6 -10   3         38.12         63.08        35.68 o
  -4  -9   3          5.59         57.84        57.44 o
  -3  -9   3          2.48         28.07        39.74 o
  -2  -9   3         18.78         72.16        27.48 o
  -1  -9   3          0.08         15.79        18.25 o
   0  -9   3         82.84        101.37        39.20 o
   1  -9   3          8.19          6.42        20.61 o
   2  -9   3         60.67         50.82        28.38 o
   3  -9   3         21.59         59.14        36.52 o
   4  -9   3         10.59         10.33        16.52 o
   5  -9   3         68.63         96.19        34.09 o
   6  -9   3          0.00          2.29        28.27 o
   7  -9   3          1.84         14.99        32.92 o
  -5  -8   3          0.24         14.39        22.75 o
  -4  -8   3          0.34         13.72        22.31 o
  -3  -8   3          0.32         35.34        16.39 o
  -2  -8   3        119.15        173.69        35.00 o
  -1  -8   3         89.58         62.42        28.16 o
   0  -8   3          1.54          9.03         9.59 o
   1  -8   3          9.64         33.25        15.85 o
   2  -8   3         23.24         60.79        33.93 o
   3  -8   3          0.78        -20.82        23.62 o
   4  -8   3         38.66         19.51        20.95 o
   5  -8   3        202.69        212.62        44.13 o
   6  -8   3         48.49         42.74        26.41 o
   7  -8   3          0.57         16.11         8.91 o
   8  -8   3          0.90         10.74        10.53 o
  -6  -7   3         18.41        119.84        72.19 o
  -5  -7   3          3.83          7.89        17.16 o
  -4  -7   3          0.27          9.56        17.27 o
  -3  -7   3         25.56         22.18        18.46 o
  -2  -7   3         18.88         22.30         5.39 o
  -1  -7   3          3.95         16.95         8.74 o
   0  -7   3         69.22         68.37        24.99 o
   1  -7   3         80.78         43.36        12.10 o
   2  -7   3        529.54        388.17        46.69 o
   3  -7   3        130.87         62.97        19.71 o
   4  -7   3         20.04         23.98        16.79 o
   5  -7   3         57.47         74.26        27.86 o
   6  -7   3         46.14         24.68        20.65 o
   7  -7   3         71.63        117.08        36.51 o
   8  -7   3          8.03         12.59        15.38 o
   9  -7   3         18.50         33.47        17.70 o
  -7  -6   3          3.02         48.68        48.10 o
  -6  -6   3        209.69        278.92        50.44 o
  -5  -6   3         30.42         27.95        32.97 o
  -4  -6   3        137.76        108.45        43.00 o
  -3  -6   3         75.24         40.52        24.27 o
  -2  -6   3         59.63         67.51        16.73 o
  -1  -6   3         19.95         27.94        12.86 o
   0  -6   3        187.03        151.85        23.07 o
   1  -6   3         41.38         40.84        11.42 o
   2  -6   3        191.91        160.10        41.63 o
   3  -6   3        702.65        778.98       144.00 o
   4  -6   3        771.95        874.47        77.55 o
   5  -6   3        100.30         77.50        23.05 o
   6  -6   3         40.26         50.28        22.65 o
   7  -6   3         23.44         61.09        25.85 o
   8  -6   3         70.63         78.36        24.66 o
   9  -6   3          7.47         17.71        19.51 o
  -8  -5   3          3.64         10.19        29.23 o
  -7  -5   3         42.62         43.65        21.73 o
  -6  -5   3          7.35         38.17        65.44 o
  -5  -5   3         55.34         32.36        17.16 o
  -4  -5   3        156.07        160.05        25.20 o
  -3  -5   3        208.92        244.27        28.90 o
  -2  -5   3        925.15        939.67        80.33 o
  -1  -5   3        116.42        146.15        17.37 o
   0  -5   3         10.84         11.89         4.90 o
   1  -5   3         55.18         80.45        20.81 o
   2  -5   3          0.28         16.45         5.48 o
   3  -5   3        399.47        444.29        38.28 o
   4  -5   3        557.59        738.48        51.14 o
   5  -5   3        734.70        601.12        61.97 o
   6  -5   3         22.75         46.67        19.54 o
   7  -5   3        384.75        456.87        55.67 o
   8  -5   3        257.90        225.40        48.86 o
   9  -5   3          5.27          6.64        16.96 o
  10  -5   3         45.83         35.31        39.96 o
  -8  -4   3          4.22         29.52        23.71 o
  -7  -4   3         30.97         57.26        28.67 o
  -6  -4   3         37.83         81.54        28.92 o
  -5  -4   3        169.78        175.35        32.77 o
  -4  -4   3         44.45         59.15        15.83 o
  -3  -4   3         74.54         69.35        14.93 o
  -2  -4   3          0.44         10.02         8.39 o
  -1  -4   3          6.73         20.64         6.49 o
   0  -4   3        371.68        424.00        23.19 o
   1  -4   3        201.86        255.52        19.02 o
   2  -4   3          0.19          4.99         3.57 o
   3  -4   3         46.63         75.09        14.21 o
   4  -4   3        423.01        485.38        37.05 o
   5  -4   3        225.33        177.05        16.02 o
   6  -4   3         53.61         26.14         6.52 o
   7  -4   3        280.09        266.04        27.91 o
   8  -4   3        241.02        238.59        37.82 o
   9  -4   3          4.21         26.03        11.02 o
  10  -4   3         24.00         29.68        48.05 o
  -9  -3   3          0.00         15.54        21.44 o
  -8  -3   3         25.43         28.31        23.62 o
  -7  -3   3         59.55         64.27        21.21 o
  -6  -3   3         23.61         45.93        23.87 o
  -5  -3   3         98.71        128.19        25.43 o
  -4  -3   3        100.35         85.09        18.85 o
  -3  -3   3        607.79        599.14        38.80 o
  -2  -3   3       1291.03       1327.77        43.95 o
  -1  -3   3         37.22         27.68         5.65 o
   0  -3   3          1.03          3.90         3.32 o
   1  -3   3         61.84         55.37         6.45 o
   2  -3   3       1147.57       1194.03        49.88 o
   3  -3   3       4937.85       6083.83       174.91 o
   4  -3   3        314.68        266.74        18.68 o
   5  -3   3          5.86         28.13         9.05 o
   6  -3   3        882.82        785.81        80.47 o
   7  -3   3         26.58         53.10        18.89 o
   8  -3   3        122.68        125.85        28.07 o
   9  -3   3          0.67         27.49        21.31 o
  10  -3   3         24.18         73.31        52.52 o
  -9  -2   3         71.42         67.68        26.37 o
  -8  -2   3         21.65          4.25        18.19 o
  -7  -2   3          0.16         -9.21        21.10 o
  -6  -2   3         15.57         19.94        12.20 o
  -5  -2   3        260.14        214.96        44.66 o
  -4  -2   3        114.00         88.54        15.63 o
  -3  -2   3          0.00          4.32         4.49 o
  -2  -2   3       1111.77       1091.93        43.90 o
  -1  -2   3        742.56        814.51        35.75 o
   0  -2   3        433.58        476.69        23.86 o
   1  -2   3          4.19          8.21         4.32 o
   2  -2   3       1123.25       1170.98        49.02 o
   3  -2   3       3255.28       3469.19       104.68 o
   4  -2   3       2013.82       1976.57        82.81 o
   5  -2   3        465.81        440.85        42.00 o
   6  -2   3       1000.67        979.93        56.98 o
   7  -2   3        851.56        889.74        80.33 o
   8  -2   3        174.12        164.60        27.66 o
   9  -2   3          1.57          8.27        17.54 o
  10  -2   3         42.50        109.07        58.16 o
 -10  -1   3          0.51        -26.64        26.64 o
  -9  -1   3          3.75         -5.01        11.22 o
  -8  -1   3          5.13         -2.91        19.49 o
  -7  -1   3          3.91          3.31         7.29 o
  -6  -1   3        110.56         75.45        32.18 o
  -5  -1   3        151.74        124.56        25.68 o
  -4  -1   3        509.25        428.86        51.61 o
  -3  -1   3        120.05         91.80        17.60 o
  -2  -1   3        929.07        872.49        48.51 o
  -1  -1   3       4858.01       4808.81       133.17 o
   0  -1   3         29.72         21.78         7.57 o
   1  -1   3          1.21          6.30         6.17 o
   2  -1   3        126.82        190.16        17.84 o
   3  -1   3        274.78        234.55        18.65 o
   4  -1   3         29.65          3.06         7.60 o
   5  -1   3        381.91        460.83        37.97 o
   6  -1   3        275.30        319.40        43.83 o
   7  -1   3        106.99         92.03        25.66 o
   8  -1   3        416.79        226.59        42.34 o
   9  -1   3         26.76         45.63        32.18 o
  10  -1   3         19.01         25.61        33.48 o
 -10   0   3          3.44         31.28        23.53 o
  -9   0   3          3.66         18.64        21.95 o
  -8   0   3          0.51         26.33        27.76 o
  -7   0   3         11.87         48.50        27.04 o
  -6   0   3        506.99        451.52        69.60 o
  -5   0   3       1079.50       1049.12       105.49 o
  -4   0   3         18.44         11.96         8.32 o
  -3   0   3       1261.98       1215.78        71.74 o
  -2   0   3         43.32         44.32         8.83 o
  -1   0   3       1076.58       1288.39        64.46 o
   0   0   3        199.72        214.99        15.92 o
   1   0   3         27.66         21.17         3.54 o
   2   0   3        290.09        243.84        15.20 o
   3   0   3         16.77         42.76         7.42 o
   4   0   3         35.33         67.82        11.67 o
   5   0   3          3.64          0.26         6.37 o
   6   0   3          0.16          2.66         3.14 o
   7   0   3         64.52         81.18        46.40 o
   8   0   3         12.80         62.76        43.58 o
   9   0   3         73.83        119.22        57.57 o
  10   0   3          7.87          6.79        22.31 o
 -10   1   3         36.49         26.06        20.37 o
  -9   1   3         20.27         21.84        17.59 o
  -8   1   3         62.88         91.23        44.34 o
  -7   1   3         29.16         22.71        25.70 o
  -6   1   3        379.59        296.03        40.78 o
  -5   1   3        103.27         78.22        19.83 o
  -4   1   3        283.82        465.25        30.81 o
  -2   1   3        344.10        307.00        26.73 o
  -1   1   3        456.88        573.17        47.28 o
   0   1   3       2661.77       3114.02       143.40 o
   1   1   3       4952.07       5920.42       220.66 o
   2   1   3        723.85        964.54        38.20 o
   3   1   3        134.61        119.79        11.45 o
   4   1   3          1.11         10.83         9.72 o
   5   1   3        350.66        322.60        36.15 o
   6   1   3         74.88         40.69        16.05 o
   7   1   3          5.98         15.95        12.15 o
   8   1   3         31.17         59.14        46.22 o
   9   1   3          0.21         52.93        43.09 o
 -10   2   3          9.41         45.82        31.74 o
  -9   2   3         13.37         43.23        28.97 o
  -8   2   3        179.38        205.22        56.19 o
  -7   2   3         14.68         10.68        16.07 o
  -6   2   3         75.02         71.01        18.89 o
  -5   2   3         21.86          4.57        10.85 o
  -4   2   3        230.44        265.18        30.21 o
  -3   2   3         35.39         41.22         9.51 o
  -2   2   3          1.63          3.23         3.27 o
  -1   2   3         24.27         26.00         4.69 o
   0   2   3       2244.34       2724.25        70.90 o
   1   2   3       3614.44       4371.73       152.70 o
   2   2   3        191.50        190.17        23.58 o
   3   2   3        158.53        289.51        36.82 o
   4   2   3        579.38        546.22       258.82 o
   5   2   3         15.97         15.08         9.26 o
   6   2   3        136.40        148.70        24.28 o
   7   2   3          2.85         38.04        38.80 o
   8   2   3        116.80        112.11        54.94 o
   9   2   3          3.97         72.37        42.78 o
 -10   3   3         44.08         44.30        42.55 o
  -9   3   3          9.41         91.05        45.19 o
  -8   3   3        147.69        230.83        61.42 o
  -7   3   3        112.75         95.47        44.54 o
  -6   3   3         35.57         45.48        26.04 o
  -5   3   3          0.79          7.23         7.76 o
  -4   3   3        198.38        173.17        25.76 o
  -3   3   3          7.95         12.79         5.14 o
  -2   3   3       1095.72       1291.20        48.76 o
  -1   3   3       1137.14       1161.51        44.27 o
   0   3   3       1303.64       1497.15        49.52 o
   1   3   3        761.19        925.33        35.64 o
   2   3   3        179.09        282.02        48.46 o
   3   3   3         77.09        124.80        38.89 o
   4   3   3        120.86        115.33        43.00 o
   5   3   3        314.79        306.29        71.16 o
   6   3   3         54.67         78.00        39.29 o
   7   3   3          0.03         63.52        45.19 o
   8   3   3          9.83         10.55        40.10 o
 -10   4   3         10.09          3.26        18.73 o
  -9   4   3        173.76        217.20        60.61 o
  -8   4   3         14.61         30.23        15.61 o
  -7   4   3          1.21         23.60        15.99 o
  -6   4   3         50.16         25.51        11.32 o
  -5   4   3        346.75        398.02        43.20 o
  -4   4   3         73.78         47.50        11.95 o
  -3   4   3        152.65        197.91        23.37 o
  -2   4   3       1469.34       1629.25        59.58 o
  -1   4   3        773.25        860.46        38.38 o
   0   4   3        164.48        106.98        12.01 o
   1   4   3        382.86        527.87        33.56 o
   2   4   3          0.37         35.09        18.28 o
   3   4   3        148.33        108.61        29.11 o
   4   4   3        672.59        608.11        72.12 o
   5   4   3         13.54         42.55        23.06 o
   6   4   3         30.37         45.37        22.52 o
   7   4   3          2.84         71.60        30.17 o
   8   4   3          0.74         -0.68        18.74 o
  -9   5   3         40.54        115.42        50.56 o
  -8   5   3          3.58         10.95        21.28 o
  -7   5   3        596.17        547.73       187.83 o
  -6   5   3        593.36        502.59        50.95 o
  -5   5   3         20.33         15.84        10.20 o
  -4   5   3        280.40        256.32        25.63 o
  -3   5   3        181.70        195.81        25.59 o
  -2   5   3          0.26         12.01         5.81 o
  -1   5   3         52.64         55.02        11.92 o
   0   5   3        248.84        191.95        20.17 o
   1   5   3        174.93        156.56        19.26 o
   2   5   3         70.25         44.83        18.61 o
   3   5   3          6.57         26.65        21.52 o
   4   5   3        796.28        738.73       106.48 o
   5   5   3         97.56         54.57        43.16 o
   6   5   3          2.74         -3.38        13.48 o
   7   5   3         20.90         16.59        11.58 o
  -9   6   3          6.85         20.83        26.06 o
  -8   6   3          6.46         39.60        40.01 o
  -7   6   3         36.48         37.24        21.95 o
  -6   6   3        183.58        130.36        24.34 o
  -5   6   3         68.27         55.15        18.57 o
  -4   6   3        813.60        707.66        56.09 o
  -3   6   3        879.20        872.06        78.68 o
  -2   6   3         66.36         73.08        17.35 o
  -1   6   3        238.16        254.09        31.33 o
   0   6   3        217.54        199.77        22.60 o
   1   6   3         28.92         28.56        11.67 o
   2   6   3         23.00         24.78        19.13 o
   3   6   3         48.84         29.72        17.55 o
   4   6   3         52.70         41.95        22.57 o
   5   6   3        207.25        140.57        42.72 o
   6   6   3          0.64         40.55        26.33 o
  -8   7   3         15.72         44.75        32.41 o
  -7   7   3          0.02         16.99        19.36 o
  -6   7   3          0.77         42.77        26.23 o
  -5   7   3        146.49        159.34        30.18 o
  -4   7   3        235.61        217.41        73.15 o
  -3   7   3        922.89        981.11       172.97 o
  -2   7   3        203.69        254.14        34.22 o
  -1   7   3         45.26         37.15        11.34 o
   0   7   3        186.69        179.25        32.65 o
   1   7   3         51.07         60.79        17.74 o
   2   7   3         15.17         46.06        22.71 o
   3   7   3         53.59         72.77        29.70 o
   4   7   3         10.92         41.87        26.37 o
   5   7   3         62.82         98.52        39.01 o
  -8   8   3        138.53        256.09        81.27 o
  -7   8   3         96.97        102.63        52.08 o
  -6   8   3          2.07          8.26        24.63 o
  -5   8   3        171.17        143.26        39.16 o
  -4   8   3          2.69         13.76        17.82 o
  -3   8   3        107.61        145.42        39.02 o
  -2   8   3        319.94        364.00        44.77 o
  -1   8   3         10.63         32.79        16.18 o
   0   8   3        218.12        293.16        44.08 o
   1   8   3        202.16        262.12        76.84 o
   2   8   3         36.44         59.27        49.48 o
   3   8   3          1.56         36.55        22.91 o
   4   8   3          3.15         27.97        21.78 o
  -6   9   3         43.81         84.66        46.94 o
  -5   9   3          5.20         33.06        28.18 o
  -4   9   3        172.82        249.05        57.19 o
  -3   9   3          0.50         -5.76        29.19 o
  -2   9   3         34.74         40.31        17.41 o
  -1   9   3         31.28         58.22        21.13 o
   0   9   3          1.70         32.68        30.31 o
   1   9   3        132.69        146.39        62.36 o
   2   9   3          9.05        -11.22        11.22 o
  -4  10   3          3.62         37.64        25.85 o
  -3  10   3         10.83         34.94        31.80 o
  -2  10   3         64.92         69.53        23.37 o
  -1  10   3         37.01          2.15        15.82 o
   0  10   3         42.05        108.13        50.24 o
   1 -11   4        186.91        214.11        57.82 o
   2 -11   4        132.74        238.66        73.98 o
   3 -11   4         40.17         66.83        36.88 o
  -2 -10   4        140.93        127.35        64.10 o
  -1 -10   4        277.33        341.85        58.62 o
   0 -10   4        457.46        454.59        67.44 o
   1 -10   4        800.91        744.43        88.78 o
   2 -10   4        175.83        186.49        66.83 o
   3 -10   4        118.28        137.86        65.62 o
   4 -10   4         87.03        387.82       141.79 o
   5 -10   4        145.06        144.79        44.11 o
   6 -10   4        415.10        506.38        79.63 o
  -4  -9   4         16.42         38.44        23.38 o
  -3  -9   4         29.85         81.89        48.72 o
  -2  -9   4        637.45        827.60       124.36 o
  -1  -9   4        621.36        765.43       157.03 o
   0  -9   4        497.32        454.07        62.86 o
   1  -9   4         12.20         25.37        17.85 o
   2  -9   4        165.73        184.57        53.73 o
   3  -9   4        344.47        391.22        87.39 o
   4  -9   4         68.94         48.22        21.51 o
   5  -9   4         29.69         34.12        23.72 o
   6  -9   4        182.97        152.21        41.00 o
   7  -9   4        396.27        614.77       156.14 o
  -5  -8   4         13.74          0.98         9.74 o
  -4  -8   4         59.31        167.40        64.37 o
  -3  -8   4        358.30        427.06        58.74 o
  -2  -8   4        208.78        312.60        50.00 o
  -1  -8   4        799.52        785.16        79.64 o
   0  -8   4        914.98        783.81        80.79 o
   1  -8   4       1191.69       1272.51       153.95 o
   2  -8   4        539.32        380.80        78.85 o
   3  -8   4        199.05        210.45        62.45 o
   4  -8   4        152.31        121.79        34.73 o
   5  -8   4        100.26         90.44        30.10 o
   6  -8   4         15.82         28.61        20.72 o
   7  -8   4        157.26        258.92        48.72 o
   8  -8   4        312.46        400.76        63.22 o
  -6  -7   4        134.57        183.05        68.08 o
  -5  -7   4         21.37         57.57        26.05 o
  -4  -7   4        163.21        124.62        46.71 o
  -3  -7   4        440.31        476.58        98.61 o
  -2  -7   4        545.06        644.99        70.56 o
  -1  -7   4        837.97        729.77        72.90 o
   0  -7   4       2521.74       2327.44       145.67 o
   1  -7   4       1381.88       1248.12       173.99 o
   2  -7   4        600.43        514.53        69.35 o
   3  -7   4          3.62         17.90        16.59 o
   4  -7   4        282.75        246.04        46.93 o
   5  -7   4        151.88        127.33        34.74 o
   6  -7   4        769.33        755.30        80.13 o
   7  -7   4        163.39        206.02        39.47 o
   8  -7   4        274.06        428.09        80.15 o
   9  -7   4        576.69        579.68       125.61 o
  -7  -6   4         90.34        222.38        80.55 o
  -6  -6   4         23.70         54.44        26.02 o
  -5  -6   4          3.62         33.97        39.31 o
  -4  -6   4         81.17         67.33        22.33 o
  -3  -6   4        398.77        335.87        66.85 o
  -2  -6   4        549.32        452.52        53.42 o
  -1  -6   4        870.03        687.25        64.51 o
   0  -6   4       1615.94       1312.59       100.95 o
   1  -6   4       1111.35       1023.12       102.68 o
   2  -6   4        510.13        404.09       111.55 o
   3  -6   4        280.11        221.76        36.87 o
   4  -6   4        198.69        140.81        31.53 o
   5  -6   4        459.17        543.22        62.24 o
   6  -6   4        623.23        774.04        79.92 o
   7  -6   4        209.14        212.01        38.04 o
   8  -6   4        219.35        286.06        47.63 o
   9  -6   4        556.60        665.50       125.65 o
  -8  -5   4        180.71        284.97        78.76 o
  -7  -5   4        160.03        201.99        43.50 o
  -6  -5   4        460.07        560.62        66.30 o
  -5  -5   4        293.66        191.63        39.04 o
  -4  -5   4         32.25         68.04        16.04 o
  -3  -5   4        549.39        520.53        41.67 o
  -2  -5   4       1761.00       1430.06        92.10 o
  -1  -5   4        114.17        125.95        18.65 o
   0  -5   4         91.98         74.64        13.33 o
   1  -5   4        768.44        716.09        46.38 o
   2  -5   4       1592.47       1849.38        99.63 o
   3  -5   4        924.09        851.23        54.67 o
   4  -5   4        663.87        600.82        45.54 o
   5  -5   4        111.73        142.38        21.79 o
   6  -5   4        458.25        575.79        94.83 o
   7  -5   4        203.23        186.66        33.92 o
   8  -5   4        270.42        374.70        48.86 o
   9  -5   4        397.51        442.85        94.72 o
  10  -5   4        325.67        340.39        90.97 o
  -8  -4   4        132.96        183.57        43.29 o
  -7  -4   4        217.15        354.99        53.74 o
  -6  -4   4        261.42        350.93        49.77 o
  -5  -4   4       1336.06       1491.56       226.12 o
  -4  -4   4         40.33         61.23        17.41 o
  -3  -4   4        753.67        630.51        41.25 o
  -2  -4   4       1012.14        812.90        48.13 o
  -1  -4   4       4494.71       4826.62       159.98 o
   0  -4   4        300.41        238.41        18.44 o
   1  -4   4       2252.46       2109.51       108.32 o
   2  -4   4       8666.53       9426.19       318.32 o
   3  -4   4       1996.65       1722.81       168.26 o
   4  -4   4       1714.40       1844.85       118.44 o
   5  -4   4        797.02       1000.83        44.70 o
   6  -4   4       1218.76       1115.10        91.76 o
   7  -4   4        646.47        586.99        85.51 o
   8  -4   4        234.00        320.12        43.43 o
   9  -4   4        523.70        513.00        76.23 o
  10  -4   4        328.80        339.64        64.76 o
  -9  -3   4         81.28        142.10        57.26 o
  -8  -3   4        286.04        368.74        58.41 o
  -7  -3   4        302.97        344.71        51.44 o
  -6  -3   4        165.70        125.09        26.75 o
  -5  -3   4        640.14        597.98        70.20 o
  -4  -3   4       1045.00        964.89        73.15 o
  -3  -3   4        988.93        878.93        68.49 o
  -2  -3   4       2635.26       2554.86       149.82 o
  -1  -3   4       1705.28       1472.24        92.12 o
   0  -3   4       2064.19       1878.81        67.14 o
   1  -3   4       1001.91        849.11        53.35 o
   2  -3   4       2101.12       1690.14       139.60 o
   3  -3   4       9622.28      10575.94       286.24 o
   4  -3   4       3221.77       3309.00       121.05 o
   5  -3   4        578.34        507.74        54.71 o
   6  -3   4        173.73        130.11        18.33 o
   7  -3   4       2385.64       2684.14       144.87 o
   8  -3   4        304.91        296.10        36.85 o
   9  -3   4        195.28        230.20        48.93 o
  10  -3   4        317.34        374.63       105.09 o
  -9  -2   4        137.99        157.27        39.83 o
  -8  -2   4        319.59        398.19        59.10 o
  -7  -2   4         32.12         28.02        12.04 o
  -6  -2   4          5.89         20.02        14.13 o
  -5  -2   4        833.98        873.10        57.29 o
  -4  -2   4        814.27        806.22        70.13 o
  -3  -2   4       1294.71       1164.99        67.61 o
  -2  -2   4       1696.62       1566.71       110.42 o
  -1  -2   4       1239.07       1430.48        53.85 o
   0  -2   4          8.38         11.46         4.75 o
   1  -2   4       1545.57       1660.71       114.21 o
   2  -2   4        793.60        729.92        42.55 o
   3  -2   4       1435.15       1489.86        72.55 o
   4  -2   4       2316.23       2367.13       109.04 o
   5  -2   4        303.42        295.23        45.81 o
   6  -2   4          5.88         19.41        10.05 o
   7  -2   4        205.99        236.49        30.15 o
   8  -2   4        203.05        181.47        27.74 o
   9  -2   4        396.42        298.38        91.28 o
  10  -2   4        210.70        266.01        86.67 o
  -9  -1   4         91.26         89.36        42.47 o
  -8  -1   4        712.00        944.34       126.73 o
  -7  -1   4        174.69        281.17        65.71 o
  -6  -1   4        423.37        409.73        48.64 o
  -5  -1   4       3268.94       3205.23       202.72 o
  -4  -1   4       2175.48       2086.88       165.53 o
  -3  -1   4       3760.65       3169.51       119.96 o
  -2  -1   4       1233.39       1100.77        51.77 o
  -1  -1   4         74.81         86.77         9.21 o
   0  -1   4      15398.76      18552.71       542.16 o
   1  -1   4      24363.88      30573.90      1093.48 o
   2  -1   4       5830.87       6597.40       381.36 o
   3  -1   4       1877.61       2101.43       140.72 o
   4  -1   4       1555.68       1627.26       111.07 o
   5  -1   4        182.36        184.03        26.39 o
   6  -1   4         95.09        122.54        28.27 o
   7  -1   4        424.39        374.77        37.27 o
   8  -1   4         71.72         39.00        22.46 o
   9  -1   4         12.54         -0.63        10.42 o
  10  -1   4        219.68        212.60        85.60 o
 -10   0   4         73.78         42.54        27.93 o
  -9   0   4        134.79        120.56        40.82 o
  -8   0   4        377.13        397.92        81.85 o
  -7   0   4       1406.92       1070.89       124.31 o
  -6   0   4       1793.15       1609.62       148.72 o
  -5   0   4       1310.53       1349.28       126.64 o
  -4   0   4       5238.57       5951.09       255.63 o
  -3   0   4       2959.78       3225.77       151.56 o
  -2   0   4       1629.29       1703.95        81.29 o
  -1   0   4       4002.74       4877.76       198.08 o
   0   0   4      36799.86      42918.81      1232.35 o
   1   0   4      18835.17      22025.07       627.01 o
   2   0   4       3941.86       4709.94       183.65 o
   3   0   4       2615.98       2944.56       145.78 o
   4   0   4       4579.92       4872.64       171.28 o
   5   0   4       1532.53       1768.32       150.56 o
   6   0   4        327.30        416.92        37.01 o
   7   0   4         40.50         82.43        40.99 o
   8   0   4          3.94         19.71        32.77 o
   9   0   4         56.94         75.36        51.23 o
 -10   1   4         13.16          7.61        13.65 o
  -9   1   4        110.63         49.80        49.26 o
  -8   1   4        594.40        522.77        97.89 o
  -7   1   4        996.75       1045.73       280.81 o
  -6   1   4       1820.26       1734.27       276.65 o
  -5   1   4        883.20        865.85        71.17 o
  -4   1   4        170.91        209.79        26.43 o
  -3   1   4       3222.59       3811.20       202.92 o
  -2   1   4       2589.21       3160.60       147.56 o
  -1   1   4        411.42        409.51        44.63 o
   0   1   4       7912.39       9968.19       350.28 o
   1   1   4        733.06        740.41        58.63 o
   2   1   4       3677.96       4362.41       198.20 o
   3   1   4       4269.55       4416.67       151.08 o
   4   1   4        988.99        871.00        68.05 o
   5   1   4       1199.55       1139.07        77.65 o
   6   1   4        213.72        263.71        35.48 o
   7   1   4         79.48         67.10        42.51 o
   8   1   4          7.31         49.08        40.77 o
   9   1   4        130.88        123.95        56.01 o
 -10   2   4         98.04         88.73        47.43 o
  -9   2   4        137.28        123.02        60.30 o
  -8   2   4        179.09        138.22        42.78 o
  -7   2   4       1298.12       1207.99       189.60 o
  -6   2   4       2400.72       2520.23       460.93 o
  -5   2   4       2741.91       2165.96       125.29 o
  -4   2   4       1177.17       1116.06        80.87 o
  -3   2   4        532.49        500.78        33.79 o
  -2   2   4       1047.65       1014.87        42.36 o
  -1   2   4        384.02        403.92        21.54 o
   0   2   4        738.76        779.71        34.51 o
   2   2   4        754.35        703.96        47.14 o
   3   2   4       2218.99       2233.97       169.82 o
   4   2   4       1390.13       1330.65       125.65 o
   5   2   4        622.34        539.76        95.35 o
   6   2   4         57.96         21.10        22.66 o
   7   2   4          3.33         32.32        21.90 o
   8   2   4          8.38         33.21        30.75 o
   9   2   4        194.22        255.69        83.72 o
 -10   3   4         16.61         72.91        51.45 o
  -9   3   4        324.09        395.55       100.22 o
  -8   3   4         36.90         43.31        35.65 o
  -7   3   4       1306.21       1327.51       254.79 o
  -6   3   4       1597.02       1286.69       110.14 o
  -5   3   4       3855.53       3305.49       351.86 o
  -4   3   4       1695.29       1792.48       105.67 o
  -3   3   4        635.92        666.65        42.46 o
  -2   3   4       1362.88       1384.80        52.61 o
  -1   3   4       2118.76       2322.61        77.54 o
   0   3   4        115.39        103.89        10.92 o
   1   3   4       3865.36       3959.44       111.96 o
   2   3   4       2170.72       2635.88       221.76 o
   3   3   4       2229.49       2829.94       231.91 o
   4   3   4        905.43       1046.35       132.00 o
   5   3   4       1025.87       1451.42       170.09 o
   6   3   4         52.44         68.21        44.92 o
   7   3   4          2.72         63.43        43.99 o
   8   3   4         47.34          1.88        17.48 o
 -10   4   4         58.42        167.67        63.16 o
  -9   4   4        170.31         97.40        54.36 o
  -8   4   4        377.88        291.74        53.89 o
  -7   4   4         37.08         15.06        12.05 o
  -6   4   4        476.89        425.40        50.23 o
  -5   4   4       1034.36       1086.83        95.36 o
  -4   4   4       3519.31       3964.68       224.30 o
  -3   4   4        140.66        144.24        24.86 o
  -2   4   4        260.40        248.18        21.19 o
  -1   4   4        257.57        277.17        29.38 o
   0   4   4         49.19         97.61        14.18 o
   1   4   4       1147.69       1177.72        59.66 o
   2   4   4       3411.53       3852.10       199.85 o
   3   4   4       4510.75       5003.91       487.37 o
   4   4   4       1482.42       1507.57       119.84 o
   5   4   4         77.23         90.71        30.38 o
   6   4   4          4.88          1.08        12.04 o
   7   4   4         35.69         81.14        30.58 o
   8   4   4         96.73         74.90        76.53 o
  -9   5   4         62.28         96.20        46.04 o
  -8   5   4        339.32        398.10        90.52 o
  -7   5   4        484.87        449.15       150.57 o
  -6   5   4          9.43         17.55        13.19 o
  -5   5   4        843.22        900.63       100.55 o
  -4   5   4       2247.15       2816.55       122.42 o
  -3   5   4        865.39        977.72        74.12 o
  -2   5   4         59.09         76.71        15.32 o
  -1   5   4         27.39         36.57        12.80 o
   0   5   4         85.70         70.76        14.49 o
   1   5   4        963.27        863.21        57.08 o
   2   5   4       2851.45       3029.69       478.41 o
   3   5   4       2106.86       2210.41       198.69 o
   4   5   4       1275.32       1224.20       181.84 o
   5   5   4          3.65         43.65        22.16 o
   6   5   4         16.65         24.60        20.16 o
   7   5   4         39.46         87.23        35.12 o
  -9   6   4         15.66        104.46        52.48 o
  -8   6   4        222.63        371.19        89.22 o
  -7   6   4        282.11        202.18        57.08 o
  -6   6   4       1831.96       1703.22       209.71 o
  -5   6   4       1381.73       1468.57       102.69 o
  -4   6   4       1423.01       1667.88       155.58 o
  -3   6   4         47.32         48.50        18.18 o
  -2   6   4        439.65        415.95        41.11 o
  -1   6   4         74.07         74.93        23.85 o
   0   6   4        534.76        579.14        72.68 o
   1   6   4       2085.88       2171.72       120.11 o
   2   6   4       1080.71        957.86        94.26 o
   3   6   4        217.39        234.88        49.55 o
   4   6   4        773.76        683.66        85.32 o
   5   6   4        373.89        392.86        64.86 o
   6   6   4         77.41         77.27        34.35 o
  -8   7   4         56.83        112.38        51.58 o
  -7   7   4        364.52        375.17        85.51 o
  -6   7   4        792.86        815.16       130.30 o
  -5   7   4        970.47        902.57       125.30 o
  -4   7   4       1069.55       1072.81       143.58 o
  -3   7   4        792.45        724.17        76.85 o
  -2   7   4          4.05          7.57        11.45 o
  -1   7   4         63.47        102.54        30.72 o
   0   7   4        339.12        349.11        54.30 o
   1   7   4        597.75        560.59        94.27 o
   2   7   4        579.09        595.26        75.68 o
   3   7   4        398.50        414.65        68.21 o
   4   7   4        324.61        326.02        99.73 o
   5   7   4         72.02         53.33        30.07 o
  -7   8   4        196.38        243.75        78.23 o
  -6   8   4        391.98        511.69       106.39 o
  -5   8   4        735.61       1038.70       156.76 o
  -4   8   4        318.66        317.46        85.74 o
  -3   8   4        983.40       1040.36       145.95 o
  -2   8   4        132.10        147.52        39.18 o
  -1   8   4         76.31         84.28        34.00 o
   0   8   4         32.07         35.04        27.23 o
   1   8   4        301.81        317.24        77.33 o
   2   8   4        207.99        296.01        75.72 o
   3   8   4        204.20        278.60        58.71 o
   4   8   4        180.72        215.52        55.17 o
  -6   9   4        460.32        686.42       130.88 o
  -5   9   4        395.61        587.36       114.70 o
  -4   9   4        299.15        439.18       106.66 o
  -3   9   4        372.32        360.96        90.38 o
  -2   9   4        526.86        545.27        76.88 o
  -1   9   4        252.30        210.73        47.84 o
   0   9   4         86.48        128.25        53.46 o
   1   9   4         36.33         80.68        62.27 o
   2   9   4        176.02        189.89        66.92 o
  -3  10   4        211.99        278.44        85.11 o
  -2  10   4         37.53          1.29        26.89 o
   1 -11   5         39.19         39.74        29.14 o
   2 -11   5          1.41         51.41        33.39 o
   3 -11   5          1.34         20.70        38.04 o
  -2 -10   5         77.55        191.09        78.54 o
  -1 -10   5          7.89         36.81        24.16 o
   0 -10   5          0.02         17.99        18.02 o
   1 -10   5        162.58        125.93        37.67 o
   2 -10   5         43.09         80.59        46.13 o
   3 -10   5          3.05          8.90        21.55 o
   4 -10   5        105.39         95.84        57.53 o
   5 -10   5        121.10        183.09        66.38 o
   6 -10   5        179.20        195.18        48.65 o
  -4  -9   5          1.12         46.89        45.42 o
  -3  -9   5         29.68         48.46        40.19 o
  -2  -9   5        215.28        229.65        47.87 o
  -1  -9   5         26.03         59.36        30.08 o
   0  -9   5          0.15         11.53        18.55 o
   1  -9   5        237.23        266.50        49.21 o
   2  -9   5        177.45        156.99        50.38 o
   3  -9   5          4.91         15.11        28.43 o
   4  -9   5          4.16          0.49        30.44 o
   5  -9   5         20.67         22.12        19.72 o
   6  -9   5          9.33         27.75        17.80 o
   7  -9   5         12.85         18.14        26.98 o
  -5  -8   5          0.08          8.05        19.98 o
  -4  -8   5         33.41         33.76        24.76 o
  -3  -8   5        129.60        110.39        47.96 o
  -2  -8   5        222.21        197.54        47.00 o
  -1  -8   5         47.15         80.01        30.53 o
   0  -8   5          1.50         -2.24        10.87 o
   1  -8   5          9.38         48.26        21.72 o
   2  -8   5         68.07         81.71        48.54 o
   3  -8   5         13.32         41.97        28.74 o
   4  -8   5         21.23         13.77        18.68 o
   5  -8   5         49.30         41.73        25.13 o
   6  -8   5         13.95         24.54        17.71 o
   7  -8   5         65.38         71.00        27.73 o
   8  -8   5         20.42         75.27        27.04 o
  -6  -7   5          7.94         31.83        25.88 o
  -5  -7   5          0.04         14.44        28.43 o
  -4  -7   5          4.21         31.92        32.99 o
  -3  -7   5        108.23        140.14        54.40 o
  -2  -7   5         52.08         73.29        25.35 o
  -1  -7   5        112.67        136.34        26.17 o
   0  -7   5         82.44        127.87        41.35 o
   1  -7   5         95.98         71.59        16.34 o
   2  -7   5        216.23        239.98        48.21 o
   3  -7   5        447.36        418.17        80.24 o
   4  -7   5         12.72          1.92        13.55 o
   5  -7   5         20.15         16.14        15.48 o
   6  -7   5        113.76        124.89        32.25 o
   7  -7   5        136.25        160.25        39.11 o
   8  -7   5         95.58        171.01        66.02 o
   9  -7   5          1.07         17.08        32.45 o
  -7  -6   5          3.27         58.69        51.41 o
  -6  -6   5         92.47        103.57        57.80 o
  -5  -6   5          7.67         -0.75         9.61 o
  -4  -6   5         43.63         39.72        16.79 o
  -3  -6   5         29.05         32.09        28.52 o
  -2  -6   5         10.58          3.93         8.42 o
  -1  -6   5         22.21         18.74        11.36 o
   0  -6   5          2.19         13.89         5.77 o
   1  -6   5         95.25        113.37        18.94 o
   2  -6   5          1.86          3.24         7.38 o
   3  -6   5        264.58        230.43        58.42 o
   4  -6   5         83.98         73.31        23.27 o
   5  -6   5         81.95         68.19        23.62 o
   6  -6   5          0.08         16.46        12.97 o
   7  -6   5         72.34        102.18        35.54 o
   8  -6   5         42.72         72.51        51.58 o
   9  -6   5         14.27         31.16        30.66 o
  -8  -5   5          4.01          9.92        23.29 o
  -7  -5   5          0.01         54.13        36.70 o
  -6  -5   5         65.64         37.69        24.34 o
  -5  -5   5         48.67         92.24        25.07 o
  -4  -5   5          9.07         13.90        12.40 o
  -3  -5   5          8.56         55.70        14.45 o
  -2  -5   5          5.50          7.78        12.74 o
  -1  -5   5         22.74         41.10        12.50 o
   0  -5   5          4.50          1.14         5.29 o
   1  -5   5          9.37          8.29         2.10 o
   2  -5   5        285.09        286.51        24.86 o
   3  -5   5        317.75        284.94        30.13 o
   4  -5   5        109.74         80.75        16.72 o
   5  -5   5        140.33        196.88        25.35 o
   6  -5   5         12.47         35.11        11.87 o
   7  -5   5         36.23         49.87        21.75 o
   8  -5   5         88.35        112.11        24.92 o
   9  -5   5         27.02         69.91        62.09 o
  -8  -4   5          7.81         19.04         2.59 o
  -7  -4   5          0.80          2.83        12.42 o
  -6  -4   5          0.02         33.66        18.62 o
  -5  -4   5         12.40         25.97        10.42 o
  -4  -4   5          6.81         71.58        23.74 o
  -3  -4   5        466.03        466.77        40.37 o
  -2  -4   5         21.17         31.54         8.70 o
  -1  -4   5        166.56        152.23        15.41 o
   0  -4   5        317.28        372.62        26.61 o
   1  -4   5         71.63         50.45         9.15 o
   2  -4   5        387.72        426.22        36.67 o
   3  -4   5       1294.12        922.62        96.08 o
   4  -4   5        255.64        236.84        48.13 o
   5  -4   5        110.87         88.21        11.66 o
   6  -4   5        233.83        237.76        34.91 o
   7  -4   5         32.43         42.91         9.19 o
   8  -4   5        261.01        237.32        35.74 o
   9  -4   5        199.42        213.29        90.07 o
  10  -4   5         86.29        123.12        42.21 o
  -9  -3   5         10.51         39.83        30.31 o
  -8  -3   5         16.29         50.37        26.49 o
  -7  -3   5         22.85         43.68        18.65 o
  -6  -3   5         36.25         15.14        14.51 o
  -5  -3   5        113.69        105.46        20.11 o
  -4  -3   5        733.34        647.38        44.30 o
  -3  -3   5        331.22        296.92        24.31 o
  -2  -3   5        296.68        340.80        26.61 o
  -1  -3   5       1899.59       2091.24        76.84 o
   0  -3   5         28.71         28.99         7.73 o
   1  -3   5        196.88        175.59        21.65 o
   2  -3   5          7.71         15.02         6.42 o
   3  -3   5       3258.72       3292.48       418.28 o
   4  -3   5          4.59         12.13         6.05 o
   5  -3   5         71.39         99.65        16.83 o
   6  -3   5        239.18        294.68        47.96 o
   7  -3   5          2.35         48.31        16.69 o
   8  -3   5        198.78        217.31        31.96 o
   9  -3   5        108.62        116.91        37.74 o
  10  -3   5        117.35        159.54        74.29 o
  -9  -2   5        106.90         80.16        28.57 o
  -8  -2   5         58.85         65.35        19.76 o
  -7  -2   5          0.02          2.68        11.20 o
  -6  -2   5        237.26        184.16        25.94 o
  -5  -2   5        350.07        315.60        43.39 o
  -4  -2   5        404.27        447.69        35.21 o
  -3  -2   5          0.74         18.45         7.97 o
  -2  -2   5         85.65         78.41        11.79 o
  -1  -2   5       1040.13       1074.87        45.89 o
   0  -2   5        353.54        318.32        20.58 o
   1  -2   5        477.68        369.72        34.59 o
   2  -2   5         49.19         63.49         9.11 o
   3  -2   5          0.01          3.80         7.46 o
   4  -2   5        644.96        567.58        76.61 o
   5  -2   5        443.01        368.86        50.94 o
   6  -2   5        222.92        232.94        25.03 o
   7  -2   5        841.51        748.56        76.04 o
   8  -2   5         15.27         15.36         7.30 o
   9  -2   5         26.85         74.87        41.48 o
  10  -2   5          1.04         60.57        59.14 o
  -9  -1   5          0.97         28.70        31.29 o
  -8  -1   5        144.11         96.15        31.20 o
  -7  -1   5         12.94          5.59         8.69 o
  -6  -1   5        230.51        208.72        34.24 o
  -5  -1   5         12.92         10.77        10.77 o
  -4  -1   5        593.01        492.92        45.12 o
  -3  -1   5        280.72        205.13        22.30 o
  -2  -1   5        847.03        984.20        49.50 o
  -1  -1   5       5652.47       6081.15       349.71 o
   0  -1   5          0.68          4.79         2.69 o
   1  -1   5         31.98         26.93         9.58 o
   2  -1   5        438.18        470.99        83.61 o
   3  -1   5        789.43        976.75       107.26 o
   4  -1   5        420.93        382.03       102.44 o
   5  -1   5        154.23        135.61        24.60 o
   6  -1   5        139.44        136.36        25.11 o
   7  -1   5         38.29         37.43        12.00 o
   8  -1   5        443.64        383.03        96.87 o
   9  -1   5         40.02        181.04        67.99 o
 -10   0   5         21.45          5.70        19.77 o
  -9   0   5         33.72         27.99        25.06 o
  -8   0   5         14.10         92.53        42.02 o
  -7   0   5         34.45          8.76        15.42 o
  -6   0   5        164.73        191.54        48.81 o
  -5   0   5         51.97         58.20        25.52 o
  -4   0   5        474.21        480.44        67.68 o
  -3   0   5         98.72        136.89        16.42 o
  -2   0   5         96.17        109.44        10.61 o
  -1   0   5       2019.65       2304.75       119.15 o
   0   0   5        333.36        413.04        27.37 o
   1   0   5        164.94        165.75        12.50 o
   2   0   5        133.77        161.68        16.02 o
   3   0   5          0.00          2.60        10.53 o
   4   0   5        349.56        404.93        28.59 o
   5   0   5          4.74          4.71         6.09 o
   6   0   5         23.97         41.40        17.48 o
   7   0   5         54.52         50.56        36.34 o
   8   0   5          1.64         19.85        26.51 o
   9   0   5        121.39         47.52        37.46 o
 -10   1   5         27.86         24.50        21.32 o
  -9   1   5         12.52         11.40        22.17 o
  -8   1   5        125.49        133.22        51.43 o
  -7   1   5          1.04         13.94        11.06 o
  -6   1   5          2.38          9.76        10.21 o
  -5   1   5         23.95         10.20        21.99 o
  -4   1   5         24.28         67.18        18.01 o
  -3   1   5        368.83        607.78        54.92 o
  -2   1   5        807.35        928.04        53.77 o
  -1   1   5         29.44         55.35         9.23 o
   0   1   5       1373.03       1582.95        60.22 o
   1   1   5       1704.48       1973.75        73.92 o
   2   1   5         69.74         72.34         9.93 o
   3   1   5        991.00       1061.21        56.22 o
   4   1   5          0.36         10.98         5.54 o
   5   1   5        104.86         75.25        19.64 o
   6   1   5        138.53        110.58        25.10 o
   7   1   5          6.01         33.75        24.05 o
   8   1   5         30.16         21.64        31.51 o
   9   1   5          5.56         -1.83         7.38 o
 -10   2   5         11.46         22.80        25.52 o
  -9   2   5          0.56         56.10        41.57 o
  -8   2   5        147.71        150.12        41.71 o
  -7   2   5        104.12         74.11        45.53 o
  -6   2   5          5.78         12.47        13.65 o
  -5   2   5         34.32         96.33        24.36 o
  -4   2   5        633.44        746.82        63.99 o
  -3   2   5        811.74       1000.35        50.35 o
  -2   2   5         83.17         92.68        10.89 o
  -1   2   5         31.79         37.24         6.83 o
   0   2   5        245.28        272.27        19.30 o
   1   2   5       1538.21       1962.66       119.50 o
   2   2   5          1.78         -0.26         5.53 o
   3   2   5          0.39         22.97        11.61 o
   4   2   5        283.15        214.36        66.54 o
   5   2   5        103.49        189.35        61.11 o
   6   2   5        212.84        179.83        63.43 o
   7   2   5         22.03         13.05        12.25 o
   8   2   5         78.89        159.31        66.07 o
   9   2   5         19.76         73.04        51.76 o
 -10   3   5         45.19         77.06        50.20 o
  -9   3   5          4.42         25.71        17.60 o
  -8   3   5         28.56         30.50        17.99 o
  -7   3   5        210.04        155.72        33.32 o
  -6   3   5          2.28         -0.70        13.23 o
  -5   3   5          8.42         17.03        13.60 o
  -4   3   5          0.01          8.68         9.75 o
  -3   3   5         58.07         52.55        12.51 o
  -2   3   5         26.14         46.36         8.93 o
  -1   3   5        131.00        135.98        18.05 o
   0   3   5         82.24        115.43        12.50 o
   1   3   5         28.61         25.69         8.20 o
   2   3   5       1385.19       1245.33        88.51 o
   3   3   5        126.08        130.75        43.67 o
   4   3   5         37.25         92.66        39.92 o
   5   3   5        337.25        243.35        69.46 o
   6   3   5         48.30         95.35        44.21 o
   7   3   5          4.22          8.81         4.60 o
   8   3   5         12.87         16.32        33.39 o
  -9   4   5         58.77         60.17        41.84 o
  -8   4   5         37.35         23.26        15.23 o
  -7   4   5         40.60         41.49        17.33 o
  -6   4   5        251.05        248.25        47.32 o
  -5   4   5          1.79          4.04         4.37 o
  -4   4   5        337.65        405.79        35.48 o
  -3   4   5        704.43        695.80        53.99 o
  -2   4   5        236.85        205.58        24.83 o
  -1   4   5        141.39        148.18        19.47 o
   0   4   5        695.28        626.63        39.37 o
   1   4   5         23.41         36.64        16.17 o
   2   4   5        111.73        109.69        26.11 o
   3   4   5          0.12         -5.70         6.52 o
   4   4   5        380.75        298.85        52.58 o
   5   4   5          6.23         45.77        30.17 o
   6   4   5        176.76        219.30        69.15 o
   7   4   5         28.75         41.53        29.55 o
  -9   5   5          1.25         17.88        22.26 o
  -8   5   5          2.65         27.89        33.39 o
  -7   5   5        463.89        408.46        82.38 o
  -6   5   5        161.67        236.93        83.01 o
  -5   5   5         63.68         65.35        15.23 o
  -4   5   5          3.94         20.15        10.75 o
  -3   5   5        497.91        492.72        48.74 o
  -2   5   5        258.75        286.54        29.84 o
  -1   5   5        219.17        207.72        26.74 o
   0   5   5        200.60        191.27        30.25 o
   1   5   5         79.74         85.27        13.78 o
   2   5   5         35.33         54.44        45.86 o
   3   5   5        203.39        264.45        86.50 o
   4   5   5         58.38         63.16        28.29 o
   5   5   5         54.26         56.02        27.12 o
   6   5   5         64.37         58.95        25.58 o
   7   5   5          1.66          6.09        32.25 o
  -9   6   5          6.40        -25.66        25.66 o
  -8   6   5          3.66         28.38        29.06 o
  -7   6   5         16.25         73.31        41.39 o
  -6   6   5        190.12        282.56        41.75 o
  -5   6   5        623.82        730.28        72.22 o
  -4   6   5         42.34         43.14        20.83 o
  -3   6   5        426.65        469.18        85.51 o
  -2   6   5        495.63        422.70        54.37 o
  -1   6   5         10.58         25.36        13.68 o
   0   6   5         69.90         80.12        19.29 o
   1   6   5        223.46        230.50        35.97 o
   2   6   5        450.29        452.12        63.52 o
   3   6   5         28.42         51.22        19.15 o
   4   6   5         62.52         80.72        35.32 o
   5   6   5          8.77         39.27        25.39 o
   6   6   5          9.24          8.76        14.36 o
  -8   7   5          6.67          4.07         0.85 o
  -7   7   5          1.02        -12.02        12.02 o
  -6   7   5         10.58          7.38         1.34 o
  -5   7   5          9.08         25.56        15.04 o
  -4   7   5         56.77         30.93        26.82 o
  -3   7   5        450.54        414.51        91.99 o
  -2   7   5         83.48         51.70        22.54 o
  -1   7   5         46.76         55.20        23.33 o
   0   7   5         31.95         39.29        21.21 o
   1   7   5         24.00         22.93        21.59 o
   2   7   5         14.17         28.09        26.57 o
   3   7   5         29.57         62.96        37.59 o
   4   7   5         11.58         13.17        20.43 o
   5   7   5         12.29          9.37        27.58 o
  -7   8   5         16.30         34.64        36.70 o
  -6   8   5          8.00          3.08        12.25 o
  -5   8   5         39.93        131.37        81.04 o
  -4   8   5          9.09         42.55        32.90 o
  -3   8   5         34.40         58.16        39.11 o
  -2   8   5        102.31         76.01        28.81 o
  -1   8   5          3.89         45.30        23.95 o
   0   8   5          6.17         42.06        25.82 o
   1   8   5         20.77         24.23        24.76 o
   2   8   5         26.66         15.15        27.94 o
   3   8   5          6.58         86.56        36.94 o
  -5   9   5         71.06         26.69        26.86 o
  -4   9   5         22.74        136.25        64.01 o
  -3   9   5          1.61         15.24        26.51 o
  -2   9   5         31.21        108.08        30.09 o
  -1   9   5         18.63         28.25        23.99 o
   0   9   5          1.92         18.86        34.15 o
   1   9   5        120.01        108.00        50.47 o
   2 -11   6         63.65        121.67        58.87 o
   3 -11   6         77.39        105.54        62.27 o
  -2 -10   6        172.53        251.66        83.41 o
  -1 -10   6        109.23        201.11        50.43 o
   0 -10   6         24.97         42.39        21.66 o
   1 -10   6          7.34         24.41        28.65 o
   2 -10   6         78.79         58.56        43.72 o
   3 -10   6        252.96        366.86        89.85 o
   4 -10   6        495.65        406.01       100.13 o
   5 -10   6        508.83        461.76       111.62 o
   6 -10   6        346.41        318.98        91.50 o
  -4  -9   6        153.67        314.74        93.42 o
  -3  -9   6        575.72        663.13        81.51 o
  -2  -9   6        200.34        356.65        79.43 o
  -1  -9   6         21.96         84.03        32.92 o
   0  -9   6          8.95         29.29        26.27 o
   1  -9   6        267.73        302.17        52.49 o
   2  -9   6        149.72        251.89        69.29 o
   3  -9   6        280.87        377.18        85.33 o
   4  -9   6       1071.00       1008.75       146.13 o
   5  -9   6        534.77        491.62       103.03 o
   6  -9   6        416.59        369.54        94.41 o
   7  -9   6        266.12        283.95        51.49 o
  -5  -8   6        155.76        248.09        80.19 o
  -4  -8   6        316.27        389.89        85.38 o
  -3  -8   6        503.90        567.45        75.35 o
  -2  -8   6        822.59        810.96        89.84 o
  -1  -8   6          2.30         26.43        21.26 o
   0  -8   6         21.51         21.24        22.84 o
   1  -8   6         44.91         29.40        14.27 o
   2  -8   6       1472.74       1651.23       177.19 o
   3  -8   6        813.71        797.37       116.71 o
   4  -8   6        809.13        791.42       126.64 o
   5  -8   6        287.16        172.41        61.37 o
   6  -8   6        518.17        568.45        93.54 o
   7  -8   6        529.65        645.58        76.63 o
   8  -8   6        108.48         79.25        44.83 o
  -6  -7   6         39.66         32.72        38.67 o
  -5  -7   6        273.30        416.16        91.19 o
  -4  -7   6        485.34        592.01       106.88 o
  -3  -7   6        986.14       1105.71       147.42 o
  -2  -7   6        537.69        635.55       106.39 o
  -1  -7   6        351.68        401.49        56.57 o
   0  -7   6        534.17        419.27        55.99 o
   1  -7   6        528.25        401.15        64.91 o
   2  -7   6         12.02         25.05        13.30 o
   3  -7   6       1096.35        792.94       112.24 o
   4  -7   6       1117.28        962.22       130.93 o
   5  -7   6        898.69        959.00        87.33 o
   6  -7   6        317.33        456.71        66.18 o
   7  -7   6        459.18        604.87       134.53 o
   8  -7   6         79.26         75.19        44.57 o
   9  -7   6          1.42         51.54        46.44 o
  -7  -6   6         15.05         12.87        24.09 o
  -6  -6   6        174.87        188.23        57.26 o
  -5  -6   6        369.09        484.02        94.99 o
  -4  -6   6        560.57        762.28       115.68 o
  -3  -6   6       1121.16       1095.07       136.47 o
  -2  -6   6        940.24        846.62       155.45 o
  -1  -6   6        842.56        712.48        65.35 o
   0  -6   6        951.43        833.96        90.53 o
   1  -6   6        764.14        537.47       122.68 o
   2  -6   6        618.46        506.14        83.32 o
   3  -6   6        566.40        490.27        84.53 o
   4  -6   6        788.28        588.03        97.72 o
   5  -6   6       1357.54       1300.22       192.39 o
   6  -6   6       1102.80       1354.57       107.26 o
   7  -6   6        291.87        440.15       113.20 o
   8  -6   6          3.00         -7.69        14.71 o
   9  -6   6          2.37         36.39        31.87 o
  -8  -5   6          0.83         43.09        39.60 o
  -7  -5   6         45.68         70.31        43.99 o
  -6  -5   6          2.15         33.44        29.37 o
  -5  -5   6       1219.01       1301.45       119.10 o
  -4  -5   6        935.01       1082.29       175.07 o
  -3  -5   6       1143.24        957.19        93.88 o
  -2  -5   6        556.71        418.71        32.91 o
  -1  -5   6        719.38        608.10        64.53 o
   0  -5   6        497.34        470.35        37.80 o
   1  -5   6        850.89        829.11        72.16 o
   2  -5   6        867.16        915.79        50.81 o
   3  -5   6       1682.74       1691.30        74.18 o
   4  -5   6        904.70        505.04        99.32 o
   5  -5   6       2238.56       2323.58       197.98 o
   6  -5   6       1178.31       1253.20        96.53 o
   7  -5   6        593.17        758.28       141.77 o
   8  -5   6         64.00        108.18        45.15 o
   9  -5   6          6.72        -10.78        27.02 o
  -8  -4   6         50.11        103.48        47.43 o
  -7  -4   6        236.17        297.39        73.67 o
  -6  -4   6        691.50        647.16       120.02 o
  -5  -4   6         95.02         79.26        22.66 o
  -4  -4   6       2341.43       2146.68        96.46 o
  -3  -4   6       1503.39       1429.49        97.86 o
  -2  -4   6       3642.76       3745.54       183.72 o
  -1  -4   6        225.21        147.88        14.43 o
   0  -4   6        173.63        153.61        19.66 o
   1  -4   6        314.89        260.78        34.34 o
   2  -4   6         56.42         65.12        11.92 o
   3  -4   6       1437.85       1254.66       129.92 o
   4  -4   6       1598.44       1681.55       256.94 o
   5  -4   6       1309.98       1424.21       170.35 o
   6  -4   6        837.83        958.44        89.54 o
   7  -4   6        810.76        889.29        66.63 o
   8  -4   6        347.79        329.58        57.01 o
   9  -4   6          2.51         40.84        24.96 o
  -9  -3   6         34.11        127.75        49.57 o
  -8  -3   6        146.38        232.76        67.63 o
  -7  -3   6        196.24        269.19        44.52 o
  -6  -3   6        174.60        124.72        23.02 o
  -5  -3   6       1052.81        815.11        70.12 o
  -4  -3   6        994.85        816.00        73.20 o
  -3  -3   6       1437.67       1474.61        94.36 o
  -2  -3   6       4735.94       5078.38       192.60 o
  -1  -3   6       5663.28       5792.07       174.13 o
   0  -3   6         40.74         93.13        16.52 o
   1  -3   6         85.11        115.75        20.16 o
   2  -3   6        112.81        102.59        14.65 o
   3  -3   6         27.25         11.66         7.62 o
   4  -3   6       1473.20       1371.41       131.78 o
   5  -3   6        988.35       1015.13        55.14 o
   6  -3   6        607.77        550.46        39.26 o
   7  -3   6         56.48         87.01        25.85 o
   8  -3   6        335.60        339.25        57.69 o
   9  -3   6        122.33         98.00        31.02 o
  10  -3   6        155.06        182.18        48.06 o
  -9  -2   6         73.98        156.36        54.22 o
  -8  -2   6        230.83        367.11        53.10 o
  -7  -2   6         25.15         33.72        11.52 o
  -6  -2   6          9.32         18.33        12.34 o
  -5  -2   6         69.91         62.06        14.79 o
  -4  -2   6       1963.91       1743.86       139.42 o
  -3  -2   6       2049.62       1682.03       161.58 o
  -2  -2   6       3997.75       3983.72       125.75 o
  -1  -2   6        160.99        120.24        14.01 o
   0  -2   6         63.67         55.85        10.77 o
   1  -2   6        813.24        968.35        88.19 o
   2  -2   6       1685.28       1347.21       144.20 o
   3  -2   6       2893.12       3182.42       180.21 o
   4  -2   6       2305.26       2531.38       141.73 o
   5  -2   6         40.42         15.55        15.93 o
   6  -2   6        144.17        110.58        30.45 o
   7  -2   6        812.69        711.35       142.27 o
   8  -2   6        817.45        740.80        82.97 o
   9  -2   6        100.03         67.97        37.28 o
  -9  -1   6        290.15        340.62        54.04 o
  -8  -1   6         83.38        149.39        37.94 o
  -7  -1   6         28.14         41.49        14.04 o
  -6  -1   6         70.63         82.83        34.20 o
  -5  -1   6        225.22        201.31        34.75 o
  -4  -1   6       1276.69       1199.95        77.93 o
  -3  -1   6       2407.77       2112.74       107.61 o
  -2  -1   6       1717.86       1453.95        93.52 o
  -1  -1   6         81.52         49.82         7.27 o
   0  -1   6          7.09         21.14         8.75 o
   1  -1   6      13746.37      16994.35       626.16 o
   2  -1   6       5306.34       6936.99       292.42 o
   3  -1   6       1489.65       1712.73       151.80 o
   4  -1   6       2231.61       2406.82       332.26 o
   5  -1   6       1014.98        682.81       170.31 o
   6  -1   6        575.87        687.68        75.41 o
   7  -1   6        934.79        735.92       152.12 o
   8  -1   6        740.10        591.70        70.86 o
   9  -1   6        574.73        439.09       110.50 o
  -9   0   6        191.76        213.81        71.99 o
  -8   0   6        407.26        337.22        71.74 o
  -7   0   6         85.06         90.83        36.39 o
  -6   0   6        409.56        381.21        70.13 o
  -5   0   6       1270.90       1188.72       125.07 o
  -4   0   6        207.65        213.40        26.93 o
  -3   0   6       2614.28       2756.03       128.54 o
  -2   0   6        410.48        385.39        23.93 o
  -1   0   6       1939.75       2133.01       115.21 o
   0   0   6        165.15        162.32        18.81 o
   1   0   6       7935.28       9393.40       280.26 o
   2   0   6       2383.62       2880.29       165.35 o
   3   0   6       1122.11       1117.10       149.90 o
   4   0   6        496.85        466.44        30.68 o
   5   0   6        433.28        437.56        32.25 o
   6   0   6       1076.37       1071.04       153.75 o
   7   0   6       1097.95       1072.67        87.95 o
   8   0   6        265.80        240.58        79.03 o
   9   0   6         96.60        142.15        60.93 o
 -10   1   6        176.25        237.33        56.66 o
  -9   1   6        210.49        212.53        46.94 o
  -8   1   6         47.19         30.39        20.00 o
  -7   1   6        211.79        215.39        41.27 o
  -6   1   6        346.59        361.34        51.95 o
  -5   1   6        849.52        823.74        73.16 o
  -4   1   6       2913.61       3017.12       159.28 o
  -3   1   6       1827.97       2008.13       117.80 o
  -2   1   6        216.37        202.72        24.69 o
  -1   1   6        610.67        569.52        48.14 o
   0   1   6       7568.87       9145.60       311.43 o
   1   1   6       4176.97       4367.95       134.67 o
   2   1   6       2485.61       2737.75       123.58 o
   3   1   6        882.50        829.17        44.04 o
   4   1   6        186.15        200.83        19.94 o
   5   1   6         59.10         68.13        13.32 o
   6   1   6        690.40        578.85       124.49 o
   7   1   6       1031.98       1045.32       156.50 o
   8   1   6        212.96        262.75        85.29 o
   9   1   6        232.27        177.51        74.34 o
 -10   2   6         91.72        159.54        84.13 o
  -9   2   6        149.72        155.06        41.47 o
  -8   2   6        248.49        258.33        90.00 o
  -7   2   6         25.71         18.07         9.10 o
  -6   2   6        544.84        569.24        64.55 o
  -5   2   6        943.32        667.29        83.28 o
  -4   2   6        969.79        792.36        67.53 o
  -3   2   6       1420.12       1456.03        81.04 o
  -2   2   6       1907.57       1780.84       107.31 o
  -1   2   6       4475.27       4709.55       197.90 o
   0   2   6       1848.21       2013.80        86.32 o
   1   2   6       6584.66       6983.82       236.16 o
   2   2   6       6555.51       6703.09       244.18 o
   3   2   6        248.03        198.93        30.61 o
   4   2   6         19.22         31.98        14.95 o
   5   2   6        159.22        115.63        29.42 o
   6   2   6        814.63        969.95       148.90 o
   7   2   6        610.15        697.33       130.35 o
   8   2   6        534.69        447.09       112.38 o
  -9   3   6         69.95         78.32        24.67 o
  -8   3   6        597.67        515.18       148.81 o
  -7   3   6        391.57        405.03        55.20 o
  -6   3   6        682.92        666.31       115.22 o
  -5   3   6        217.03        157.05        31.04 o
  -4   3   6        282.76        312.73        27.97 o
  -3   3   6        278.53        264.81        24.23 o
  -2   3   6       1732.38       1710.28       151.85 o
  -1   3   6       7091.59       7459.38       243.57 o
   0   3   6       9265.89       9663.41       271.56 o
   1   3   6        334.72        301.13        21.42 o
   2   3   6        220.98        279.96        20.62 o
   3   3   6         33.63         76.12        40.14 o
   4   3   6        334.39        245.32        72.28 o
   5   3   6        127.71        142.37        44.97 o
   6   3   6         86.38        126.99        58.60 o
   7   3   6        188.98        129.54        58.24 o
   8   3   6        287.30        257.65        87.66 o
  -9   4   6        323.13        409.28       100.35 o
  -8   4   6        458.42        441.17        58.19 o
  -7   4   6       1746.36       1701.19       287.67 o
  -6   4   6        103.75         84.09        24.69 o
  -5   4   6        292.07        340.91        32.83 o
  -4   4   6        226.87        302.67        29.91 o
  -3   4   6        840.93        894.56        82.14 o
  -2   4   6       1139.33        995.08        82.03 o
  -1   4   6       3164.25       3010.14       167.43 o
   0   4   6       3826.06       3831.57       131.16 o
   1   4   6       1616.84       1666.02        70.95 o
   2   4   6        414.83        494.64        46.82 o
   3   4   6         10.84          1.51        22.17 o
   4   4   6         78.10        125.61        37.59 o
   5   4   6        152.07        241.65        72.55 o
   6   4   6         16.57         40.23        36.30 o
   7   4   6         43.28         81.80        46.71 o
  -9   5   6        410.43        357.96        95.93 o
  -8   5   6        644.74        904.96       137.86 o
  -7   5   6        240.83        245.59        47.25 o
  -6   5   6        412.79        303.70       101.49 o
  -5   5   6        334.27        290.97        31.71 o
  -4   5   6        575.88        703.84        52.76 o
  -3   5   6        293.27        258.96        34.37 o
  -2   5   6        846.91        827.85       114.10 o
  -1   5   6       1310.40       1218.08        91.08 o
   0   5   6       1277.05       1207.52        82.82 o
   1   5   6       2080.66       2089.61        87.94 o
   2   5   6       1191.67       1256.17       221.83 o
   3   5   6        123.94        108.07        30.27 o
   4   5   6         33.44         47.08        25.24 o
   5   5   6        132.30        138.49        39.40 o
   6   5   6         51.44         89.91        35.62 o
  -8   6   6        425.37        591.39       116.85 o
  -7   6   6       1039.41       1404.44       175.36 o
  -6   6   6          2.65         19.33        17.39 o
  -5   6   6         56.70         40.66        20.27 o
  -4   6   6         35.61         43.58        19.88 o
  -3   6   6        722.41        851.01       121.14 o
  -2   6   6        361.41        284.71        51.16 o
  -1   6   6        493.12        475.11        56.98 o
   0   6   6        466.30        486.19        43.06 o
   1   6   6        538.59        633.98        60.76 o
   2   6   6        300.13        425.12        63.28 o
   3   6   6        156.09        222.70        49.71 o
   4   6   6          2.97         28.75        21.08 o
   5   6   6         58.58         77.39        33.03 o
  -8   7   6        173.22        283.53        89.62 o
  -7   7   6        293.87        264.67        79.21 o
  -6   7   6        419.34        473.38        95.88 o
  -5   7   6         27.95         41.40        21.24 o
  -4   7   6         13.48         53.82        33.84 o
  -3   7   6         25.59         32.14        26.33 o
  -2   7   6       1055.50        856.27        84.71 o
  -1   7   6        334.82        257.00        45.94 o
   0   7   6        159.47        176.35        39.55 o
   1   7   6        266.61        297.36        53.26 o
   2   7   6         72.45        133.45        38.22 o
   3   7   6         21.45         63.45        31.75 o
   4   7   6         39.46         36.23        34.66 o
  -7   8   6         99.10        132.58        57.84 o
  -6   8   6        196.39        283.94        82.20 o
  -5   8   6        124.14        279.24        78.05 o
  -4   8   6        270.94        329.80        86.27 o
  -3   8   6         26.61         77.20        44.57 o
  -2   8   6        193.38        163.88        37.24 o
  -1   8   6        410.57        392.15        66.20 o
   0   8   6        864.05        839.22        94.30 o
   1   8   6        306.13        303.34        75.81 o
   2   8   6        297.12        316.88        80.28 o
   3   8   6        169.69        224.75        94.27 o
  -5   9   6         56.73        164.81        63.21 o
  -4   9   6        118.26        137.68        61.33 o
  -3   9   6         66.94        105.49        52.25 o
  -2   9   6         68.86        106.78        37.78 o
  -1   9   6        257.51        257.81        51.95 o
   0   9   6        466.40        460.10       100.26 o
  -2 -10   7         27.42         85.30        34.68 o
  -1 -10   7          1.33         26.78        21.61 o
   0 -10   7         46.43         74.53        29.00 o
   1 -10   7          6.79         11.04        38.22 o
   2 -10   7         40.11         27.62        30.49 o
   3 -10   7        133.39        146.66        68.75 o
   4 -10   7         33.81         22.75        24.23 o
   5 -10   7          0.03         28.30        38.22 o
   6 -10   7         79.90        108.44        62.13 o
  -4  -9   7          0.04         27.13        52.75 o
  -3  -9   7          2.17         34.36        33.59 o
  -2  -9   7         23.23         37.54        29.00 o
  -1  -9   7         57.56         91.33        37.62 o
   0  -9   7         96.53         81.62        31.48 o
   1  -9   7          9.47         51.36        34.64 o
   2  -9   7          5.88          1.83        21.23 o
   3  -9   7         42.14         42.24        36.52 o
   4  -9   7         94.10        112.65        55.96 o
   5  -9   7         17.19         23.20        26.55 o
   6  -9   7         47.60         55.12        50.96 o
   7  -9   7         12.29         31.56        41.21 o
  -5  -8   7          8.72         79.12        50.42 o
  -4  -8   7          4.76         85.38        60.08 o
  -3  -8   7          3.10         56.85        32.27 o
  -2  -8   7         86.65        117.31        34.18 o
  -1  -8   7         41.17         72.20        36.21 o
   0  -8   7         17.86         11.10         7.78 o
   1  -8   7         28.95         19.04        27.67 o
   2  -8   7          6.89         42.29        30.40 o
   3  -8   7         34.13         68.97        39.25 o
   4  -8   7         30.40         12.20        32.36 o
   5  -8   7          6.59         18.60        36.34 o
   6  -8   7         62.54         84.17        50.51 o
   7  -8   7         19.97         34.31        21.40 o
   8  -8   7          3.59         86.00        54.27 o
  -6  -7   7         16.65         17.88        35.27 o
  -5  -7   7         24.84         75.05        52.03 o
  -4  -7   7         10.75         17.88        23.87 o
  -3  -7   7         11.65         43.40        42.02 o
  -2  -7   7         13.09         23.47        27.22 o
  -1  -7   7         82.81         38.67        22.91 o
   0  -7   7         32.61         38.53        12.74 o
   1  -7   7         79.41         89.99        23.58 o
   2  -7   7       1398.48       1124.57       141.61 o
   3  -7   7         13.66         -2.15         7.91 o
   4  -7   7        247.93        389.03        79.39 o
   5  -7   7         24.09         55.21        36.97 o
   6  -7   7        124.15         97.58        44.92 o
   7  -7   7         23.19         65.65        21.51 o
   8  -7   7         74.12         69.87        36.16 o
  -7  -6   7          7.18         15.29        29.64 o
  -6  -6   7         67.02         68.21        38.13 o
  -5  -6   7         33.66         64.15        39.65 o
  -4  -6   7          0.89         24.90        30.35 o
  -3  -6   7         19.82         92.66        35.81 o
  -2  -6   7         21.93         33.11        12.39 o
  -1  -6   7         56.28         52.90        12.78 o
   0  -6   7         46.00         35.33        12.84 o
   1  -6   7         13.91         20.43         8.27 o
   2  -6   7         77.55         46.61        19.42 o
   3  -6   7       1026.25        775.18        97.94 o
   4  -6   7        445.81        495.86        89.76 o
   5  -6   7        434.73        357.16        74.69 o
   6  -6   7          1.43          7.84        12.47 o
   7  -6   7         40.74         33.85        19.50 o
   8  -6   7         75.79        106.30        53.33 o
   9  -6   7         58.20         14.74        30.15 o
  -7  -5   7          3.52         -3.26        16.45 o
  -6  -5   7         44.19         87.39        46.94 o
  -5  -5   7        181.73        103.84        46.49 o
  -4  -5   7        235.91        207.41        38.64 o
  -3  -5   7         25.87         37.60        15.04 o
  -2  -5   7         80.70         72.07        10.81 o
  -1  -5   7        133.68        113.47        23.73 o
   0  -5   7        483.84        441.89        38.43 o
   1  -5   7        235.94        222.85        26.53 o
   2  -5   7          0.05          0.30         5.47 o
   3  -5   7         42.06         70.72        12.45 o
   4  -5   7         48.89         67.64        11.56 o
   5  -5   7        277.03        287.95        25.86 o
   6  -5   7        125.86         86.11        14.64 o
   7  -5   7         49.45         62.10        18.52 o
   8  -5   7         66.49         75.64        29.66 o
   9  -5   7         36.08         74.44        29.00 o
  -8  -4   7         37.40         89.67        41.71 o
  -7  -4   7          3.35         48.95        37.24 o
  -6  -4   7          1.69         11.00        20.79 o
  -5  -4   7        307.05        337.64        39.86 o
  -4  -4   7        122.68        107.97        13.74 o
  -3  -4   7        305.95        304.86        40.34 o
  -2  -4   7        176.00        186.28        50.15 o
  -1  -4   7        417.31        315.56        71.46 o
   0  -4   7        203.39        170.07        28.24 o
   1  -4   7        645.16        671.58        70.49 o
   2  -4   7        138.19        115.86        17.90 o
   3  -4   7         43.54         53.71        12.27 o
   4  -4   7         19.45         25.56         9.65 o
   5  -4   7         69.74         57.84        32.27 o
   6  -4   7         68.49         67.96        13.41 o
   7  -4   7         14.68         66.90        27.43 o
   8  -4   7         43.91        107.26        36.81 o
   9  -4   7         43.10         35.53        19.29 o
  -8  -3   7          8.51         21.99        32.63 o
  -7  -3   7          0.10          1.66        12.72 o
  -6  -3   7         16.33          2.44         5.80 o
  -5  -3   7        151.81        198.79        24.36 o
  -4  -3   7       1045.84        857.74       169.98 o
  -3  -3   7        141.86        104.83        25.39 o
  -2  -3   7        822.61        798.34        50.95 o
  -1  -3   7        138.23        163.98        18.44 o
   0  -3   7        113.28        177.15        17.19 o
   1  -3   7         99.34        101.39        18.57 o
   2  -3   7         48.92         45.26        10.61 o
   3  -3   7        641.38        643.70       118.41 o
   4  -3   7        120.32        124.18        28.35 o
   5  -3   7        582.02        616.33        64.76 o
   6  -3   7        386.09        135.36       108.79 o
   7  -3   7         35.35         58.64        22.01 o
   8  -3   7          0.78         16.21        14.86 o
   9  -3   7          5.92         12.87         6.95 o
  -9  -2   7         40.27         38.40        44.21 o
  -8  -2   7         24.46         36.45        19.17 o
  -7  -2   7         53.53         41.79        16.43 o
  -6  -2   7         51.59         21.21        16.90 o
  -5  -2   7        114.39        108.32        18.47 o
  -4  -2   7        649.55        643.61        53.95 o
  -3  -2   7         37.68         30.90        11.04 o
  -2  -2   7         28.39         45.79        11.60 o
  -1  -2   7        390.72        410.99        53.90 o
   0  -2   7       1162.00       1234.51        93.50 o
   1  -2   7         99.29        119.35        29.95 o
   2  -2   7         49.44         61.95        24.76 o
   3  -2   7        111.15        122.14        47.47 o
   4  -2   7        955.80       1085.73        83.29 o
   5  -2   7         76.78        102.10        26.42 o
   6  -2   7          4.26          2.80         8.45 o
   7  -2   7        362.00        335.07        50.89 o
   8  -2   7        106.82        113.16        36.99 o
   9  -2   7         54.30         22.80        32.90 o
  -9  -1   7          2.54         14.08        10.46 o
  -8  -1   7         46.90         59.10        20.45 o
  -7  -1   7         38.43         54.29        17.88 o
  -6  -1   7         35.98         35.37        14.93 o
  -5  -1   7         64.30         59.05        16.45 o
  -4  -1   7       1263.33       1377.42        85.59 o
  -3  -1   7         14.86         24.26        12.89 o
  -2  -1   7        618.69        610.59        34.56 o
  -1  -1   7       3761.60       4123.12       253.44 o
   0  -1   7        577.64        576.10        44.82 o
   1  -1   7        480.15        510.16        33.26 o
   2  -1   7         38.70         18.99        11.68 o
   3  -1   7        160.26        188.08        32.72 o
   4  -1   7        125.38        128.64        25.10 o
   5  -1   7        102.80        140.16        27.02 o
   6  -1   7        111.42         45.09        21.53 o
   7  -1   7        185.87        165.33        34.03 o
   8  -1   7         39.36         61.03        20.22 o
   9  -1   7         75.51         72.73        50.11 o
  -9   0   7         29.51         40.58        15.32 o
  -8   0   7         51.87         89.43        32.13 o
  -7   0   7         37.13         85.29        39.87 o
  -6   0   7         21.03         23.03        11.13 o
  -5   0   7        378.84        374.01        39.86 o
  -4   0   7        562.69        496.32        40.60 o
  -3   0   7        180.92        299.68        22.54 o
  -2   0   7        193.97        151.05        20.94 o
  -1   0   7        124.76        178.28        13.73 o
   0   0   7       2230.43       2828.75       195.20 o
   1   0   7        288.93        285.35        25.29 o
   2   0   7         48.90         49.63         8.56 o
   3   0   7          7.35         13.44         4.67 o
   4   0   7         15.20         32.51        14.68 o
   5   0   7        179.46        127.81        26.33 o
   6   0   7        356.47        255.13        63.07 o
   7   0   7         33.99         50.74        45.33 o
   8   0   7        152.56        112.20        53.73 o
   9   0   7         34.56         38.04        31.47 o
  -9   1   7         35.56         97.21        33.19 o
  -8   1   7        492.21        437.04        64.40 o
  -7   1   7        149.79        140.27        35.97 o
  -6   1   7          9.08          5.98        15.31 o
  -5   1   7         89.12         94.00        24.47 o
  -4   1   7         14.06         20.99         6.43 o
  -3   1   7        114.57        100.23        17.22 o
  -2   1   7        359.20        436.21        38.06 o
  -1   1   7        605.01        648.56        38.29 o
   0   1   7       1176.42       1322.85        62.81 o
   1   1   7         28.78         62.54        10.33 o
   2   1   7       1205.73       1362.70        64.13 o
   3   1   7         12.25         13.13         9.82 o
   4   1   7         98.96        132.63        16.22 o
   5   1   7        472.30        405.11        41.70 o
   6   1   7        374.06        489.92       101.69 o
   7   1   7         78.45         63.97        37.50 o
   8   1   7         13.65         28.56        25.43 o
  -9   2   7         28.79         15.03        10.80 o
  -8   2   7        330.13        250.66        49.38 o
  -7   2   7        143.98        132.87        34.56 o
  -6   2   7         20.88         19.13        11.61 o
  -5   2   7         18.45         46.61        19.32 o
  -4   2   7         23.79         28.99         6.74 o
  -3   2   7         44.99         63.16        18.57 o
  -2   2   7         39.87         29.14        18.42 o
  -1   2   7        608.44        731.53        37.64 o
   0   2   7        236.60        361.49        32.54 o
   1   2   7       1885.89       1902.90       144.00 o
   2   2   7        106.13        135.96        20.51 o
   3   2   7         20.56         35.61         7.48 o
   4   2   7        220.96        249.67        60.68 o
   5   2   7         98.20         96.88        76.84 o
   6   2   7        235.07        279.82        79.70 o
   7   2   7        120.03         80.82        54.09 o
   8   2   7          6.80         -8.09        20.34 o
  -9   3   7          8.18         62.12        27.42 o
  -8   3   7          0.00         -6.93        12.81 o
  -7   3   7         35.36         69.39        18.55 o
  -6   3   7         36.37         24.29        14.37 o
  -5   3   7         59.74         50.52        19.08 o
  -4   3   7        293.14        276.46        24.16 o
  -3   3   7         37.29         36.67        12.80 o
  -2   3   7          5.97          8.02         7.27 o
  -1   3   7       1523.41       1569.45        66.56 o
   0   3   7        173.91        205.68        20.69 o
   1   3   7         57.05         63.14        11.33 o
   2   3   7        311.57        440.23        36.98 o
   3   3   7         46.41         35.40        31.87 o
   4   3   7          7.77         15.33        18.37 o
   5   3   7        117.77        122.26        51.76 o
   6   3   7         43.72         73.22        35.72 o
   7   3   7          5.99         55.34        35.09 o
  -9   4   7         74.16        154.80        59.32 o
  -8   4   7          4.28         47.89        21.47 o
  -7   4   7          0.64         35.08        20.69 o
  -6   4   7          0.13         10.77        11.31 o
  -5   4   7        497.43        506.83        39.54 o
  -4   4   7         51.71         36.65        10.36 o
  -3   4   7        243.47        337.09        67.01 o
  -2   4   7         73.72         95.27        19.32 o
  -1   4   7        150.59        116.77        19.13 o
   0   4   7          9.01          9.34         9.51 o
   1   4   7        400.70        353.00        28.58 o
   2   4   7        125.37         85.64        21.59 o
   3   4   7          4.24         21.33        14.02 o
   4   4   7        216.80        219.52        48.86 o
   5   4   7          4.03         64.59        42.06 o
   6   4   7          6.41          2.59        11.89 o
   7   4   7         23.96         66.83        45.46 o
  -9   5   7         11.40         65.62        44.52 o
  -8   5   7          0.02         16.94        27.58 o
  -7   5   7         26.60         60.43        26.05 o
  -6   5   7        247.54        287.12        46.69 o
  -5   5   7          4.89          7.04        10.88 o
  -4   5   7         67.78         85.87        16.78 o
  -3   5   7        358.76        322.45        38.72 o
  -2   5   7          1.91         -1.29         8.36 o
  -1   5   7         45.70         69.66        20.60 o
   0   5   7         43.31         47.61        11.10 o
   1   5   7         47.61         48.71        12.09 o
   2   5   7         32.82         10.96        14.65 o
   3   5   7         66.76         65.29        28.72 o
   4   5   7         24.58         48.17        16.76 o
   5   5   7         65.18         59.24        51.09 o
   6   5   7          2.40         -1.77        21.00 o
  -8   6   7          2.23         -6.08         6.26 o
  -7   6   7         32.09         73.98        44.75 o
  -6   6   7         11.65         29.03        25.55 o
  -5   6   7         61.38         57.18        23.49 o
  -4   6   7        196.87        218.99        44.26 o
  -3   6   7        319.40        255.33        67.18 o
  -2   6   7        127.65         83.98        26.41 o
  -1   6   7          0.09         26.67        14.51 o
   0   6   7          9.45         28.02        19.80 o
   1   6   7         10.36         21.97        12.30 o
   2   6   7          3.29          2.52         7.25 o
   3   6   7         19.25         28.26        23.95 o
   4   6   7        193.97        174.85        46.88 o
   5   6   7          0.51         19.39        20.12 o
  -7   7   7          9.37         51.09        35.40 o
  -6   7   7          2.09         12.56        30.66 o
  -5   7   7        114.23        140.92        36.93 o
  -4   7   7         56.47        133.61        56.05 o
  -3   7   7         28.76         38.22        25.35 o
  -2   7   7          1.01         33.24        17.86 o
  -1   7   7        309.14        313.20        51.38 o
   0   7   7         23.77         34.09        23.83 o
   1   7   7          0.99          2.78        14.44 o
   2   7   7          0.12         48.03        23.23 o
   3   7   7        183.52        193.70        54.47 o
   4   7   7        150.77        115.12        64.53 o
  -6   8   7         50.83        174.87        71.34 o
  -5   8   7          1.00         11.09        27.80 o
  -4   8   7         38.06         78.00        41.97 o
  -3   8   7         85.29         72.10        38.58 o
  -2   8   7          7.68         46.37        21.97 o
  -1   8   7         19.50         25.20        23.24 o
   0   8   7         85.87        108.59        36.84 o
   1   8   7          0.98         -4.96         4.96 o
   2   8   7          4.02         -7.86        13.93 o
  -4   9   7          2.38         25.93        29.73 o
  -3   9   7         90.00        154.40        76.84 o
  -2   9   7          1.32         45.42        47.83 o
  -1   9   7         17.32         77.06        61.28 o
  -1 -10   8        114.47        229.03        50.58 o
   0 -10   8        247.81        336.47        60.02 o
   1 -10   8        363.07        419.25        90.88 o
   2 -10   8        293.42        235.66        74.83 o
   3 -10   8        226.48        228.42        72.59 o
   4 -10   8        254.67        199.68        79.88 o
   5 -10   8        102.69        164.27        81.98 o
  -3  -9   8          1.02         16.51        23.47 o
  -2  -9   8        107.15        178.97        46.30 o
  -1  -9   8        138.49        236.92        74.38 o
   0  -9   8        164.13        166.12        42.94 o
   1  -9   8        236.93        242.50        73.76 o
   2  -9   8        121.72         98.34        48.14 o
   3  -9   8        351.95        364.67        95.12 o
   4  -9   8        162.05        108.93        49.98 o
   5  -9   8         48.02        113.99        52.39 o
   6  -9   8          7.36         20.12        20.92 o
   7  -9   8         13.91          9.97        35.76 o
  -5  -8   8        107.34        150.55        54.98 o
  -4  -8   8        101.99        167.89        69.51 o
  -3  -8   8        191.96        145.19        66.56 o
  -2  -8   8          3.43         35.60        20.58 o
  -1  -8   8         28.33         83.48        32.06 o
   0  -8   8        196.36        128.26        35.49 o
   1  -8   8       2482.14       2257.10       232.00 o
   2  -8   8        190.10        279.87        75.50 o
   3  -8   8        254.96        354.43        83.77 o
   4  -8   8        384.17        346.20        84.13 o
   5  -8   8         66.10         81.18        36.16 o
   6  -8   8          6.49         24.67        36.21 o
   7  -8   8          2.96         17.12        15.47 o
   8  -8   8         89.68        148.05        68.48 o
  -6  -7   8        164.35        245.76        73.62 o
  -5  -7   8        187.51        205.53        73.49 o
  -4  -7   8        129.03         90.29        44.70 o
  -3  -7   8        126.37        151.49        59.09 o
  -2  -7   8        145.28        164.50        58.69 o
  -1  -7   8          4.90          9.16        15.73 o
   0  -7   8        167.89        164.33        31.13 o
   1  -7   8       1210.11       1183.47       106.48 o
   2  -7   8       3967.08       3104.76       419.00 o
   3  -7   8       1250.64       1414.41       167.89 o
   4  -7   8        377.07        339.28        78.40 o
   5  -7   8         43.58         75.10        39.60 o
   6  -7   8        144.96        152.79        60.03 o
   7  -7   8         80.09        186.00        66.65 o
   8  -7   8        111.06        142.68        64.46 o
  -7  -6   8        103.46        220.55        72.77 o
  -6  -6   8        300.44        437.66        92.71 o
  -5  -6   8        107.47        174.24        64.95 o
  -4  -6   8         88.06        148.05        50.20 o
  -3  -6   8         45.57         53.69        25.48 o
  -2  -6   8         29.93         59.10        17.88 o
  -1  -6   8          5.54         11.82         8.56 o
   0  -6   8         81.15         71.28        31.07 o
   1  -6   8        793.73        646.14        50.20 o
   2  -6   8       1695.68       1763.21       244.22 o
   3  -6   8       2471.06       2536.00       132.72 o
   4  -6   8       1357.60       1359.87        66.86 o
   5  -6   8         37.01         26.94        18.75 o
   6  -6   8         25.07         18.91        32.54 o
   7  -6   8         53.41         88.78        42.55 o
   8  -6   8        185.36        159.05        43.26 o
   9  -6   8        313.14        365.81        68.41 o
  -7  -5   8         81.64        182.91        63.03 o
  -6  -5   8       1139.73       1479.45       173.08 o
  -5  -5   8        323.67        434.55        89.60 o
  -4  -5   8        310.04        404.35        72.55 o
  -3  -5   8         17.80         28.62        13.17 o
  -2  -5   8         17.15         33.36        11.09 o
  -1  -5   8        188.57        166.91        51.55 o
   0  -5   8        378.90        412.99        59.54 o
   1  -5   8       1398.78       1300.96       113.90 o
   2  -5   8       4594.35       4881.94       278.33 o
   3  -5   8       1955.13       1939.26        89.18 o
   4  -5   8        932.75        744.98        55.09 o
   5  -5   8        105.36         93.83        39.34 o
   6  -5   8        134.45        194.36        53.46 o
   7  -5   8        113.15        166.29        44.46 o
   8  -5   8        140.01        184.38        47.69 o
   9  -5   8        204.43        169.85        47.76 o
  -8  -4   8         13.32         35.31        34.91 o
  -7  -4   8        274.06        423.00       100.35 o
  -6  -4   8        475.01        452.54        59.29 o
  -5  -4   8       3242.44       3119.15       495.88 o
  -4  -4   8        765.86        905.36        79.46 o
  -3  -4   8         99.71         91.65        22.51 o
  -2  -4   8         25.75         26.83        21.86 o
  -1  -4   8       2629.11       3268.78       166.52 o
   0  -4   8       3066.41       2848.69       215.28 o
   1  -4   8       3766.75       3646.12       205.71 o
   2  -4   8       6820.37       6935.23       289.11 o
   3  -4   8       2612.73       2357.44       146.60 o
   4  -4   8       1052.57        998.09        82.37 o
   5  -4   8        468.39        493.57        62.92 o
   6  -4   8        274.68        239.44        46.95 o
   7  -4   8        433.04        447.97        65.26 o
   8  -4   8        242.32        264.50        53.69 o
   9  -4   8         99.84        105.24        38.11 o
  -8  -3   8        110.04        168.79        53.86 o
  -7  -3   8        581.38        725.73       198.09 o
  -6  -3   8        446.90        435.48        39.63 o
  -5  -3   8        261.88        202.44        22.63 o
  -4  -3   8       1337.23       1256.30        92.55 o
  -3  -3   8        388.10        476.82        40.82 o
  -2  -3   8         97.84        129.09        19.75 o
  -1  -3   8        465.37        483.79        38.06 o
   0  -3   8       2553.44       2777.13       213.53 o
   1  -3   8       3002.62       3451.77       135.93 o
   2  -3   8       2499.92       2961.27       214.38 o
   3  -3   8       2739.86       2942.08       127.25 o
   4  -3   8       1267.09       1171.62        93.15 o
   5  -3   8        200.97        199.48        36.62 o
   6  -3   8         30.73         70.56        23.43 o
   7  -3   8        543.71        545.98        71.22 o
   8  -3   8        252.98        303.01        54.00 o
   9  -3   8         39.25         49.24        35.92 o
  -9  -2   8          3.75         35.40        31.02 o
  -8  -2   8        208.66        306.66        68.91 o
  -7  -2   8        636.48        726.28        73.67 o
  -6  -2   8        332.08        294.59        32.72 o
  -5  -2   8       1238.95       1177.55        80.07 o
  -4  -2   8        236.88        210.80        33.26 o
  -3  -2   8        315.06        191.28        47.57 o
  -2  -2   8        284.33        171.97        27.35 o
  -1  -2   8       1586.33       1126.61        62.32 o
   0  -2   8        281.98        305.05        23.66 o
   1  -2   8       2773.93       3076.46       211.48 o
   2  -2   8       4131.98       4824.56       314.38 o
   3  -2   8        576.64        647.94        72.62 o
   4  -2   8        349.46        375.29        47.40 o
   5  -2   8        630.23        687.48        69.31 o
   6  -2   8         83.80         51.27        18.20 o
   7  -2   8         21.94         70.91        23.15 o
   8  -2   8        142.67        164.30        40.23 o
   9  -2   8        146.87        129.63        54.09 o
  -9  -1   8          2.05          7.36        15.33 o
  -8  -1   8        451.10        458.07        59.19 o
  -7  -1   8       1166.11       1374.52       224.22 o
  -6  -1   8       1447.95       1402.63        97.75 o
  -5  -1   8       1727.24       1762.87       247.24 o
  -4  -1   8       1394.99       1451.61        88.40 o
  -3  -1   8       1188.50       1024.08        82.43 o
  -2  -1   8       1502.25       1326.71       136.88 o
  -1  -1   8        175.11        207.43        26.78 o
   0  -1   8       4121.09       4519.11       205.69 o
   1  -1   8       7277.17       8241.14       290.91 o
   2  -1   8       4879.76       5035.23       906.68 o
   3  -1   8        840.59       1023.20        91.46 o
   4  -1   8        807.87       1004.39        79.25 o
   5  -1   8        433.84        436.10        51.71 o
   6  -1   8        272.40        380.97        50.09 o
   7  -1   8        283.60        325.75        48.95 o
   8  -1   8        181.71        152.96        63.43 o
   9  -1   8         21.49         38.35        48.05 o
  -9   0   8         47.19         38.56        16.58 o
  -8   0   8         70.27        107.59        28.95 o
  -7   0   8       1070.61       1313.59        98.72 o
  -6   0   8       1758.61       1938.93       147.89 o
  -5   0   8        765.34        789.60        60.90 o
  -4   0   8       1211.57       1355.74        68.21 o
  -3   0   8       1147.23       1328.84        54.90 o
  -2   0   8       3082.14       3590.69       170.61 o
  -1   0   8         17.15         26.58         6.25 o
   0   0   8       1242.35       1513.43       105.57 o
   1   0   8       1847.96       1950.08        87.48 o
   2   0   8       1315.97       1543.45       153.05 o
   3   0   8        365.50        389.33        28.10 o
   4   0   8       1185.33       1363.73        80.52 o
   5   0   8       1431.14       1521.90        88.33 o
   6   0   8        564.25        632.84        62.30 o
   7   0   8        148.05        135.49        59.50 o
   8   0   8         37.89         67.27        48.72 o
   9   0   8         56.18         84.39        50.82 o
  -9   1   8         52.52         70.73        41.30 o
  -8   1   8        180.16        172.54        51.65 o
  -7   1   8        156.31        209.17        82.58 o
  -6   1   8        850.48        892.13        58.55 o
  -5   1   8        871.06        776.02        48.67 o
  -4   1   8        203.76        199.93        28.61 o
  -3   1   8        667.40        785.71        57.91 o
  -2   1   8       1566.15       1748.50        89.85 o
  -1   1   8        476.91        538.28        42.22 o
   0   1   8         68.26        107.71        15.59 o
   1   1   8          7.31         19.59         3.69 o
   2   1   8        598.20        648.35        61.87 o
   3   1   8        906.93        972.23        52.82 o
   4   1   8        148.59        105.43        15.15 o
   5   1   8        476.39        368.67        73.95 o
   6   1   8        896.20       1197.17       168.48 o
   7   1   8        115.86         94.63        58.29 o
   8   1   8         47.47        153.77        67.10 o
  -9   2   8        169.08        201.23        55.88 o
  -8   2   8          2.11         28.38        18.74 o
  -7   2   8        387.80        333.60        53.69 o
  -6   2   8        643.68        752.54        75.88 o
  -5   2   8       1318.80        845.40       184.60 o
  -4   2   8       1577.26       1335.52       102.19 o
  -3   2   8        465.60        479.41        93.13 o
  -2   2   8        229.65        199.23        44.79 o
  -1   2   8       1031.03       1021.20        54.17 o
   0   2   8       2179.47       2419.14       109.24 o
   1   2   8        274.34        298.75        29.71 o
   2   2   8         56.41         62.48        15.85 o
   3   2   8       1030.33       1050.47        55.61 o
   4   2   8        276.81        206.32        45.58 o
   5   2   8        616.59        658.57       118.19 o
   6   2   8        692.23        768.18       137.45 o
   7   2   8        201.93        247.69        84.98 o
   8   2   8         16.22         33.35        53.82 o
  -9   3   8        216.32        242.75        50.05 o
  -8   3   8         37.26         14.71        14.89 o
  -7   3   8        136.04        124.71        33.14 o
  -6   3   8        288.19        257.08        43.98 o
  -5   3   8        834.67        583.07        89.14 o
  -4   3   8       1326.60       1308.30       103.49 o
  -3   3   8       1666.10       1849.35       129.03 o
  -2   3   8       1177.86       1022.17       134.24 o
  -1   3   8       1283.51       1289.47       114.85 o
   0   3   8        122.85        120.53        21.20 o
   1   3   8       1060.11       1015.99        64.57 o
   2   3   8       1209.19       1205.00        64.74 o
   3   3   8        828.68       1045.10       144.74 o
   4   3   8        633.43        688.61       120.38 o
   5   3   8       1079.05       1188.23       168.30 o
   6   3   8        488.98        543.74       116.49 o
   7   3   8         67.12         83.46        55.38 o
  -9   4   8         22.36         30.40        25.39 o
  -8   4   8        123.99        157.27       113.36 o
  -7   4   8          7.62         33.29        19.29 o
  -6   4   8         91.00         96.81        29.58 o
  -5   4   8         50.22         74.86        24.68 o
  -4   4   8       1566.43       1791.38       208.15 o
  -3   4   8       1241.68       1253.76       141.88 o
  -2   4   8        589.63        599.92        51.36 o
  -1   4   8        843.32        841.42        84.62 o
   0   4   8        202.06        183.89        21.94 o
   1   4   8          7.05         16.80         6.69 o
   2   4   8        278.44        263.72        21.83 o
   3   4   8       2129.63       2010.87       155.87 o
   4   4   8       1207.70       1337.35       195.48 o
   5   4   8        369.48        301.68        88.95 o
   6   4   8         93.05        118.14        63.25 o
  -8   5   8         38.38         49.80        39.78 o
  -7   5   8        389.71        428.45        63.74 o
  -6   5   8        123.96        148.22        35.11 o
  -5   5   8        313.82        259.21        47.29 o
  -4   5   8       1355.98       1423.03       116.66 o
  -3   5   8       1221.94       1401.67       157.52 o
  -2   5   8        319.29        336.80        48.86 o
  -1   5   8        312.45        324.00        43.58 o
   0   5   8        369.99        347.91        31.86 o
   1   5   8        307.69        296.44        39.91 o
   2   5   8        336.07        309.85        42.93 o
   3   5   8        113.38        123.64        35.91 o
   4   5   8        575.02        471.60        77.26 o
   5   5   8        278.02        315.41        61.27 o
   6   5   8        312.50        376.25        75.61 o
  -8   6   8         18.75          9.21        29.68 o
  -7   6   8          7.30         54.31        34.69 o
  -6   6   8       1134.70       1106.43       103.21 o
  -5   6   8        815.18        743.00        84.99 o
  -4   6   8       1088.24       1057.40       101.79 o
  -3   6   8        655.00        606.41       103.17 o
  -2   6   8        860.09        736.33       116.11 o
  -1   6   8        387.44        299.20        46.00 o
   0   6   8        220.00        249.52        45.10 o
   1   6   8        350.42        301.38        44.63 o
   2   6   8        260.30        206.91        45.08 o
   3   6   8          2.95         19.60        19.14 o
   4   6   8        148.79        128.20        40.30 o
   5   6   8        315.55        310.46        65.41 o
  -7   7   8         46.42         73.40        39.52 o
  -6   7   8         59.25         50.42        38.84 o
  -5   7   8        301.17        296.49        57.73 o
  -4   7   8        647.58        825.39       129.90 o
  -3   7   8       1320.83       1161.09       158.28 o
  -2   7   8        372.36        289.59        58.87 o
  -1   7   8        167.48        196.87        40.47 o
   0   7   8        117.67        157.35        40.31 o
   1   7   8         52.30         72.70        23.57 o
   2   7   8         60.07        130.25        58.33 o
   3   7   8         92.17        128.69        42.65 o
  -5   8   8        176.38        268.87        78.99 o
  -4   8   8         26.68         60.48        44.07 o
  -3   8   8        576.44        655.04       122.88 o
  -2   8   8        637.55        800.27       135.04 o
  -1   8   8        383.60        448.61        84.84 o
   0   8   8         36.19         88.91        31.35 o
   1   8   8         44.34         66.60        31.20 o
  -1 -10   9         54.43        109.63        38.03 o
   0 -10   9        169.29        191.27        61.95 o
   1 -10   9         20.25         48.23        45.42 o
   2 -10   9         50.25         39.11        40.99 o
   3 -10   9        116.24        138.57        62.31 o
   4 -10   9         58.45         72.37        53.73 o
   5 -10   9         21.39         26.06        36.25 o
  -3  -9   9          7.29         63.32        29.57 o
  -2  -9   9         84.05        104.81        40.13 o
  -1  -9   9        191.17        250.31        69.26 o
   0  -9   9         89.54         76.08        47.56 o
   1  -9   9          1.33         46.71        35.63 o
   2  -9   9          0.78         -2.55         6.75 o
   3  -9   9         11.66         64.23        45.59 o
   4  -9   9        150.19        167.98        64.59 o
   5  -9   9        233.44        141.43        57.26 o
   6  -9   9        151.08        166.15        66.16 o
  -4  -8   9          4.84         44.52        47.11 o
  -3  -8   9          0.86         17.48        22.84 o
  -2  -8   9         51.96         53.19        37.59 o
  -1  -8   9         37.69         72.80        32.68 o
   0  -8   9        214.72        258.83        51.59 o
   1  -8   9         70.08         66.07        43.99 o
   2  -8   9         97.12         53.91        35.09 o
   3  -8   9         15.44         12.74        11.18 o
   4  -8   9         11.77         20.12        25.08 o
   5  -8   9        182.57        110.10        55.16 o
   6  -8   9        227.55        186.89        71.21 o
   7  -8   9          4.65         28.65        49.13 o
  -6  -7   9          0.48         10.19        31.60 o
  -5  -7   9          3.50         39.87        33.39 o
  -4  -7   9         16.94         53.64        42.38 o
  -3  -7   9         24.58         -2.91        24.45 o
  -2  -7   9         46.30         59.37        22.97 o
  -1  -7   9         85.40        104.96        27.23 o
   0  -7   9         52.82         17.37        31.49 o
   1  -7   9        457.71        461.76        51.90 o
   2  -7   9        226.70        241.29        35.11 o
   3  -7   9        116.35        141.98        24.87 o
   4  -7   9         34.52         22.50        11.94 o
   5  -7   9          1.59         -0.76         4.51 o
   6  -7   9        104.70         72.73        34.42 o
   7  -7   9          4.18         44.57        42.02 o
   8  -7   9        167.12        213.22        78.14 o
  -6  -6   9          0.11         18.10        29.23 o
  -5  -6   9          1.48         21.95        30.13 o
  -4  -6   9          1.46         16.40        17.47 o
  -3  -6   9         37.97         43.68        23.15 o
  -2  -6   9        111.62        107.89        28.61 o
  -1  -6   9        120.86         83.48        38.48 o
   0  -6   9          7.44         16.45         9.79 o
   1  -6   9        196.54        251.41        38.76 o
   2  -6   9        171.59        214.90        34.60 o
   3  -6   9       1231.86       1368.75       177.06 o
   4  -6   9        328.37        309.62        36.30 o
   5  -6   9         63.86         58.80        15.02 o
   6  -6   9         96.49         62.04        32.68 o
   7  -6   9         10.64         18.07        20.57 o
   8  -6   9         43.82         62.06        32.69 o
  -7  -5   9         11.89         52.39        34.02 o
  -6  -5   9        124.19        120.17        41.50 o
  -5  -5   9          2.62         43.97        34.62 o
  -4  -5   9          2.66          3.17         9.82 o
  -3  -5   9         83.25        126.78        29.26 o
  -2  -5   9        188.79        174.64        34.28 o
  -1  -5   9         62.57        111.71        27.96 o
   0  -5   9         48.35         32.05        34.71 o
   1  -5   9        449.07        507.98        67.10 o
   2  -5   9         11.01          6.70         6.53 o
   3  -5   9         51.53         50.51        12.58 o
   4  -5   9        914.61        822.60        86.22 o
   5  -5   9        114.33        118.98        35.37 o
   6  -5   9         12.36          2.40        10.45 o
   7  -5   9        152.08        140.93        51.96 o
   8  -5   9         75.58        121.09        36.73 o
   9  -5   9         33.15         51.27        34.78 o
  -8  -4   9          4.37          0.09        21.77 o
  -7  -4   9          0.21          0.72        34.42 o
  -6  -4   9         25.59         31.46        19.51 o
  -5  -4   9         31.29         45.42        24.34 o
  -4  -4   9          1.61         30.36        20.78 o
  -3  -4   9        805.04        803.23        72.50 o
  -2  -4   9        156.13        179.31        32.50 o
  -1  -4   9        139.99        148.83        28.35 o
   0  -4   9        489.96        486.87        40.92 o
   1  -4   9        517.84        498.73        46.26 o
   2  -4   9        647.25        641.49        41.00 o
   3  -4   9        190.26        222.79        21.94 o
   4  -4   9        150.76         38.21        47.75 o
   5  -4   9          3.95         30.13        32.81 o
   6  -4   9        442.17        421.38        79.90 o
   7  -4   9         19.57         12.50        11.76 o
   8  -4   9         66.86         84.80        34.34 o
   9  -4   9         59.52        108.02        37.17 o
  -8  -3   9          2.07         44.28        23.66 o
  -7  -3   9         86.39         95.86        27.45 o
  -6  -3   9         33.89         86.73        30.48 o
  -5  -3   9         19.17          6.55         8.15 o
  -4  -3   9        743.60        737.49        67.72 o
  -3  -3   9        246.36        274.36        38.66 o
  -2  -3   9        244.59        281.65        30.56 o
  -1  -3   9        997.04        829.21       149.63 o
   0  -3   9         76.84         69.50        13.89 o
   1  -3   9         58.46         71.08        18.52 o
   2  -3   9        717.34        734.79        89.67 o
   3  -3   9          0.35          4.97         3.82 o
   4  -3   9         50.14         67.89        23.83 o
   5  -3   9         50.75         84.03        25.12 o
   6  -3   9          3.13          1.75        13.34 o
   7  -3   9         29.24         25.34        13.95 o
   8  -3   9          0.98         41.87        22.20 o
   9  -3   9          1.96         32.41        43.14 o
  -8  -2   9         40.49         15.18        38.87 o
  -7  -2   9        151.15        113.20        29.41 o
  -6  -2   9         29.92         42.18        12.23 o
  -5  -2   9          0.48         13.57         2.53 o
  -4  -2   9          6.19          1.42         9.56 o
  -3  -2   9        496.18        315.83        43.09 o
  -2  -2   9        241.14        208.63        40.50 o
  -1  -2   9        258.22        289.20        21.35 o
   0  -2   9       1091.32       1307.98        57.83 o
   1  -2   9         69.94         80.42        28.25 o
   2  -2   9        270.63        230.31        24.54 o
   3  -2   9        773.94        865.85       102.54 o
   4  -2   9         54.48         45.93        20.54 o
   5  -2   9         14.83         31.08        17.44 o
   6  -2   9        750.70        646.69        72.12 o
   7  -2   9         22.52         26.70        22.14 o
   8  -2   9         18.80         80.49        27.84 o
   9  -2   9         17.31         54.62        40.81 o
  -9  -1   9         13.20         44.79        26.38 o
  -8  -1   9         53.57         48.29        20.97 o
  -7  -1   9        136.50        170.36        45.04 o
  -6  -1   9         48.33         65.86        33.55 o
  -5  -1   9        212.82        202.40        29.97 o
  -4  -1   9          0.09         12.85         6.30 o
  -3  -1   9        125.09        104.63        16.01 o
  -2  -1   9       1036.93        916.88        75.64 o
  -1  -1   9        624.02        675.09        53.64 o
   0  -1   9         83.00         96.99        16.44 o
   1  -1   9        554.64        642.06        45.40 o
   2  -1   9        571.62        577.49        41.75 o
   3  -1   9        475.14        511.01        54.80 o
   4  -1   9        798.75        761.94        70.40 o
   5  -1   9         21.46         30.69        23.22 o
   6  -1   9        178.94        198.45        38.17 o
   7  -1   9        238.29        246.33        43.88 o
   8  -1   9         34.59         35.00        39.60 o
   9  -1   9         51.73         76.04        57.53 o
  -9   0   9          0.21         37.88        29.73 o
  -8   0   9         29.18         54.16        24.82 o
  -7   0   9         82.48         98.17        22.50 o
  -6   0   9         29.19         40.03        13.08 o
  -5   0   9        137.85        164.41        22.09 o
  -4   0   9        109.17         93.22        12.25 o
  -3   0   9          0.07          7.19         8.71 o
  -2   0   9       1788.75       2108.64       147.28 o
  -1   0   9        579.26        734.54        35.52 o
   0   0   9        297.63        285.37        31.88 o
   1   0   9         90.10        119.74        21.27 o
   2   0   9        357.80        417.61        49.10 o
   3   0   9          0.75         25.42        15.25 o
   4   0   9         14.32         15.45         5.23 o
   5   0   9          0.54         10.36        24.90 o
   6   0   9         73.48         99.13        33.26 o
   7   0   9          8.67         45.28        38.93 o
   8   0   9        102.36         52.48        48.14 o
  -9   1   9          9.68         11.96        14.31 o
  -8   1   9         42.10         43.55        19.26 o
  -7   1   9        158.80        207.08        31.34 o
  -6   1   9        180.72        163.90        21.87 o
  -5   1   9        134.16        162.48        22.95 o
  -4   1   9        195.00        136.97        32.69 o
  -3   1   9         97.07        152.71        33.14 o
  -2   1   9          4.62          7.77         7.78 o
  -1   1   9       1298.19       1624.19       110.41 o
   0   1   9         22.09         24.40         9.54 o
   1   1   9          4.89         -0.48         5.73 o
   2   1   9        794.56        854.57        50.76 o
   3   1   9         27.23         29.19        12.05 o
   4   1   9        192.38        133.01        17.31 o
   5   1   9        288.77        217.75        31.82 o
   6   1   9        256.35        234.86        72.77 o
   7   1   9         96.11        125.34        62.54 o
   8   1   9         22.61         78.40        57.04 o
  -9   2   9         23.82         44.47        27.93 o
  -8   2   9          6.15         14.35        32.92 o
  -7   2   9        169.01         89.88        30.42 o
  -6   2   9        594.31        479.92        84.10 o
  -5   2   9         54.64        116.56        51.87 o
  -4   2   9          2.36         23.26         8.48 o
  -3   2   9         34.71         64.79        21.79 o
  -2   2   9        448.91        516.60        76.97 o
  -1   2   9         21.95         40.05        16.78 o
   0   2   9        257.91        259.56        37.69 o
   1   2   9       1265.09       1412.78        79.90 o
   2   2   9        134.48        149.31        21.58 o
   3   2   9        313.00        329.37        35.13 o
   4   2   9         10.76         20.07         7.76 o
   5   2   9         85.17         97.54        52.03 o
   6   2   9         73.93         48.50        41.12 o
   7   2   9         55.77        118.37        60.26 o
  -9   3   9          2.78         33.87        24.92 o
  -8   3   9         57.75         49.16        22.79 o
  -7   3   9        212.98        187.14        43.72 o
  -6   3   9        277.33        249.23        45.44 o
  -5   3   9         55.65         40.71        18.52 o
  -4   3   9        395.69        390.25        55.52 o
  -3   3   9        888.80        879.93       120.47 o
  -2   3   9        407.90        422.82        74.02 o
  -1   3   9         64.98         76.90        14.09 o
   0   3   9        494.55        437.56        39.49 o
   1   3   9         84.56         44.61        13.09 o
   2   3   9        555.28        505.87        86.47 o
   3   3   9        210.89        180.77        56.59 o
   4   3   9          5.82         51.94        40.77 o
   5   3   9          5.36         36.16        34.64 o
   6   3   9          6.63         42.87        36.88 o
   7   3   9         13.22         77.78        57.98 o
  -8   4   9          3.05         31.43        30.42 o
  -7   4   9        132.63        140.22        40.12 o
  -6   4   9         58.99         58.87        25.11 o
  -5   4   9         31.28         36.83        51.47 o
  -4   4   9        168.25        159.24        38.96 o
  -3   4   9        805.56        853.29       116.09 o
  -2   4   9        934.98        800.43        87.23 o
  -1   4   9        188.26        223.14        33.88 o
   0   4   9        134.48        122.63        18.64 o
   1   4   9         19.93         19.90        12.40 o
   2   4   9         61.35         78.22        20.40 o
   3   4   9        114.40        143.70        47.87 o
   4   4   9         64.10        125.34        48.99 o
   5   4   9         96.31        113.58        57.57 o
   6   4   9          0.88         69.96        45.24 o
  -8   5   9          6.11         46.67        47.02 o
  -7   5   9         95.86         56.27        26.13 o
  -6   5   9        455.26        422.41        62.11 o
  -5   5   9          0.15         66.89        27.31 o
  -4   5   9         59.29         62.20        23.02 o
  -3   5   9          8.44         54.40        26.28 o
  -2   5   9        100.80        112.10        24.50 o
  -1   5   9         42.39         51.00        17.66 o
   0   5   9         13.74         32.14        14.09 o
   1   5   9          1.01         14.47        14.56 o
   2   5   9         48.06         45.03        16.48 o
   3   5   9        228.99        285.34        54.50 o
   4   5   9         20.34         86.19        35.58 o
   5   5   9          0.70         15.75        14.26 o
  -7   6   9          3.68        114.61        58.33 o
  -6   6   9          0.52         30.17        23.46 o
  -5   6   9        272.00        342.45        57.74 o
  -4   6   9         74.49        123.59        57.91 o
  -3   6   9          8.11         11.22         7.96 o
  -2   6   9          9.40          2.85        17.12 o
  -1   6   9         37.29         56.48        20.48 o
   0   6   9         56.52         78.40        25.49 o
   1   6   9         18.22         31.94        12.69 o
   2   6   9         37.27         32.77        20.43 o
   3   6   9         17.35         41.17        24.39 o
   4   6   9         94.70         90.25        32.91 o
  -6   7   9          0.10         -2.06        33.61 o
  -5   7   9        200.06        240.75        56.04 o
  -4   7   9        112.43        125.05        40.24 o
  -3   7   9          2.68         45.46        34.11 o
  -2   7   9         13.27        138.26        53.95 o
  -1   7   9         14.44         35.15        23.29 o
   0   7   9          4.12         23.17        16.37 o
   1   7   9          7.58         19.44        17.22 o
   2   7   9         16.19         -9.10        16.27 o
  -4   8   9          1.60         88.33        56.28 o
  -3   8   9         36.14         20.47         9.52 o
  -2   8   9          9.12         61.95        40.72 o
  -1   8   9          3.31          1.79        30.04 o
   0   8   9         20.50         40.59        40.72 o
  -1 -10  10        266.52        338.27        67.27 o
   0 -10  10        123.72        171.16        66.29 o
   1 -10  10        171.87        153.10        69.24 o
   2 -10  10        113.95        185.86        65.75 o
   3 -10  10         44.92         58.02        40.41 o
   4 -10  10        110.81        122.39        68.03 o
  -3  -9  10        177.89        236.64        54.74 o
  -2  -9  10        275.79        415.30        71.69 o
  -1  -9  10        240.32        358.74        63.72 o
   0  -9  10        241.34        300.97        83.14 o
   1  -9  10        223.97        245.27        72.86 o
   2  -9  10        339.23        371.77        91.99 o
   3  -9  10         37.64        101.07        51.76 o
   4  -9  10        266.45        232.13        77.15 o
   5  -9  10        209.24        188.55        76.26 o
   6  -9  10        160.98        168.43        72.73 o
  -4  -8  10         50.19        102.68        56.86 o
  -3  -8  10         27.90         93.16        58.65 o
  -2  -8  10        680.95        774.17       129.09 o
  -1  -8  10        502.91        601.96       115.24 o
   0  -8  10        681.27        648.33       176.23 o
   1  -8  10        133.58         92.73        23.01 o
   2  -8  10        451.25        419.69       142.08 o
   3  -8  10         69.16         92.08        47.34 o
   4  -8  10         35.02         37.50        21.90 o
   5  -8  10        187.00        137.59        61.95 o
   6  -8  10        339.71        345.62        91.19 o
   7  -8  10        581.16        626.21       129.32 o
  -5  -7  10         57.22         98.52        52.08 o
  -4  -7  10         38.89         25.03        27.09 o
  -3  -7  10        215.19        172.14        39.35 o
  -2  -7  10        311.68        339.63        52.29 o
  -1  -7  10        848.12        852.81       139.55 o
   0  -7  10       1653.19       1594.32       198.11 o
   1  -7  10       1450.20       1367.04       129.79 o
   2  -7  10          2.73         13.75        13.37 o
   3  -7  10         30.89         48.75        17.64 o
   4  -7  10         15.66         40.14        36.61 o
   5  -7  10        141.15        124.22        52.34 o
   6  -7  10        313.46        179.61        67.23 o
   7  -7  10        634.52        594.72       112.49 o
   8  -7  10        326.28        358.12        71.19 o
  -6  -6  10         26.91         44.70        35.31 o
  -5  -6  10        116.04        129.57        35.26 o
  -4  -6  10         53.75         92.97        58.98 o
  -3  -6  10        296.11        400.34        57.69 o
  -2  -6  10        588.45        664.10        71.08 o
  -1  -6  10       1035.99       1110.82        92.19 o
   0  -6  10       1124.71        998.61       136.20 o
   1  -6  10        886.94        822.68        75.39 o
   2  -6  10        656.13        710.49        65.91 o
   3  -6  10         73.32        127.42        27.12 o
   4  -6  10        232.50        233.29        34.50 o
   5  -6  10        105.47         74.18        17.26 o
   6  -6  10        566.88        500.98        74.23 o
   7  -6  10        836.24        858.81       101.68 o
   8  -6  10        318.76        402.61        73.19 o
  -7  -5  10        200.66        242.32        69.11 o
  -6  -5  10         21.25         58.45        26.01 o
  -5  -5  10         98.49         93.29        32.94 o
  -4  -5  10         93.79        182.29        37.42 o
  -3  -5  10        288.83        368.88        50.30 o
  -2  -5  10        802.06        890.49        80.19 o
  -1  -5  10       2009.64       1982.06       177.59 o
   0  -5  10       1960.88       1737.24       338.90 o
   1  -5  10        543.27        500.82        60.17 o
   2  -5  10         20.74         38.78        12.03 o
   3  -5  10        286.81        309.62        29.04 o
   4  -5  10        107.84         95.42        22.26 o
   5  -5  10        208.32        199.45        63.18 o
   6  -5  10        566.14        652.04        81.76 o
   7  -5  10        899.99        927.54       101.59 o
   8  -5  10        903.86       1009.08       179.05 o
  -7  -4  10        314.29        398.31        66.98 o
  -6  -4  10        511.48        536.53        70.01 o
  -5  -4  10        100.86         98.77        37.86 o
  -4  -4  10         59.12         41.52        17.56 o
  -3  -4  10        125.46        144.62        30.65 o
  -2  -4  10       1713.39       1958.95       123.66 o
  -1  -4  10       3542.30       3804.99       272.54 o
   0  -4  10       3011.16       2719.49       355.88 o
   1  -4  10        489.34        453.58        71.95 o
   2  -4  10        113.57        142.29        48.14 o
   3  -4  10         56.78         63.56        12.17 o
   4  -4  10         38.87         24.96        30.87 o
   5  -4  10        731.33        745.92        81.00 o
   6  -4  10        558.74        586.04        73.72 o
   7  -4  10        455.18        472.01        70.55 o
   8  -4  10        687.05        733.27        91.77 o
  -8  -3  10        189.34        180.19        40.02 o
  -7  -3  10        262.92        364.75        54.63 o
  -6  -3  10         28.43         42.59        17.81 o
  -5  -3  10         34.30         16.03        37.41 o
  -4  -3  10          7.18          2.40        14.35 o
  -3  -3  10          9.32         30.91        15.40 o
  -2  -3  10       1126.10       1171.09        67.24 o
  -1  -3  10       5091.40       5632.44       216.06 o
   0  -3  10       2652.21       2772.05       209.62 o
   1  -3  10        251.62        270.83        48.84 o
   2  -3  10         46.35        114.25        37.32 o
   3  -3  10         89.44        118.01        29.39 o
   4  -3  10         66.09         69.42        25.45 o
   5  -3  10        526.82        520.04        65.89 o
   6  -3  10        513.70        500.09        64.99 o
   7  -3  10         35.89        100.00        33.25 o
   8  -3  10        579.44        564.84        75.54 o
  -8  -2  10        320.04        323.53        53.93 o
  -7  -2  10        270.47        322.53        46.41 o
  -6  -2  10         31.42         17.62         8.83 o
  -5  -2  10        293.93        311.50        42.19 o
  -4  -2  10        234.40        209.03        27.88 o
  -3  -2  10        730.05        560.19        60.94 o
  -2  -2  10       1777.03       1414.74       122.60 o
  -1  -2  10       1156.55       1156.32        54.84 o
   0  -2  10       1253.19       1410.86        65.22 o
   1  -2  10       2022.70       2394.67       132.77 o
   2  -2  10       2464.05       2685.96       301.08 o
   3  -2  10        843.58        845.88       135.49 o
   4  -2  10        631.85        644.83       113.58 o
   5  -2  10        138.54         98.71        28.24 o
   6  -2  10        516.03        455.09        61.09 o
   7  -2  10        572.51        552.03        70.32 o
   8  -2  10        855.03        844.53       154.57 o
  -8  -1  10        245.68        283.80        80.59 o
  -7  -1  10        253.41        230.83        36.56 o
  -6  -1  10        182.91        235.18        34.72 o
  -5  -1  10         57.56         84.27        15.12 o
  -4  -1  10          4.83         11.62         8.25 o
  -3  -1  10        846.96        645.40       172.86 o
  -2  -1  10       3077.86       2828.43       132.04 o
  -1  -1  10       3449.73       3769.27       190.94 o
   0  -1  10        106.91         98.85        17.23 o
   1  -1  10       2292.25       2360.16       191.36 o
   2  -1  10       3676.55       4095.56       357.60 o
   3  -1  10        552.66        627.72        64.68 o
   4  -1  10        201.04        251.03        39.78 o
   5  -1  10        858.24        871.50        79.88 o
   6  -1  10        509.84        514.84        94.54 o
   7  -1  10        761.78        974.60       159.85 o
   8  -1  10        473.89        630.59       134.64 o
  -9   0  10        184.29         97.92        66.02 o
  -8   0  10        468.37        379.71        63.66 o
  -7   0  10        213.82        217.74        47.26 o
  -6   0  10        267.01        337.72        35.91 o
  -5   0  10        274.02        250.56        26.98 o
  -4   0  10         34.69         10.89        12.69 o
  -3   0  10       1078.70       1140.39        97.16 o
  -2   0  10       1426.37       1847.63        97.37 o
  -1   0  10       3387.67       3981.40       216.73 o
   0   0  10       1377.12       1532.35        95.92 o
   1   0  10       1541.17       1511.89       119.82 o
   2   0  10        564.49        544.64        47.50 o
   3   0  10        554.60        611.06       100.31 o
   4   0  10         89.56        114.71        26.44 o
   5   0  10          6.05         15.65        13.75 o
   6   0  10        396.20        365.16        88.37 o
   7   0  10        724.43       1002.36       164.63 o
   8   0  10        233.62        277.68        91.28 o
  -9   1  10        278.95        232.35        56.10 o
  -8   1  10        140.64        147.59        41.51 o
  -7   1  10        280.17        244.02        50.74 o
  -6   1  10        355.63        501.17       146.95 o
  -5   1  10        400.48        355.59        55.98 o
  -4   1  10        589.18        606.14        67.75 o
  -3   1  10        937.90        963.33        88.36 o
  -2   1  10        666.11        734.63       105.74 o
  -1   1  10       2078.92       2146.03       180.21 o
   0   1  10       3855.86       4184.66       267.35 o
   1   1  10       2187.10       2153.05        99.00 o
   2   1  10       1007.53        932.88        55.58 o
   3   1  10        600.31        552.60        54.18 o
   4   1  10        103.87        113.20        24.86 o
   5   1  10          8.20         71.65        39.56 o
   6   1  10         90.18        119.26        63.88 o
   7   1  10        493.17        592.77       129.94 o
  -9   2  10        143.44        100.11        42.38 o
  -8   2  10        623.21        537.63        74.25 o
  -7   2  10        123.13        151.83        39.23 o
  -6   2  10        592.23        613.17        92.93 o
  -5   2  10        517.76        489.56        64.52 o
  -4   2  10        162.75        149.48        35.10 o
  -3   2  10        309.51        321.16        49.78 o
  -2   2  10        737.94        685.88        91.73 o
  -1   2  10       1723.03       1632.94        77.36 o
   0   2  10       3157.15       3105.34       184.68 o
   1   2  10       1543.12       1490.81       104.29 o
   2   2  10       1593.47       1430.80       101.36 o
   3   2  10        153.76        222.74        25.47 o
   4   2  10         44.58         40.95        32.36 o
   5   2  10         93.17         77.91        43.36 o
   6   2  10        325.79        291.89        95.12 o
   7   2  10         97.14        106.25        45.73 o
  -8   3  10        439.25        472.71        73.08 o
  -7   3  10        887.39        909.41       128.13 o
  -6   3  10        698.19        688.20        82.69 o
  -5   3  10        112.89        133.54        32.80 o
  -4   3  10        105.01        126.96        32.91 o
  -3   3  10        145.41        199.12        41.78 o
  -2   3  10        127.74        147.82        46.53 o
  -1   3  10        993.77       1002.39        60.48 o
   0   3  10       3697.86       3445.21       201.04 o
   1   3  10        454.06        409.36        40.57 o
   2   3  10          5.15         -3.28        11.46 o
   3   3  10        117.74        152.65        65.13 o
   4   3  10        331.20        381.61        94.14 o
   5   3  10        305.32        372.49        95.26 o
   6   3  10         58.06         20.29        18.42 o
  -8   4  10        397.66        437.04        68.73 o
  -7   4  10       1029.17       1043.77       186.22 o
  -6   4  10        476.14        541.44        72.35 o
  -5   4  10        165.16        147.33        36.51 o
  -4   4  10         42.97         76.75        31.74 o
  -3   4  10        617.21        587.72        98.16 o
  -2   4  10        414.60        333.31        43.99 o
  -1   4  10        102.32        116.19        23.84 o
   0   4  10        501.07        450.62        44.21 o
   1   4  10        711.54        640.78        65.60 o
   2   4  10        942.91        813.69        82.19 o
   3   4  10         50.77         73.47        26.74 o
   4   4  10        140.08        127.35        38.64 o
   5   4  10        178.12        169.41        68.08 o
   6   4  10         42.44         98.07        58.02 o
  -7   5  10        425.64        623.63        95.37 o
  -6   5  10        536.09        582.03        75.71 o
  -5   5  10        209.95        203.55        48.79 o
  -4   5  10         62.34         63.61        29.75 o
  -3   5  10        246.32        247.69        64.28 o
  -2   5  10        454.79        462.16        92.66 o
  -1   5  10        290.60        262.48        48.52 o
   0   5  10        127.77        114.30        24.87 o
   1   5  10        241.24        244.03        42.92 o
   2   5  10        677.67        738.87        68.56 o
   3   5  10       1041.65        856.55        95.80 o
   4   5  10         22.10         55.30        30.92 o
   5   5  10         76.95         37.97        23.75 o
  -7   6  10        493.86        742.47       135.80 o
  -6   6  10        142.02        157.85        71.07 o
  -5   6  10        149.35        146.06        43.61 o
  -4   6  10          6.55         48.96        21.63 o
  -3   6  10         58.69         71.07        44.52 o
  -2   6  10        207.18        162.22        56.37 o
  -1   6  10        182.51        131.64        53.55 o
   0   6  10         63.77         62.89        24.78 o
   1   6  10        145.97        147.60        33.56 o
   2   6  10        208.63        260.86        61.22 o
   3   6  10        384.81        391.43        73.24 o
  -5   7  10        369.54        370.22        66.12 o
  -4   7  10         27.09         93.56        38.87 o
  -3   7  10          4.94         -9.25         9.39 o
  -2   7  10        129.87         92.17        37.64 o
  -1   7  10         96.53         86.63        46.26 o
   0   7  10         81.86         20.29        33.12 o
   1   7  10        275.45        252.95        50.06 o
   2   7  10        279.60        279.92        55.84 o
  -2   8  10          3.08         68.39        40.28 o
   0 -10  11          1.72         73.22        52.75 o
   1 -10  11         82.19         44.57        53.77 o
   2 -10  11         32.07         80.68        50.38 o
   3 -10  11         15.17         51.45        45.51 o
  -2  -9  11          2.30         31.67        24.94 o
  -1  -9  11          4.48         14.53        27.92 o
   0  -9  11          2.90         25.75        38.49 o
   1  -9  11          1.70         20.07        27.94 o
   2  -9  11        167.22        248.58        79.52 o
   3  -9  11         59.31        115.46        54.62 o
   4  -9  11         38.78         69.78        47.52 o
   5  -9  11        202.33        200.17        79.16 o
  -4  -8  11          3.11         22.71        29.77 o
  -3  -8  11         18.04         -2.28         9.07 o
  -2  -8  11          1.57         28.06        36.19 o
  -1  -8  11         28.65         19.68        40.12 o
   0  -8  11         34.86         29.09        17.86 o
   1  -8  11          3.36         23.43        16.99 o
   2  -8  11          7.34          2.45         5.66 o
   3  -8  11          0.58          4.69        18.10 o
   4  -8  11         44.99         49.48        38.67 o
   5  -8  11        143.02        172.23        64.23 o
   6  -8  11        142.23        211.52        70.05 o
   7  -8  11          9.49         19.97        19.24 o
  -5  -7  11          3.28         35.94        32.14 o
  -4  -7  11          9.52         53.19        27.44 o
  -3  -7  11         76.57        102.73        31.75 o
  -2  -7  11        261.95        235.43        44.54 o
  -1  -7  11          0.47         19.27        23.51 o
   0  -7  11          5.32          8.27        19.00 o
   1  -7  11        280.39        317.75        47.29 o
   2  -7  11        331.11        391.78        50.60 o
   3  -7  11          7.85          1.95         5.38 o
   4  -7  11        406.36        454.83        90.74 o
   5  -7  11        305.07        290.90        80.57 o
   6  -7  11        304.79        261.36        55.12 o
   7  -7  11         28.80         47.04        29.67 o
  -6  -6  11          0.00         14.56        18.50 o
  -5  -6  11          0.03        -16.36        16.36 o
  -4  -6  11         27.86         31.58        15.61 o
  -3  -6  11        215.85        190.45        39.79 o
  -2  -6  11        192.04        188.87        38.80 o
  -1  -6  11        154.54         94.63        34.78 o
   0  -6  11         81.65         61.93        16.65 o
   1  -6  11        401.98        364.05        85.44 o
   2  -6  11        533.42        550.59        48.15 o
   3  -6  11        297.61        234.64        32.58 o
   4  -6  11         89.70         92.30        22.29 o
   5  -6  11        367.14        314.61        40.27 o
   6  -6  11         72.53         94.92        36.79 o
   7  -6  11         58.50         68.67        32.06 o
   8  -6  11          4.72         39.16        19.08 o
  -7  -5  11         12.23         15.21        27.96 o
  -6  -5  11         80.58        131.94        35.27 o
  -5  -5  11         11.08         22.83        18.95 o
  -4  -5  11        132.73        129.78        32.54 o
  -3  -5  11        208.87        187.19        39.60 o
  -2  -5  11          9.76         23.17        15.34 o
  -1  -5  11         50.58         79.48        32.59 o
   0  -5  11          8.15         10.38        10.37 o
   1  -5  11        355.90        356.54        42.89 o
   2  -5  11        120.49        114.02        17.76 o
   3  -5  11        798.13        785.77        62.08 o
   4  -5  11         88.62         64.52        19.77 o
   5  -5  11         21.65         23.64        20.16 o
   6  -5  11        256.69        263.60        50.10 o
   7  -5  11          2.71         25.20        22.96 o
   8  -5  11          4.63         33.03        26.79 o
  -7  -4  11         19.82          4.91        12.87 o
  -6  -4  11          8.63         44.63        23.45 o
  -5  -4  11         11.28         18.25        21.23 o
  -4  -4  11          5.98         52.98        21.21 o
  -3  -4  11        391.90        446.60        63.99 o
  -2  -4  11         50.20         55.47        31.83 o
  -1  -4  11        232.91         89.88        56.03 o
   0  -4  11        336.24        244.91        35.76 o
   1  -4  11          6.74          9.74        13.86 o
   2  -4  11        299.71        305.26        55.63 o
   3  -4  11          5.14         10.73         6.84 o
   4  -4  11        325.67        229.49        57.04 o
   5  -4  11         18.86         20.82        18.28 o
   6  -4  11          0.12          6.46        12.61 o
   7  -4  11        116.88        160.01        41.88 o
   8  -4  11          0.23         88.66        36.40 o
  -8  -3  11          7.74         30.13        32.77 o
  -7  -3  11          0.73         31.13        21.14 o
  -6  -3  11         31.00         41.82        17.10 o
  -5  -3  11        147.06        137.04        31.37 o
  -4  -3  11        283.15        311.26        45.68 o
  -3  -3  11         10.29         25.61        17.16 o
  -2  -3  11        177.38        155.20        29.46 o
  -1  -3  11         12.54          5.09        10.27 o
   0  -3  11        252.88        257.25        90.41 o
   1  -3  11          9.43         22.68        13.74 o
   2  -3  11         72.93         94.41        37.06 o
   3  -3  11         14.30          7.48        10.44 o
   4  -3  11         46.34         42.09        20.31 o
   5  -3  11        388.14        403.36        60.30 o
   6  -3  11         41.08        114.59        33.51 o
   7  -3  11         63.95         87.46        32.65 o
   8  -3  11         32.39         35.16        27.19 o
  -8  -2  11          0.57         59.36        37.68 o
  -7  -2  11          5.22         28.01        16.37 o
  -6  -2  11         53.77         96.52        27.75 o
  -5  -2  11        209.23        228.04        37.37 o
  -4  -2  11        143.60        132.26        17.42 o
  -3  -2  11         92.44        111.24        30.15 o
  -2  -2  11          2.07         12.99        13.32 o
  -1  -2  11          1.65         17.97         7.88 o
   0  -2  11         96.30        117.63        16.42 o
   1  -2  11         47.27         81.38        20.49 o
   2  -2  11         74.45         98.34        17.50 o
   3  -2  11        369.40        345.37        50.24 o
   4  -2  11          7.76          1.28        15.38 o
   5  -2  11         44.27         25.53        18.12 o
   6  -2  11        346.85        378.39        55.68 o
   7  -2  11          1.19         -5.07        28.90 o
   8  -2  11        111.32         82.03        47.43 o
  -8  -1  11          9.75         10.98        19.85 o
  -7  -1  11          2.34          4.78         2.28 o
  -6  -1  11          7.32         39.48        15.37 o
  -5  -1  11        257.66        297.70        39.62 o
  -4  -1  11          3.36          2.73         7.19 o
  -3  -1  11        136.02        109.46        26.11 o
  -2  -1  11         83.03         88.93        18.76 o
  -1  -1  11         16.10         17.46         7.02 o
   0  -1  11        360.32        436.78        39.56 o
   1  -1  11        214.82        230.56        31.00 o
   2  -1  11        161.25        189.11        25.23 o
   3  -1  11        196.48        225.96        58.38 o
   4  -1  11        511.19        575.00        66.12 o
   5  -1  11         34.74         45.56        17.19 o
   6  -1  11        410.34        415.87        78.99 o
   7  -1  11        344.51        379.24        98.16 o
   8  -1  11         67.78         90.56        60.08 o
  -8   0  11          0.74         19.41        22.61 o
  -7   0  11         15.26         24.48        36.19 o
  -6   0  11         16.06         46.92        24.24 o
  -5   0  11         58.24         80.62        28.93 o
  -4   0  11         24.42         47.97        16.47 o
  -3   0  11         37.09         65.04        17.64 o
  -2   0  11        231.34        206.42        28.41 o
  -1   0  11       1482.47       1516.70        71.38 o
   0   0  11         63.50         48.25        15.90 o
   1   0  11         15.56         30.75        13.85 o
   2   0  11        222.38        225.76        30.51 o
   3   0  11        182.48        195.72        80.82 o
   4   0  11        105.04         55.99        17.57 o
   5   0  11          1.46         13.76        16.09 o
   6   0  11        322.40        346.47        90.83 o
   7   0  11         69.15         51.23        41.39 o
  -8   1  11         13.64         -4.97        14.47 o
  -7   1  11        205.09        135.20        46.09 o
  -6   1  11        169.82        216.25        68.30 o
  -5   1  11        173.30        182.02        37.89 o
  -4   1  11        144.77        128.45        29.41 o
  -3   1  11        150.92        155.05        33.72 o
  -2   1  11          4.98         27.13        16.61 o
  -1   1  11       1449.32       1381.17       142.08 o
   0   1  11        841.72        907.72       153.03 o
   1   1  11        218.71        241.53        35.40 o
   2   1  11        543.53        544.81        42.07 o
   3   1  11        209.45        190.80        30.39 o
   4   1  11         66.19         79.46        24.79 o
   5   1  11          9.73         33.44        37.06 o
   6   1  11        208.71        321.66        91.68 o
   7   1  11        190.30        241.70        83.19 o
  -8   2  11         35.67         47.91        47.87 o
  -7   2  11          6.05         66.25        28.74 o
  -6   2  11        193.20        186.87        43.44 o
  -5   2  11        298.93        249.44        43.82 o
  -4   2  11        124.37         69.26        22.52 o
  -3   2  11          3.79          7.29        17.16 o
  -2   2  11        446.47        531.18        84.13 o
  -1   2  11        789.38        707.86        45.75 o
   0   2  11       1643.71       1621.12       151.62 o
   1   2  11         46.86         93.36        27.55 o
   2   2  11         65.06         79.34        23.35 o
   3   2  11        102.47        132.54        52.21 o
   4   2  11          4.02        -10.46        14.48 o
   5   2  11          7.84         55.12        40.68 o
   6   2  11         50.84         95.57        57.75 o
   7   2  11        166.42        167.58        67.01 o
  -8   3  11        169.69        146.49        45.14 o
  -7   3  11         16.16         24.06        19.26 o
  -6   3  11          7.78         24.09        12.16 o
  -5   3  11        510.27        423.78        61.92 o
  -4   3  11        131.69        156.34        37.90 o
  -3   3  11        104.21        109.31        34.15 o
  -2   3  11         24.43         36.16        27.27 o
  -1   3  11        842.59        786.56        52.46 o
   0   3  11        502.10        490.04        47.15 o
   1   3  11        156.10        159.13        25.35 o
   2   3  11        487.67        419.53        56.36 o
   3   3  11          5.99         -3.49         6.08 o
   4   3  11          3.69         50.69        35.81 o
   5   3  11          1.04        -10.42        32.45 o
   6   3  11          2.81         73.98        48.95 o
  -7   4  11          7.36         25.30        22.08 o
  -6   4  11          3.73         -7.24        16.56 o
  -5   4  11        238.82        206.26        51.90 o
  -4   4  11        155.86        139.07        37.50 o
  -3   4  11         77.29         81.34        28.48 o
  -2   4  11        251.64        234.32        57.71 o
  -1   4  11         54.37         55.27        16.48 o
   0   4  11         86.94         77.03        19.55 o
   1   4  11        403.61        300.08        37.64 o
   2   4  11          0.71         23.69        20.42 o
   3   4  11         83.39        151.48        36.62 o
   4   4  11         14.59         46.02        25.19 o
   5   4  11          5.23         65.08        59.18 o
  -7   5  11          0.50         41.10        27.69 o
  -6   5  11         87.30         68.25        30.37 o
  -5   5  11         11.30         39.50        25.74 o
  -4   5  11         15.85         20.35        18.60 o
  -3   5  11        143.22        114.97        46.40 o
  -2   5  11        133.66        213.76        71.03 o
  -1   5  11          8.57         19.27        21.86 o
   0   5  11         12.82         39.48        14.78 o
   1   5  11         11.01         17.95        13.76 o
   2   5  11          4.26         21.15        13.85 o
   3   5  11         84.63         77.54        32.89 o
   4   5  11         36.07         24.36        10.21 o
  -6   6  11          6.70          0.89        35.96 o
  -5   6  11        182.94        131.18        40.72 o
  -4   6  11          9.17         25.45        24.89 o
  -3   6  11         44.58         29.32        30.66 o
  -2   6  11         74.02         88.73        44.07 o
  -1   6  11         25.42          9.88        16.45 o
   0   6  11         49.33         59.41        40.90 o
   1   6  11         26.17         54.46        22.32 o
   2   6  11         12.29         32.20        22.97 o
   3   6  11          2.09         18.61        27.07 o
  -4   7  11        175.46        197.94        51.18 o
  -3   7  11         19.44         13.28        25.21 o
  -2   7  11         14.83         51.85        33.88 o
  -1   7  11         69.23         51.90        30.17 o
   0   7  11         18.46         48.10        40.23 o
   2 -10  12         80.77        124.22        69.96 o
  -2  -9  12         50.04         68.93        42.77 o
  -1  -9  12         78.34        172.36        70.22 o
   0  -9  12          6.36         91.90        52.97 o
   1  -9  12        115.37        131.02        76.39 o
   2  -9  12         48.67         35.85        34.55 o
   3  -9  12        170.22        289.61        91.95 o
   4  -9  12        245.81        324.03        98.03 o
   5  -9  12        224.71        130.75        58.20 o
  -3  -8  12        262.44        226.53        52.16 o
  -2  -8  12        116.53        126.72        37.08 o
  -1  -8  12        101.10         84.57        34.87 o
   0  -8  12          3.62          2.61        34.96 o
   1  -8  12        290.42        233.13        43.90 o
   2  -8  12        183.90        151.62        45.84 o
   3  -8  12        327.51        311.83        85.11 o
   4  -8  12        772.46        760.59        88.49 o
   5  -8  12        595.08        522.51        77.77 o
   6  -8  12        140.70        160.52        44.76 o
  -5  -7  12         70.31        201.05        48.83 o
  -4  -7  12         86.10         47.13        38.17 o
  -3  -7  12        181.01        219.34        45.37 o
  -2  -7  12        617.30        654.98       109.61 o
  -1  -7  12        229.44        241.11        56.59 o
   0  -7  12          4.78         25.26        23.78 o
   1  -7  12          3.48          8.10        40.92 o
   2  -7  12        513.42        554.12        50.64 o
   3  -7  12       1012.91       1056.62        93.56 o
   4  -7  12        896.82        860.01        93.64 o
   5  -7  12        773.38        590.60        81.87 o
   6  -7  12        539.31        445.03        77.98 o
   7  -7  12         84.21         87.82        33.30 o
  -5  -6  12         58.76         53.53        21.90 o
  -4  -6  12        235.36        301.36        53.85 o
  -3  -6  12        402.67        461.06        63.34 o
  -2  -6  12        259.05        311.14        51.06 o
  -1  -6  12        110.04         91.46        37.01 o
   0  -6  12        123.69        144.56        42.33 o
   1  -6  12          5.91          1.66         6.59 o
   2  -6  12         62.19        101.12        23.12 o
   3  -6  12        458.66        535.86        49.71 o
   4  -6  12       1799.48       1469.70       128.38 o
   5  -6  12        424.99        330.21        56.34 o
   6  -6  12        467.90        462.02       115.01 o
   7  -6  12        134.04        117.73        38.33 o
  -6  -5  12        141.74        172.35        45.51 o
  -5  -5  12        444.76        584.36        72.17 o
  -4  -5  12        900.05        886.90        91.43 o
  -3  -5  12        959.89        961.17        88.26 o
  -2  -5  12        380.55        333.42        69.64 o
  -1  -5  12        381.11        410.17        74.87 o
   0  -5  12        388.23        349.29        57.33 o
   1  -5  12        225.04        219.23        32.74 o
   2  -5  12       1155.69       1080.13        74.58 o
   3  -5  12        984.15        998.13        72.91 o
   4  -5  12        324.46        239.31        35.75 o
   5  -5  12        681.89        650.15        93.35 o
   6  -5  12        712.46        594.48        79.51 o
   7  -5  12        294.15        312.58        61.08 o
   8  -5  12          7.10         75.59        31.57 o
  -7  -4  12         28.85         39.85        18.18 o
  -6  -4  12         34.07         73.07        36.19 o
  -5  -4  12        759.00        897.52        88.81 o
  -4  -4  12       1003.28       1025.46        90.45 o
  -3  -4  12       1503.62       1420.10       105.97 o
  -2  -4  12        531.21        512.27        88.19 o
  -1  -4  12       1031.40        830.99       312.17 o
   0  -4  12       1056.97        979.21       167.49 o
   1  -4  12         88.27        102.12        22.49 o
   2  -4  12        439.18        475.48        55.90 o
   3  -4  12       1159.02       1167.59        83.19 o
   4  -4  12       1756.88       1528.75       164.16 o
   5  -4  12        777.18        770.62        85.34 o
   6  -4  12        522.55        500.50        71.15 o
   7  -4  12        153.16        156.50        37.86 o
   8  -4  12         35.78        103.45        39.41 o
  -7  -3  12        158.07        213.36        63.21 o
  -6  -3  12        181.11        225.81        46.11 o
  -5  -3  12         13.79         49.43        21.49 o
  -4  -3  12        497.05        492.39        69.76 o
  -3  -3  12       1488.96       1761.73       181.48 o
  -2  -3  12        770.38        680.33       108.82 o
  -1  -3  12        539.05        364.30       137.32 o
   0  -3  12        213.55        206.99        32.60 o
   1  -3  12         34.16         48.32        19.99 o
   2  -3  12         24.99         23.60        10.24 o
   3  -3  12        600.63        686.00        72.51 o
   4  -3  12       1448.14       1271.03       109.20 o
   5  -3  12       2028.98       1891.60       140.44 o
   6  -3  12        114.36         31.34        59.61 o
   7  -3  12         52.99         35.99        20.16 o
   8  -3  12          2.55         15.11        10.28 o
  -8  -2  12         14.62         95.30        49.53 o
  -7  -2  12        137.02        134.64        54.27 o
  -6  -2  12        211.68        171.56        60.08 o
  -5  -2  12       1096.80       1027.53        83.80 o
  -4  -2  12        424.48        466.18        88.78 o
  -3  -2  12        693.60        560.36        57.55 o
  -2  -2  12       1345.78       1034.39       115.31 o
  -1  -2  12       1155.94       1143.24        96.44 o
   0  -2  12         29.97         30.64         8.87 o
   1  -2  12        106.00         99.21        22.54 o
   2  -2  12         89.46        142.88        22.62 o
   3  -2  12        329.63        397.30        80.55 o
   4  -2  12        668.66        626.05        79.63 o
   5  -2  12       2497.50       2562.65       166.37 o
   6  -2  12        391.14        335.18        53.72 o
   7  -2  12          6.99         38.80        45.82 o
   8  -2  12          3.20         59.72        37.95 o
  -8  -1  12         50.54         39.52        29.98 o
  -7  -1  12        132.72        104.19        34.57 o
  -6  -1  12        298.68        284.86        55.25 o
  -5  -1  12        482.81        464.90        66.82 o
  -4  -1  12       1552.45       1611.32       125.32 o
  -3  -1  12       2322.82       2200.50       192.48 o
  -2  -1  12       2491.51       2546.52       160.91 o
  -1  -1  12        252.73        248.41        21.65 o
   0  -1  12         92.34         85.61        19.94 o
   1  -1  12         75.64         61.48        17.13 o
   2  -1  12        201.14        248.68        31.08 o
   3  -1  12        428.83        282.61       112.22 o
   4  -1  12       1196.72       1301.47       106.72 o
   5  -1  12        985.78       1069.74        95.94 o
   6  -1  12        888.20        948.36       152.38 o
   7  -1  12        173.88        256.54        83.28 o
  -8   0  12         13.51         30.21        21.97 o
  -7   0  12          8.50         36.52        23.25 o
  -6   0  12         88.54         72.39        33.89 o
  -5   0  12        194.30        216.13        45.80 o
  -4   0  12        468.95        481.96        64.75 o
  -3   0  12       1422.75       1649.39       122.81 o
  -2   0  12       4335.68       4826.76       421.26 o
  -1   0  12        279.11        255.12        26.96 o
   0   0  12         72.07         41.61        13.83 o
   1   0  12        166.80        209.17        33.21 o
   2   0  12        209.44        217.86        31.63 o
   3   0  12        611.43        543.43        48.85 o
   4   0  12       1041.81       1120.91       110.92 o
   5   0  12       1051.48        999.23       157.97 o
   6   0  12        315.24        375.62       101.11 o
   7   0  12        148.73        130.66        57.48 o
  -8   1  12        105.90         51.18        54.69 o
  -7   1  12         23.86         33.67        25.64 o
  -6   1  12          9.29         34.79        20.05 o
  -5   1  12        219.57        243.86        46.40 o
  -4   1  12        439.17        337.61        52.89 o
  -3   1  12        790.87        879.52       102.34 o
  -2   1  12       1520.74       1408.73       162.93 o
  -1   1  12        342.45        331.49        51.47 o
   0   1  12         11.57         13.13        14.23 o
   1   1  12         12.24         12.34         3.90 o
   2   1  12         34.09         17.01        11.64 o
   3   1  12       1373.81       1195.11        87.92 o
   4   1  12        598.73        579.05       110.05 o
   5   1  12         89.07        181.75        65.53 o
   6   1  12        529.61        543.16       118.95 o
   7   1  12        203.06        280.27        82.79 o
  -8   2  12          2.55         16.57         6.09 o
  -7   2  12         23.11         36.70        68.28 o
  -6   2  12         44.40         69.72        38.67 o
  -5   2  12        456.38        407.86        99.75 o
  -4   2  12       1018.35        883.04        93.85 o
  -3   2  12       1075.89       1044.52        99.79 o
  -2   2  12        466.32        422.47        70.74 o
  -1   2  12        545.14        405.35        33.13 o
   0   2  12        524.86        588.75        64.88 o
   1   2  12        467.94        470.02        56.16 o
   2   2  12         35.05         78.22        25.44 o
   3   2  12        830.07        765.94       132.45 o
   4   2  12        467.97        618.43       118.05 o
   5   2  12        294.47        494.03       112.33 o
   6   2  12        387.28        381.83        98.88 o
  -7   3  12          3.37         14.64        12.13 o
  -6   3  12         24.46         68.70        28.10 o
  -5   3  12        255.11        295.36        66.11 o
  -4   3  12        529.24        640.17        79.13 o
  -3   3  12       1332.04       1515.98       251.98 o
  -2   3  12       1338.64       1277.63       146.57 o
  -1   3  12        491.30        468.84        62.80 o
   0   3  12        197.25        192.91        27.25 o
   1   3  12        282.43        257.34        33.93 o
   2   3  12        349.56        309.17        49.89 o
   3   3  12        319.80        342.32        91.37 o
   4   3  12        474.07        584.46       130.97 o
   5   3  12        453.78        627.86       134.64 o
  -7   4  12         32.05         53.57        23.31 o
  -6   4  12         52.42        113.54        50.18 o
  -5   4  12         13.55         20.89        21.45 o
  -4   4  12        530.17        541.19        77.00 o
  -3   4  12        900.97        970.48       100.38 o
  -2   4  12        552.24        414.60        89.18 o
  -1   4  12        715.55        763.62       113.45 o
   0   4  12        438.10        457.89        65.95 o
   1   4  12        128.12        145.43        29.01 o
   2   4  12         24.59         29.72        11.44 o
   3   4  12        471.33        489.50        69.92 o
   4   4  12        328.48        366.76        63.48 o
  -6   5  12        148.65        146.64       103.66 o
  -5   5  12        157.58        181.09        44.88 o
  -4   5  12        377.65        368.03        64.05 o
  -3   5  12        711.61        496.89        99.28 o
  -2   5  12        611.46        541.28       101.87 o
  -1   5  12        387.53        451.79        93.38 o
   0   5  12        396.07        350.29        61.26 o
   1   5  12        335.22        300.92        43.22 o
   2   5  12        195.80        189.35        37.56 o
   3   5  12         86.83        318.26       184.50 o
  -5   6  12        163.69        121.69        38.99 o
  -4   6  12        150.05         98.18        33.24 o
  -3   6  12        330.90        295.20        78.76 o
  -2   6  12        765.47        692.19       120.38 o
  -1   6  12        543.48        418.40        94.76 o
   0   6  12        165.93        153.90        56.72 o
   1   6  12         81.09         66.95        29.92 o
   2   6  12        114.46         74.96        55.07 o
  -1  -9  13          2.39         29.42        26.64 o
   0  -9  13         21.71         46.36        25.30 o
   1  -9  13         15.88         35.18        53.60 o
   2  -9  13         88.89        176.61        77.91 o
   3  -9  13         77.39         81.09        51.85 o
   4  -9  13         24.95         39.02        43.54 o
  -3  -8  13         10.84         -8.50        12.06 o
  -2  -8  13         31.30         60.26        34.02 o
  -1  -8  13         83.00        106.34        36.92 o
   0  -8  13         26.15         11.46        12.36 o
   1  -8  13        148.81        166.69        41.28 o
   2  -8  13         20.57         40.68        47.61 o
   3  -8  13        156.79        184.26        71.48 o
   4  -8  13         84.07        108.17        33.47 o
   5  -8  13         51.69         82.40        34.65 o
  -4  -7  13          0.93         12.54        51.67 o
  -3  -7  13          1.25         35.07        20.23 o
  -2  -7  13        165.08        154.98        52.84 o
  -1  -7  13         28.57         44.16        28.03 o
   0  -7  13        115.86         94.32        43.58 o
   1  -7  13        246.56        303.57        84.91 o
   2  -7  13         21.22         64.84        17.23 o
   3  -7  13        176.19        184.95        33.39 o
   4  -7  13          2.34          4.41        35.69 o
   5  -7  13          8.20         18.87        21.47 o
   6  -7  13          6.41         11.46        20.29 o
  -5  -6  13          5.83         25.63        29.08 o
  -4  -6  13          0.28         25.61        25.65 o
  -3  -6  13          8.98         42.24        17.70 o
  -2  -6  13          6.99        -11.67        12.83 o
  -1  -6  13        437.00        331.95        70.09 o
   0  -6  13        142.52        110.23        37.01 o
   1  -6  13          2.06         22.41        13.51 o
   2  -6  13        699.63        572.05        77.25 o
   3  -6  13          7.94          5.53         9.64 o
   4  -6  13         48.41         37.58        14.67 o
   5  -6  13        235.04        159.10        43.00 o
   6  -6  13          0.01          3.50         9.05 o
   7  -6  13         11.36         22.30        22.71 o
  -6  -5  13         80.86         95.60        31.56 o
  -5  -5  13          1.02         36.91        22.39 o
  -4  -5  13          1.34         27.64        18.20 o
  -3  -5  13          3.67         11.43        14.46 o
  -2  -5  13         13.19          8.14        13.32 o
  -1  -5  13         22.50         10.06        19.58 o
   0  -5  13          3.57         23.16        10.98 o
   1  -5  13         82.11         97.08        26.13 o
   2  -5  13         75.00         92.68        24.62 o
   3  -5  13       1018.70       1075.71        83.16 o
   4  -5  13          0.28         44.65        21.37 o
   5  -5  13        112.95        146.78        30.85 o
   6  -5  13          1.58         31.10        26.28 o
   7  -5  13          0.77          9.71        27.65 o
  -6  -4  13         46.67         74.85        26.74 o
  -5  -4  13          0.05         22.40        20.99 o
  -4  -4  13          9.54         11.34        14.84 o
  -3  -4  13        110.48         83.01        36.70 o
  -2  -4  13         96.25         97.09        41.44 o
  -1  -4  13         60.79         38.22        31.78 o
   0  -4  13        340.63        240.37        63.45 o
   1  -4  13         78.07         78.47        22.64 o
   2  -4  13        351.45        389.51        51.87 o
   3  -4  13         30.77         27.82        14.87 o
   4  -4  13        299.45        309.60        54.69 o
   5  -4  13         47.30         46.61        39.45 o
   6  -4  13        320.47        290.71        87.41 o
   7  -4  13         93.03        109.48        44.52 o
  -7  -3  13         36.32         29.68        39.96 o
  -6  -3  13         26.55         53.10        45.91 o
  -5  -3  13         37.07         76.65        27.80 o
  -4  -3  13         85.69        120.29        51.81 o
  -3  -3  13         60.33         64.55        33.26 o
  -2  -3  13        124.32        128.96        42.47 o
  -1  -3  13          6.92         23.03        14.61 o
   0  -3  13         61.19         81.19        21.66 o
   1  -3  13          7.75         21.93        19.27 o
   2  -3  13         32.05         23.43        11.12 o
   3  -3  13        272.01        290.63        52.06 o
   4  -3  13        234.79        247.36        48.92 o
   5  -3  13         11.23         29.94        14.57 o
   6  -3  13          0.15          8.50        18.66 o
   7  -3  13         45.08        100.39        37.03 o
  -7  -2  13          3.93         68.17        38.04 o
  -6  -2  13         20.09         -8.09        19.80 o
  -5  -2  13         11.53         25.61        23.38 o
  -4  -2  13        500.05        447.23        86.85 o
  -3  -2  13         64.30        121.32        40.86 o
  -2  -2  13          6.02         27.88        12.61 o
  -1  -2  13        120.99        116.44        16.23 o
   0  -2  13          1.70          2.04         4.55 o
   1  -2  13         13.66         29.11        19.14 o
   2  -2  13          1.82         27.15        19.33 o
   3  -2  13        381.32        391.17        87.08 o
   4  -2  13        287.75        331.97        77.69 o
   5  -2  13        266.47        244.49        45.64 o
   6  -2  13         71.91         50.16        21.83 o
   7  -2  13        157.44        139.38        69.33 o
  -7  -1  13         24.98         22.50        19.80 o
  -6  -1  13          0.27         20.41        21.36 o
  -5  -1  13         89.60         89.49        30.51 o
  -4  -1  13         71.54        105.75        36.43 o
  -3  -1  13       1266.51       1315.89       110.15 o
  -2  -1  13         23.88         16.50        17.08 o
  -1  -1  13         29.50         55.61        14.01 o
   0  -1  13        477.32        480.81        57.46 o
   1  -1  13         50.46         54.33        15.95 o
   2  -1  13          1.13          4.56        27.98 o
   3  -1  13        135.49        127.71        53.15 o
   4  -1  13        488.45        379.47        78.16 o
   5  -1  13        185.29        159.60        38.19 o
   6  -1  13          3.08         30.80        36.03 o
   7  -1  13         56.43        120.51        63.16 o
  -7   0  13          8.69         19.15        19.42 o
  -6   0  13         14.99         16.75        31.85 o
  -5   0  13         13.18         22.03        18.24 o
  -4   0  13        295.51        332.17        52.60 o
  -3   0  13        474.44        401.21        74.63 o
  -2   0  13         69.44         67.71        26.00 o
  -1   0  13        722.64        722.79       109.62 o
   0   0  13        234.66        199.79        35.10 o
   1   0  13        683.30        610.06        60.66 o
   2   0  13          6.29         18.56        13.00 o
   3   0  13         20.51         10.42        27.45 o
   4   0  13          1.74         38.26        17.78 o
   5   0  13          9.76         41.62        39.78 o
   6   0  13          6.65         53.82        50.60 o
   7   0  13          0.13        103.21        61.28 o
  -7   1  13         44.92         19.84        15.47 o
  -6   1  13          0.02         -9.83        12.02 o
  -5   1  13         75.04         72.09        32.97 o
  -4   1  13        235.37        290.15        50.87 o
  -3   1  13        117.08        196.22        40.73 o
  -2   1  13        220.31        323.49        64.48 o
  -1   1  13        494.84        465.78        57.35 o
   0   1  13        416.45        397.84        52.08 o
   1   1  13         46.68         62.67        19.61 o
   2   1  13         61.38         60.59        19.78 o
   3   1  13         40.76         80.55        25.08 o
   4   1  13         54.29         93.20        49.66 o
   5   1  13          4.00        100.84        58.07 o
   6   1  13         32.83         44.07        42.87 o
  -7   2  13        149.45        104.09        37.86 o
  -6   2  13         58.55         46.92        24.85 o
  -5   2  13        189.13        236.09        52.69 o
  -4   2  13         96.59        124.84        35.43 o
  -3   2  13        175.44        202.91        41.68 o
  -2   2  13         62.52         75.99        32.34 o
  -1   2  13        238.74        227.95        41.93 o
   0   2  13          0.01         -2.40         8.03 o
   1   2  13        105.44        116.42        58.00 o
   2   2  13          0.07         10.63        16.55 o
   3   2  13        185.59        157.43        57.26 o
   4   2  13        314.66        353.09        88.37 o
   5   2  13        138.69        101.07        53.42 o
  -7   3  13         32.22         78.61        31.57 o
  -6   3  13          8.96         47.53        29.43 o
  -5   3  13        201.69        199.77        47.60 o
  -4   3  13         25.15         81.87        31.16 o
  -3   3  13         36.68         59.13        30.00 o
  -2   3  13          2.75          5.27         8.18 o
  -1   3  13        379.04        312.37        53.11 o
   0   3  13         44.11         64.49        40.07 o
   1   3  13        262.21        255.09        33.82 o
   2   3  13         19.54         23.90        16.35 o
   3   3  13         54.83         53.55        42.91 o
   4   3  13        125.35        153.59        63.83 o
   5   3  13        153.78        160.47        80.33 o
  -6   4  13          1.01        -10.48        28.99 o
  -5   4  13         44.89         80.93        37.17 o
  -4   4  13         93.09         90.96        34.92 o
  -3   4  13         75.09         95.81        44.30 o
  -2   4  13          4.10        -14.84        18.55 o
  -1   4  13         44.97         79.57        36.39 o
   0   4  13        390.27        438.75        66.23 o
   1   4  13         60.51         89.54        31.22 o
   2   4  13        312.90        303.25        43.14 o
   3   4  13         69.28         43.60        25.20 o
   4   4  13         36.75         55.33        24.07 o
  -5   5  13         30.24        226.11       269.68 o
  -4   5  13        208.96        278.98        57.41 o
  -3   5  13        316.67        219.70        71.39 o
  -2   5  13        242.71        218.94        65.49 o
  -1   5  13         28.68         41.66        41.17 o
   0   5  13         18.99         29.95        35.31 o
   1   5  13         63.32         90.35        36.80 o
   2   5  13          0.07         -3.46        14.73 o
  -4   6  13        123.73         96.29        39.08 o
  -3   6  13        154.48         88.55        42.51 o
  -2   6  13         95.95         30.89        38.67 o
  -1   6  13         37.88         16.49        14.13 o
   0   6  13          0.07         13.14        23.56 o
   0  -9  14        217.91        486.25       124.36 o
   1  -9  14        120.59         89.22        65.49 o
   2  -9  14        305.73        377.94       105.00 o
   3  -9  14         89.17        135.71        71.61 o
  -2  -8  14        218.72        191.36        59.23 o
  -1  -8  14        225.48        261.23        67.63 o
   0  -8  14        318.78        383.90        93.07 o
   1  -8  14        124.38        175.28        42.27 o
   2  -8  14        253.32        260.29        89.36 o
   3  -8  14         99.28        132.63        70.67 o
   4  -8  14         26.06         82.61        56.46 o
   5  -8  14         13.18         66.79        34.49 o
  -4  -7  14         36.45         49.66        25.06 o
  -3  -7  14        137.12         77.20        38.58 o
  -2  -7  14        147.41        168.03        59.54 o
  -1  -7  14        116.61        155.78        51.36 o
   0  -7  14        301.77        356.35        73.89 o
   1  -7  14        241.61        229.44        47.80 o
   2  -7  14         48.76         45.14        26.36 o
   3  -7  14        123.23        178.06        45.34 o
   4  -7  14        134.20        165.41        39.07 o
   5  -7  14         10.59         27.42        17.66 o
   6  -7  14          4.10          3.63         7.22 o
  -5  -6  14        118.92        174.53        42.15 o
  -4  -6  14         83.01         61.83        25.83 o
  -3  -6  14        143.03        158.78        58.20 o
  -2  -6  14        234.10        393.86        86.50 o
  -1  -6  14        202.84        116.40        45.33 o
   0  -6  14        132.53        164.01        46.04 o
   1  -6  14        275.48        325.37        68.79 o
   2  -6  14        211.30        209.94        31.63 o
   3  -6  14        898.61        938.62       104.63 o
   4  -6  14         52.18        102.62        24.49 o
   5  -6  14         54.62         45.98        20.69 o
   6  -6  14          5.05          2.12        30.46 o
  -5  -5  14         76.83        100.22        28.32 o
  -4  -5  14         95.44         76.71        27.28 o
  -3  -5  14        152.68        156.14        54.98 o
  -2  -5  14         61.84         78.00        35.63 o
  -1  -5  14        165.14        245.32        63.43 o
   0  -5  14       1228.53       1363.81       154.26 o
   1  -5  14        906.89        766.92       157.88 o
   2  -5  14        140.09        186.39        35.36 o
   3  -5  14        430.11        455.94        51.16 o
   4  -5  14        929.11       1180.68       135.06 o
   5  -5  14         76.69         79.11        35.87 o
   6  -5  14         37.28         59.80        27.57 o
   7  -5  14         15.93         54.35        20.00 o
  -6  -4  14        322.49        321.40        88.24 o
  -5  -4  14         51.06        113.23        48.46 o
  -4  -4  14         88.58         73.80        38.17 o
  -3  -4  14         30.21          9.25        18.19 o
  -2  -4  14         12.55         25.66        19.22 o
  -1  -4  14         32.07         43.99        19.36 o
   0  -4  14        632.37        569.12        93.31 o
   1  -4  14       1587.17       1442.92       224.20 o
   2  -4  14        759.72        844.24        82.98 o
   3  -4  14        545.80        525.20        57.21 o
   4  -4  14         33.34         55.85        35.34 o
   5  -4  14        354.26        374.57        62.14 o
   6  -4  14         60.31         97.58        34.47 o
   7  -4  14          6.76         45.21        25.93 o
  -6  -3  14        210.77        336.77        84.66 o
  -5  -3  14        241.52        268.02        72.55 o
  -4  -3  14        153.86        187.43        58.47 o
  -3  -3  14         13.80         73.26        39.11 o
  -2  -3  14         32.47         75.05        39.34 o
  -1  -3  14         37.16         28.97        15.24 o
   0  -3  14        168.64        206.17        65.75 o
   1  -3  14        582.05        553.88        60.75 o
   2  -3  14       1848.78       2201.85       162.89 o
   3  -3  14       1401.90       1344.43       117.42 o
   4  -3  14        713.57        651.54        81.20 o
   5  -3  14          5.48         16.64        16.45 o
   6  -3  14         68.11         75.00        26.17 o
   7  -3  14         59.68        171.83        69.78 o
  -7  -2  14        192.91        202.52        50.47 o
  -6  -2  14        461.41        385.05        96.60 o
  -5  -2  14        106.26        114.79        44.34 o
  -4  -2  14        256.90        318.27        77.06 o
  -3  -2  14        346.47        307.23        73.00 o
  -2  -2  14        310.95        222.83        55.92 o
  -1  -2  14        283.64        264.39        57.05 o
   0  -2  14        101.72        127.76        23.81 o
   1  -2  14        733.09        702.99        90.31 o
   2  -2  14       2426.47       2167.47       122.94 o
   3  -2  14       2264.69       2250.40       227.88 o
   4  -2  14       1011.18        912.94        94.32 o
   5  -2  14         33.63         62.44        27.43 o
   6  -2  14          8.71         75.41        48.01 o
   7  -2  14         28.45         43.23        39.34 o
  -7  -1  14        116.80        142.38        41.12 o
  -6  -1  14        548.16        483.64        75.51 o
  -5  -1  14       1172.13       1086.30       108.77 o
  -4  -1  14         90.83         67.36        53.24 o
  -3  -1  14          9.04         29.58        18.38 o
  -2  -1  14        477.21        484.13        63.07 o
  -1  -1  14       1391.88       1465.82       147.77 o
   0  -1  14        328.02        340.96        39.92 o
   1  -1  14        606.38        600.44        59.46 o
   2  -1  14       1779.89       1728.93       106.71 o
   3  -1  14       1242.53       1387.19       174.11 o
   4  -1  14        315.05        351.24        56.88 o
   5  -1  14         78.28        138.88        55.61 o
   6  -1  14         26.17         68.17        45.73 o
  -7   0  14        154.38        123.55        39.45 o
  -6   0  14        294.04        304.47        59.08 o
  -5   0  14        904.38        901.71       162.13 o
  -4   0  14        496.24        504.74        68.99 o
  -3   0  14        189.19        192.60        41.66 o
  -2   0  14         31.71         46.83        19.02 o
  -1   0  14        295.33        257.39        37.42 o
   0   0  14        665.02        601.48        64.98 o
   1   0  14       1948.65       1941.77       124.89 o
   2   0  14        717.04        732.19        66.88 o
   3   0  14        941.99        786.50       129.68 o
   4   0  14        494.43        589.38       116.62 o
   5   0  14        173.88        272.27        77.47 o
   6   0  14         88.87        113.41        62.71 o
  -7   1  14        229.23        146.37        46.35 o
  -6   1  14        303.73        380.95        80.01 o
  -5   1  14        803.68       1020.69       104.74 o
  -4   1  14        540.87        439.69        65.07 o
  -3   1  14        283.58        291.66        54.97 o
  -2   1  14         10.32         34.79        19.29 o
  -1   1  14          3.25         22.58        17.60 o
   0   1  14        479.25        521.08        61.98 o
   1   1  14       1364.23       1362.73       182.89 o
   2   1  14       1607.08       1302.55       100.57 o
   3   1  14        692.04        662.55       122.43 o
   4   1  14        389.48        393.10        99.55 o
   5   1  14          1.70         35.05        30.40 o
  -7   2  14        214.29        241.36        55.02 o
  -6   2  14        468.64        484.40        75.87 o
  -5   2  14        558.71        564.80        77.20 o
  -4   2  14        223.98        188.25        46.35 o
  -3   2  14         54.15         57.84        28.20 o
  -2   2  14         54.23         94.84        30.81 o
  -1   2  14          4.42         12.28        23.29 o
   0   2  14        419.45        392.22        56.31 o
   1   2  14        691.36        666.89        72.21 o
   2   2  14        659.50        529.38        63.03 o
   3   2  14        266.77        282.02        84.53 o
   4   2  14        224.41        244.11        82.70 o
   5   2  14         72.45         54.67        44.48 o
  -6   3  14        666.57        628.60       100.87 o
  -5   3  14        304.09        238.08        62.45 o
  -4   3  14         79.42         98.89        40.22 o
  -3   3  14         80.01        132.90        42.59 o
  -2   3  14         14.10         31.69        20.29 o
  -1   3  14          4.90         -2.28        16.81 o
   0   3  14        200.36        198.34        43.10 o
   1   3  14        374.09        376.87        58.42 o
   2   3  14         74.84         94.59        56.72 o
   3   3  14        121.22        101.78        62.13 o
   4   3  14        238.53        248.62        90.61 o
  -5   4  14        569.48        666.81        92.17 o
  -4   4  14         71.72         52.83        25.61 o
  -3   4  14        207.53        245.20        73.93 o
  -2   4  14        407.66        412.32        90.25 o
  -1   4  14          3.63         34.42        26.19 o
   0   4  14          5.21         46.30        52.75 o
   1   4  14         95.57        134.36        91.37 o
   2   4  14        858.76        870.09       170.40 o
   3   4  14        158.17        201.87        79.08 o
  -4   5  14        213.34        205.29        50.05 o
  -3   5  14         64.99         71.87        26.31 o
  -2   5  14        177.69        196.50        63.03 o
  -1   5  14        248.66        191.05        65.80 o
   0   5  14         18.31         12.66         8.15 o
   1   5  14         18.96         63.60        31.36 o
  -1  -8  15        118.06        106.34        45.59 o
   0  -8  15         22.55         43.09        27.36 o
   1  -8  15         25.91         29.73        12.31 o
   2  -8  15         45.61        102.01        73.67 o
   3  -8  15          1.92          8.00        43.31 o
   4  -8  15          5.81         33.26        29.10 o
  -3  -7  15         20.73         42.55        37.73 o
  -2  -7  15        314.43        345.94        78.49 o
  -1  -7  15        106.86        143.62        54.80 o
   0  -7  15        257.34        197.93        57.44 o
   1  -7  15         64.46         77.64        34.64 o
   2  -7  15         35.50         54.69        24.67 o
   3  -7  15         12.32         41.71        50.11 o
   4  -7  15         29.35         14.86        14.51 o
   5  -7  15         16.26         22.44        40.25 o
  -4  -6  15          3.19         12.02        18.51 o
  -3  -6  15         79.21         43.09        27.18 o
  -2  -6  15         71.69         59.85        44.30 o
  -1  -6  15        154.70        209.47        60.70 o
   0  -6  15          6.63         28.52        24.50 o
   1  -6  15          2.32         27.98        24.18 o
   2  -6  15        240.94        300.93        52.48 o
   3  -6  15          1.73         42.13        18.70 o
   4  -6  15        112.52        141.54        31.44 o
   5  -6  15        119.40         75.36        29.34 o
  -5  -5  15          0.01          9.97        36.92 o
  -4  -5  15          0.68         -4.56         6.03 o
  -3  -5  15        137.38        100.84        50.78 o
  -2  -5  15         16.98         32.41        16.63 o
  -1  -5  15         31.57         49.89        31.07 o
   0  -5  15         76.43        106.34        42.38 o
   1  -5  15         20.12         31.34        21.55 o
   2  -5  15         57.96         53.59        32.32 o
   3  -5  15        145.34        126.03        30.86 o
   4  -5  15        288.85        273.93        43.06 o
   5  -5  15        349.22        323.87        47.10 o
   6  -5  15         11.60          6.60        14.43 o
  -5  -4  15         16.90          7.87        45.10 o
  -4  -4  15         27.70         67.94        42.82 o
  -3  -4  15         61.98        113.32        43.94 o
  -2  -4  15         58.23         16.49        32.68 o
  -1  -4  15          2.87         28.61        21.64 o
   0  -4  15        121.94        118.46        49.75 o
   1  -4  15        150.59        189.39        36.23 o
   2  -4  15         43.07         53.18        35.36 o
   3  -4  15        187.90        148.85        31.40 o
   4  -4  15        103.76        150.24        37.50 o
   5  -4  15         76.33        102.71        36.85 o
   6  -4  15         27.21         47.63        28.27 o
  -6  -3  15          0.08        -12.38        13.86 o
  -5  -3  15         91.89         60.12        36.39 o
  -4  -3  15          0.01          0.45        22.57 o
  -3  -3  15         35.74         79.25        42.20 o
  -2  -3  15          8.39         52.21        30.22 o
  -1  -3  15          0.50        -13.45        13.45 o
   0  -3  15         56.10         61.95        16.68 o
   1  -3  15        136.03        111.79        23.41 o
   2  -3  15          0.11         24.19        20.90 o
   3  -3  15         41.07         72.68        30.24 o
   4  -3  15         32.21         35.20        18.33 o
   5  -3  15         42.12        206.68       130.32 o
   6  -3  15         85.08         94.74        31.71 o
  -6  -2  15          2.22         13.88        22.42 o
  -5  -2  15          3.52         79.01        30.61 o
  -4  -2  15        221.70        268.17        51.01 o
  -3  -2  15          0.52         35.58        24.08 o
  -2  -2  15         25.55         25.89        18.77 o
  -1  -2  15         45.02         43.63        17.22 o
   0  -2  15         17.97         -0.27        10.21 o
   1  -2  15        168.22        132.98        25.15 o
   2  -2  15         53.28         53.01        29.90 o
   3  -2  15         39.18         44.21        38.89 o
   4  -2  15        133.54        142.41        40.01 o
   5  -2  15         52.03         59.15        25.16 o
   6  -2  15        223.87        164.10        63.65 o
  -6  -1  15         20.17         55.54        26.15 o
  -5  -1  15         22.06         25.94        36.32 o
  -4  -1  15         75.40         78.11        31.28 o
  -3  -1  15        181.25        189.62        43.07 o
  -2  -1  15         44.52         50.44        24.11 o
  -1  -1  15          0.11         31.60        16.73 o
   0  -1  15        232.78        252.62        59.08 o
   1  -1  15        109.32        132.32        29.33 o
   2  -1  15         42.61         38.89        36.56 o
   3  -1  15          4.59         31.83        26.42 o
   4  -1  15        104.20        166.33        40.82 o
   5  -1  15         53.51        121.85        54.71 o
   6  -1  15         15.69         68.62        69.42 o
  -6   0  15         11.66         80.00        34.26 o
  -5   0  15          6.10         25.15        28.92 o
  -4   0  15         32.15         44.59        24.04 o
  -3   0  15         19.05         93.05        33.10 o
  -2   0  15         15.26          9.37        16.60 o
  -1   0  15        329.27        341.61        44.55 o
   0   0  15          1.17          1.50        19.33 o
   1   0  15        254.70        213.09        35.17 o
   2   0  15         70.82         79.70        43.90 o
   3   0  15         25.50         27.98        27.36 o
   4   0  15          2.16         24.45        23.42 o
   5   0  15        106.01         64.46        39.69 o
  -6   1  15         11.28         40.87        25.31 o
  -5   1  15          1.37         32.71        22.80 o
  -4   1  15         24.39         40.09        27.95 o
  -3   1  15          2.74         -3.55        19.80 o
  -2   1  15         15.70         36.22        25.56 o
  -1   1  15         45.11         95.84        23.03 o
   0   1  15        212.46        201.09        42.00 o
   1   1  15        557.91        486.33        60.95 o
   2   1  15        153.62        158.87        61.82 o
   3   1  15         56.76          8.85        22.08 o
   4   1  15          0.89         31.42        50.15 o
   5   1  15         57.12        117.92        64.23 o
  -6   2  15         31.51         54.02        25.67 o
  -5   2  15         28.40         62.61        29.05 o
  -4   2  15          2.28         28.61        31.16 o
  -3   2  15         94.75        128.49        36.97 o
  -2   2  15         37.59         47.32        26.66 o
  -1   2  15         10.55         28.24        14.71 o
   0   2  15        118.17         84.30        28.51 o
   1   2  15        618.76        630.72        74.40 o
   2   2  15        189.30        278.48        81.18 o
   3   2  15          8.56         15.11        29.59 o
   4   2  15         33.56         59.81        49.08 o
  -5   3  15         28.81         54.98        30.75 o
  -4   3  15          1.42         30.40        25.43 o
  -3   3  15          0.11         -3.85        12.67 o
  -2   3  15        252.65        253.05        53.20 o
  -1   3  15         63.98        161.99        46.35 o
   0   3  15          4.65         48.32        26.80 o
   1   3  15        161.42        165.47        38.20 o
   2   3  15          0.16         73.85        50.15 o
   3   3  15          0.06         42.78        25.52 o
  -4   4  15          3.10          1.80        29.64 o
  -3   4  15         22.10         47.77        24.25 o
  -2   4  15          0.76         -5.95        11.62 o
  -1   4  15        104.09        172.28        55.92 o
   0   4  15          0.06         13.20        22.48 o
   1   4  15          0.37         35.00        18.67 o
   1  -8  16         72.18        213.40        85.78 o
   2  -8  16         71.68         91.95        66.02 o
  -2  -7  16        281.86        289.88        79.39 o
  -1  -7  16        166.01        158.51        54.49 o
   0  -7  16          1.93         39.34        37.37 o
   1  -7  16         12.00         97.58        42.47 o
   2  -7  16        168.15        134.70        36.56 o
   3  -7  16        232.56        237.67        81.44 o
   4  -7  16        290.31        397.16       110.45 o
  -3  -6  16        340.54        317.19        80.51 o
  -2  -6  16        222.15        279.06        74.96 o
  -1  -6  16         41.55         88.10        47.65 o
   0  -6  16        284.24        289.21        71.83 o
   1  -6  16        141.25        147.65        49.80 o
   2  -6  16        180.16        138.85        45.89 o
   3  -6  16         94.09        148.24        38.42 o
   4  -6  16        421.35        333.30        60.34 o
   5  -6  16          2.06         -8.40        10.71 o
  -4  -5  16        378.78        459.12       102.68 o
  -3  -5  16        383.92        363.10        91.46 o
  -2  -5  16        295.09        229.54        71.39 o
  -1  -5  16        264.66        219.17        64.37 o
   0  -5  16        404.45        576.77        99.77 o
   1  -5  16        614.83        690.93       112.33 o
   2  -5  16        397.10        377.09        79.52 o
   3  -5  16        395.17        329.63        46.17 o
   4  -5  16         16.99         33.15        20.02 o
   5  -5  16         60.22         33.75        26.26 o
  -5  -4  16        179.58        169.50        69.38 o
  -4  -4  16        123.44        138.88        57.62 o
  -3  -4  16        313.59        384.24        90.21 o
  -2  -4  16         91.25        121.05        51.81 o
  -1  -4  16        242.61        420.72        87.30 o
   0  -4  16       1037.49       1113.89       148.14 o
   1  -4  16        314.27        284.21        46.82 o
   2  -4  16         26.49         36.25        19.68 o
   3  -4  16          2.05         18.39        14.06 o
   4  -4  16        508.37        580.52        66.31 o
   5  -4  16        102.38        120.01        36.79 o
  -5  -3  16        108.83         78.40        39.65 o
  -4  -3  16         47.51         29.10        38.44 o
  -3  -3  16        155.07        181.98        61.42 o
  -2  -3  16         90.96        106.24        32.81 o
  -1  -3  16        204.58        171.27        40.96 o
   0  -3  16        455.41        379.19        59.85 o
   1  -3  16        301.24        321.09        72.57 o
   2  -3  16         16.13         10.15        16.56 o
   3  -3  16         61.02         80.25        32.04 o
   4  -3  16         55.23        108.73        35.76 o
   5  -3  16        782.13        617.92        84.53 o
  -5  -2  16        330.08        295.03        61.21 o
  -4  -2  16        166.46        160.78        79.52 o
  -3  -2  16         38.89         38.50        20.88 o
  -2  -2  16        617.93        605.32        76.02 o
  -1  -2  16        916.90        940.66       113.07 o
   0  -2  16        517.48        596.79        68.87 o
   1  -2  16        139.72        169.97        40.55 o
   2  -2  16         23.95         27.36        28.16 o
   3  -2  16         22.08         43.85        32.45 o
   4  -2  16         18.17         26.43        23.53 o
   5  -2  16        218.91        259.08        86.72 o
  -6  -1  16         11.59         69.58        40.77 o
  -5  -1  16          3.18         12.31        27.29 o
  -4  -1  16         53.63         52.49        24.43 o
  -3  -1  16        364.49        390.34        62.13 o
  -2  -1  16       1142.84       1310.34       191.61 o
  -1  -1  16       1360.09       1243.10       115.42 o
   0  -1  16        557.63        595.52        64.22 o
   1  -1  16        262.46        263.87        72.82 o
   2  -1  16         75.43         59.32        30.31 o
   3  -1  16          9.71          2.91        28.65 o
   4  -1  16        100.63        114.48        51.81 o
   5  -1  16        108.80        144.29        56.72 o
  -6   0  16          3.63         68.12        79.46 o
  -5   0  16          4.42          5.99        17.23 o
  -4   0  16          4.75         27.39        23.36 o
  -3   0  16         31.29          9.12         7.26 o
  -2   0  16       1758.25       1815.41       151.62 o
  -1   0  16       1194.81       1170.88        87.68 o
   0   0  16        473.59        425.27        49.29 o
   1   0  16         27.95         33.93        33.44 o
   2   0  16        155.00        186.45        65.40 o
   3   0  16         90.47        120.78        49.84 o
   4   0  16        132.77         87.75        41.48 o
  -5   1  16         32.02         23.87        20.97 o
  -4   1  16        166.86        202.89        45.01 o
  -3   1  16         51.06         48.04        24.69 o
  -2   1  16        141.66        161.81        42.68 o
  -1   1  16        586.81        588.07        62.65 o
   0   1  16        498.69        503.67        64.42 o
   1   1  16        640.19        772.92       135.58 o
   2   1  16         17.75         75.45        49.08 o
   3   1  16        160.34        157.12        68.88 o
   4   1  16        114.92         95.26        59.05 o
  -5   2  16        100.02         95.66        32.19 o
  -4   2  16        244.64        200.85        47.80 o
  -3   2  16        316.48        334.68        60.78 o
  -2   2  16        265.81        264.14        70.92 o
  -1   2  16        423.53        420.50        82.96 o
   0   2  16        438.83        442.44       116.33 o
   1   2  16        768.80        703.63       133.12 o
   2   2  16        206.88        219.17        79.30 o
   3   2  16         26.51         20.12        32.90 o
  -4   3  16         69.84         70.21        34.71 o
  -3   3  16        170.22        208.92        51.49 o
  -2   3  16        628.34        633.59        87.71 o
  -1   3  16        514.18        424.83        85.29 o
   0   3  16        401.80        417.51        75.63 o
   1   3  16        412.39        425.73       110.01 o
   2   3  16        127.35        120.83        64.10 o
  -2   4  16         85.16        126.32        49.39 o
  -1   4  16        664.19        623.26       112.78 o
   0  -7  17        180.20        225.16        67.23 o
   1  -7  17          7.91         -4.51        17.12 o
   2  -7  17          8.26         31.26        18.62 o
  -2  -6  17         65.25         67.27        40.81 o
  -1  -6  17         38.53         57.66        40.10 o
   0  -6  17         59.76         59.32        43.76 o
   1  -6  17         79.59        106.30        43.58 o
   2  -6  17          5.05         39.38        25.70 o
   3  -6  17        102.42        112.88        37.48 o
   4  -6  17        172.80        148.54        67.90 o
  -3  -5  17          3.57         30.17        31.38 o
  -2  -5  17          0.11         87.30        45.46 o
  -1  -5  17          5.61          5.68        13.28 o
   0  -5  17          2.50         49.22        33.26 o
   1  -5  17         39.08         51.36        34.20 o
   2  -5  17          0.80         16.32        28.25 o
   3  -5  17        220.66        213.68        54.04 o
   4  -5  17        255.85        282.45        46.26 o
  -4  -4  17         57.65         56.23        46.00 o
  -3  -4  17         37.96         85.38        44.83 o
  -2  -4  17          0.87         17.79        16.54 o
  -1  -4  17         14.86        140.67        57.48 o
   0  -4  17          9.34         24.26        45.19 o
   1  -4  17          3.50         43.31        25.66 o
   2  -4  17         65.18         69.67        39.92 o
   3  -4  17          5.11         50.38        21.43 o
   4  -4  17        207.91        205.77        39.84 o
  -4  -3  17         20.36         56.21        37.50 o
  -3  -3  17        237.16        216.91        47.51 o
  -2  -3  17         18.77         13.77         9.51 o
  -1  -3  17         57.49         76.69        31.90 o
   0  -3  17        103.16         92.58        30.05 o
   1  -3  17        106.33        122.01        33.25 o
   2  -3  17         10.46         40.59        25.91 o
   3  -3  17        103.34         93.78        36.34 o
   4  -3  17        118.90        141.31        44.81 o
  -5  -2  17         34.34         82.85        34.22 o
  -4  -2  17        260.92        259.04        53.17 o
  -3  -2  17        127.56        103.58        30.71 o
  -2  -2  17         45.12         82.52        33.75 o
  -1  -2  17          1.38         28.58        17.14 o
   0  -2  17         61.09        108.72        24.86 o
   1  -2  17         44.30         46.13        24.77 o
   2  -2  17         29.30         69.61        59.30 o
   3  -2  17          0.32         17.88        26.73 o
   4  -2  17         70.49         86.39        36.98 o
  -5  -1  17         36.93         90.86        36.52 o
  -4  -1  17         12.49         59.65        28.11 o
  -3  -1  17        424.41        336.63        59.68 o
  -2  -1  17         33.94         63.71        37.12 o
  -1  -1  17          6.26        -12.12        12.36 o
   0  -1  17         68.21         70.71        21.45 o
   1  -1  17         50.87         70.05        34.63 o
   2  -1  17         28.31         56.99        43.31 o
   3  -1  17         27.07         29.14        21.19 o
   4  -1  17          7.32        -23.24        23.24 o
  -5   0  17          8.64         70.01        28.77 o
  -4   0  17         47.74         91.35        33.79 o
  -3   0  17          0.19         34.80        23.44 o
  -2   0  17         91.60         81.58        29.05 o
  -1   0  17         44.60         36.52        18.20 o
   0   0  17         47.88         54.05        19.98 o
   1   0  17        131.11        147.87        62.98 o
   2   0  17          0.12         78.00        56.05 o
   3   0  17          0.46          1.07        24.90 o
  -4   1  17         12.53         61.51        31.44 o
  -3   1  17         13.31         42.63        22.25 o
  -2   1  17         60.18         59.04        50.38 o
  -1   1  17         16.04         -0.74        11.15 o
   0   1  17         46.30         50.47        25.56 o
   1   1  17         29.85         24.41        29.10 o
   2   1  17        135.47        124.58        52.21 o
   3   1  17          0.35         36.70        41.35 o
  -3   2  17          1.36          3.95        14.39 o
  -2   2  17          9.42         14.80        19.10 o
  -1   2  17          2.55        102.47        61.62 o
   0   2  17         50.03         53.73        45.95 o
   1   2  17         69.24         62.89        15.42 o
  -1   3  17         30.57         26.64        24.90 o
   0  -6  18         67.27        103.93        46.18 o
   1  -6  18        685.12        648.92       113.85 o
   2  -6  18        281.52        305.47        61.16 o
  -2  -5  18         27.06         31.60        37.15 o
  -1  -5  18          1.62         42.96        32.81 o
   0  -5  18        273.93        360.73        86.41 o
   1  -5  18        694.17        768.09       126.32 o
   2  -5  18        497.78        377.67        89.18 o
   3  -5  18        194.52        201.89        51.19 o
  -3  -4  18          9.10         91.68        58.69 o
  -2  -4  18         49.24        122.08        57.31 o
  -1  -4  18          3.38         57.54        27.56 o
   0  -4  18          7.25         63.16        49.17 o
   1  -4  18        401.96        438.29       101.07 o
   2  -4  18        488.80        679.40       129.01 o
   3  -4  18        596.24        622.16        70.06 o
  -3  -3  18         75.41         84.96        54.80 o
  -2  -3  18         73.07         92.44        32.30 o
  -1  -3  18        154.67        149.19        37.05 o
   0  -3  18         67.87        138.21        62.67 o
   1  -3  18         22.31         85.78        50.69 o
   2  -3  18        298.96        303.04        92.06 o
   3  -3  18        235.90        256.01        46.92 o
  -3  -2  18        153.53        119.02        36.63 o
  -2  -2  18         77.45         63.20        25.72 o
  -1  -2  18        540.39        536.95       203.34 o
   0  -2  18        350.15        601.85       126.28 o
   1  -2  18        149.00        159.14        42.63 o
   2  -2  18        209.83        290.88        72.66 o
   3  -2  18        177.41         87.26        45.06 o
  -4  -1  18        489.86        496.92        92.19 o
  -3  -1  18          1.79         41.04        25.21 o
  -2  -1  18         49.14         52.72        31.51 o
  -1  -1  18        478.13        576.75        76.86 o
   0  -1  18        288.20        239.52        55.95 o
   1  -1  18        128.88        121.00        37.52 o
   2  -1  18        168.98        139.20        60.39 o
   3  -1  18        142.44        163.65        66.69 o
  -3   0  18        615.89        525.48        77.29 o
  -2   0  18         15.94         15.58        11.40 o
  -1   0  18         51.89         60.32        28.72 o
   0   0  18          7.24         29.87        21.78 o
   1   0  18        190.22        127.17        66.74 o
   2   0  18         53.03        129.45        56.72 o
  -3   1  18        211.09        217.94        48.23 o
  -2   1  18        336.25        388.60        75.01 o
  -1   1  18          2.07          6.24        14.84 o
   0   1  18          2.52         11.71         9.48 o
   1   1  18          4.18         11.18        18.15 o
  -1  -4  19          0.08         67.45        43.27 o
   0  -4  19         40.87         13.86        31.34 o
   1  -4  19        295.64        374.50        95.79 o
  -1  -3  19         24.90         85.51        43.99 o
   0  -3  19         21.71         86.90        47.20 o
   1  -3  19        356.41        321.93        90.21 o
  -2  -2  19          5.08         39.41        23.34 o
  -1  -2  19          0.09         -5.10        22.53 o
   0  -2  19         45.13         50.29        37.59 o
   1  -2  19        186.28        237.72        90.38 o
  -1  -1  19        198.46        269.90        92.84 o
   0  -1  19        131.71        193.33        80.28 o
   1  -1  19         14.83         46.59        26.87 o
                                                
